# Supplementary material for: Molecular profiling of cutaneous squamous cell carcinomas and actinic keratoses from organ transplant recipients
Source: BMC Cancer. 2013 Feb 5;13:58. doi: 10.1186/1471-2407-13-58 (PMC3570297; doi:10.1186/1471-2407-13-58)
Supplement: Additional file 1 — Results of the Toptable from the limma analysis. Differentially expressed probes between SCC and NS, between AK and NS, between SCC and AK, and the progression list with FDR < 0.01 and log2FC > = 0.5, including the VST transformed RSN normalized data. [file 1471-2407-13-58-S1.xls]

## Sheet: Legend
Sheet	Content
SCC vs NS	Limma toptable results. Differentially expressed probes between SCC and NS, normalized expression levels of the differentially expressed probes
AK vs NS	Limma toptable results. Differentially expressed probes between AK and NS, normalized expression levels of the differentially expressed probes
SCC vs AK	Limma toptable results. Differentially expressed probes between SCC and AK, normalized expression levels of the differentially expressed probes
"progression genes"	List of probes present in all three Toptables. These probes represented genes that were consistently up- or downregulated during the development of SCC from NS, via AK, and can be considered as genes involved in gradual skin cancer progression
Column	Description
ID	Illumina probe ID
EntrezID	Entrez ID
Symbol	Gene symbol
Median SCC	Median expression of group
SD SCC	Standard deviation of expression in group
Toptable parameters (adapted from Limma user's guide)
log2FC	estimate of the log2-fold-change corresponding to the effect or contrast (for topTable there may be several columns of log-fold-changes)
AveExpr	average expression level for that gene across all the arrays and channels in the experiment
t	moderated t-statistic
P.Value	raw p-value
adj.P.Val	p-value adjusted for multiple testing. Benjamini and Hochberg's (BH) method was used to control the false discovery rate
B	the B-statistic (lods or B) is the log-odds that the gene is di erentially expressed

## Sheet: SCC vs NS
Limma toptable results. Differentially expressed probes between SCC and NS with FDR < 0.01 and log2FC >= 0.5
Genes higher expressed in SCC vs NS (sorted on log2FC)
							Toptable parameters
ID	EntrezID	Symbol	Median SCC	SD SCC	Median NS	SD NS	log2FC	AveExpr	t	P.Value	adj.P.Val	B	SCC_P.39	SCC_P.40	SCC_P.03	SCC_P.05	SCC_P.11	SCC_P.18	SCC_P.24	SCC_P.27	SCC_P.33	SCC_P.38	SCC_P.41	SCC_P.44	SCC_P.57	SCC_P.15	SCC_P.42	NS_P.39	NS_P.40	NS_P.03	NS_P.05	NS_P.11	NS_P.18	NS_P.24	NS_P.27	NS_P.33	NS_P.38	NS_P.41	NS_P.44	NS_P.57
ILMN_1754576	286887	KRT6C	15.7649	0.223965	8.29264	0.108173	7.45474	12.652	17.0768	5e-20	1.6e-16	35.4631	15.3665	15.8839	15.8418	15.944	15.7547	15.83	15.9119	16.1464	15.707	16.0942	15.7649	15.758	15.6569	15.3205	15.717	8.42794	8.2069	8.46504	8.29264	8.37938	8.25764	8.23095	8.43055	8.31228	8.25547	8.231	8.21002	8.52669
ILMN_1721354	3854	KRT6B	15.6573	0.255634	9.02591	0.62861	6.62712	13.2205	17.755	1.25e-20	6.65e-17	36.813	15.4108	15.379	15.7538	15.6022	15.7672	15.456	15.9128	16.4008	15.4675	15.7722	15.6573	15.7721	15.5486	15.6865	15.508	9.19951	9.02591	8.50877	9.34118	8.64929	8.63321	10.5938	9.75136	9.04541	8.27652	8.58665	8.59728	9.38737
ILMN_1736760	3868	KRT16	15.2198	0.294576	8.71066	0.173827	6.41148	12.4006	14.2611	2.56e-17	8.67e-15	29.3467	14.6635	15.4812	14.9673	14.8939	15.2939	15.4317	15.2813	15.2198	15.2667	14.8507	14.7289	15.1629	15.3625	14.7743	15.5812	8.62399	8.76216	8.71896	8.64653	8.85032	8.8946	8.49325	8.4207	8.71066	8.67716	8.59911	8.90452	9.04735
ILMN_1714991	6280	S100A9	14.9517	0.402601	8.46184	0.672537	6.27073	12.4621	12.9071	6.99e-16	1.06e-13	26.0798	15.1668	14.9347	15.0138	14.804	15.5122	15.1345	15.3071	15.1485	15.0975	14.7131	13.7347	14.8388	14.9517	14.687	14.7054	8.31157	8.78045	10.814	8.34122	8.29093	8.56563	8.46184	8.35579	8.53357	8.28973	8.53536	8.76685	8.35009
ILMN_1795359	6700	SPRR2A	14.885	0.823904	8.43441	0.333724	6.13066	12.0929	11.7903	1.26e-14	1.05e-12	23.2106	15.4337	13.7545	14.8323	13.5176	15.1025	15.5021	13.0402	14.1381	14.885	15.803	13.9168	15.121	14.9912	15.4627	14.3895	8.27614	8.6844	8.24536	8.43764	8.39586	9.0584	8.43465	8.4591	8.37833	8.43441	8.34658	9.39131	8.33077
ILMN_1750748	400578	LOC400578	14.707	0.26827	8.64295	0.168484	6.04125	12.1792	14.7548	8.07e-18	3.4e-15	30.4828	14.3921	15.0363	14.7392	14.6173	14.7345	14.6081	15.1547	14.8646	14.707	14.4221	14.3967	14.9893	14.681	14.3673	15.1382	8.5853	8.64295	8.85869	8.69332	8.76908	8.7874	8.42729	8.46489	8.63297	8.59194	8.53311	8.90346	8.97524
ILMN_1797704	400578	LOC400578	14.7764	0.35583	8.74918	0.112239	6.0282	12.1375	13.175	3.57e-16	6.55e-14	26.7444	14.187	15.1462	14.5988	14.5928	14.7702	15.2765	15.0869	14.8577	15.0609	14.407	14.2352	14.7764	15.1947	14.4964	15.1047	8.5739	8.67261	8.65783	8.84651	8.74918	8.8102	8.77839	8.66721	8.72796	8.8279	8.68578	8.84979	9.00544
ILMN_1738546	400578	LOC400578	14.3504	0.495203	8.42488	0.0787236	5.90396	11.6561	13.9987	4.78e-17	1.3e-14	28.7311	13.5057	14.7015	14.2782	14.2923	14.6552	14.9004	14.7411	14.2827	14.8404	13.9434	13.2984	14.3504	14.6124	13.7064	14.5947	8.29769	8.34663	8.55673	8.43306	8.4763	8.50434	8.30332	8.33298	8.40779	8.4305	8.35844	8.45204	8.42488
ILMN_1680965	1673	DEFB4	14.4138	1.15562	8.22437	0.255191	5.87739	11.6304	9.48016	8.37e-12	2.53e-10	16.752	15.2385	12.9763	13.362	13.4708	15.1099	15.4356	11.4593	15.3014	15.5004	13.6759	14.8469	15.0606	13.4512	13.9173	14.4138	8.19249	8.30018	8.12233	8.19405	8.3358	8.96952	8.4602	8.22437	8.24655	8.18185	8.21535	8.77245	8.16935
ILMN_1693192	5266	PI3	15.2217	0.621329	9.05836	0.610847	5.68015	12.6048	12.7766	9.72e-16	1.33e-13	25.7531	15.3021	14.5609	15.4975	14.4242	15.575	15.5145	13.7112	15.3306	15.4191	14.1272	14.1283	14.5581	15.2217	15.1593	15.5187	8.82142	8.9208	10.9853	8.45821	9.07647	9.58164	9.34932	9.02934	9.02281	9.05836	8.99285	9.67752	9.35939
ILMN_1729801	6279	S100A8	15.7397	0.198694	9.89629	1.3691	5.38381	13.863	12.2086	4.2e-15	4.38e-13	24.3044	15.318	15.5839	15.7107	15.7692	15.7397	15.6189	15.8609	16.1679	15.433	15.7714	15.7566	15.9077	15.596	15.7264	15.7678	9.77433	11.5322	13.9789	9.23101	9.12794	10.6335	10.5888	9.89629	10.0536	8.67375	9.71758	11.3031	9.79733
ILMN_1666845	3872	KRT17	15.4678	0.208122	10.5912	0.775292	4.83583	13.4312	14.0248	4.49e-17	1.28e-14	28.7926	15.3121	15.5001	15.606	15.1251	15.5468	15.8375	15.4678	15.7799	15.4074	15.7983	15.3854	15.546	15.1979	15.3722	15.4225	10.2916	9.59249	9.37014	10.7044	10.9203	12.3682	10.5912	10.5661	11.4329	11.2727	10.713	10.1364	10.5058
ILMN_1769388	2706	GJB2	15.139	0.204564	10.2815	0.686558	4.78834	13.1571	15.071	3.91e-18	2.31e-15	31.1955	15.1244	15.1189	14.7315	14.8699	15.1565	15.4879	15.139	15.4406	15.1175	15.2254	15.2325	15.0903	15.461	15.0458	15.2557	9.78951	10.6998	12.3147	10.5381	9.87107	10.2815	10.2115	10.0748	10.1808	9.41676	10.6469	10.4452	10.4451
ILMN_1757351	6278	S100A7	14.7783	0.851174	9.40098	1.40686	4.78351	12.5195	8.83043	5.88e-11	1.34e-09	14.8108	14.8532	14.3509	14.8566	14.6658	15.1143	14.9454	14.8255	14.9229	14.8567	12.2233	12.6254	14.3462	14.7783	14.0062	14.3503	8.51022	9.91617	13.8128	9.40098	9.13604	10.2266	9.53364	9.8187	8.85123	8.81338	8.36071	9.89409	8.4981
ILMN_1711174	6699	SPRR1B	14.6813	0.502702	9.57219	0.812226	4.70165	12.5648	14.2774	2.46e-17	8.67e-15	29.3846	14.6417	14.7336	15.0558	13.9569	14.6813	15.1625	14.199	13.8391	14.8744	14.2006	13.5886	14.9339	14.9398	15.1912	14.459	9.69226	9.14219	11.8249	9.57219	9.74004	9.56177	9.48928	9.25138	9.38462	8.98003	11.0997	10.2315	10.2384
ILMN_1718395	84648	LCE3D	13.876	0.777336	8.9509	0.641055	4.54522	12.0383	13.1906	3.44e-16	6.45e-14	26.7826	13.4762	14.6254	14.6483	13.7494	13.5934	14.2527	13.876	13.6131	14.2778	13.8648	11.5645	14.0627	14.516	14.6063	13.2816	8.9509	9.70239	8.65606	9.92199	8.75633	10.0984	8.86881	8.70324	8.80446	8.81549	9.68099	10.5763	9.65078
ILMN_1703855	6317	SERPINB3	14.0665	1.08312	9.3952	0.842314	4.01968	11.9985	9.62367	5.48e-12	1.78e-10	17.1737	14.6851	13.8562	14.2297	13.5592	14.5337	14.5551	14.17	13.7249	14.5579	10.9005	12.0611	12.9137	14.3167	12.6395	14.0665	9.29271	9.58575	11.9104	9.25959	8.95485	9.65186	10.0232	9.09456	9.01796	8.61208	10.3335	10.0799	9.3952
ILMN_1810835	6707	SPRR3	12.1514	1.64417	8.24032	0.0140131	4.00599	10.1382	6.86299	2.84e-08	2.76e-07	8.66313	13.865	9.39675	14.4164	8.74374	12.72	13.6421	11.8857	11.4444	11.1869	12.1024	11.9335	13.4808	14.3423	12.1514	12.3707	8.23316	8.26783	8.25441	8.25076	8.23577	8.22644	8.24288	8.21088	8.24233	8.24249	8.22809	8.24032	8.23818
ILMN_1743950	374918	IGFL1	12.1508	1.46583	8.37358	0.170363	3.97915	10.7363	8.77444	6.97e-11	1.55e-09	14.6411	11.4484	14.3855	12.6315	12.1508	11.5931	11.9773	14.0647	12.0891	14.248	9.35254	9.83354	13.046	13.5666	12.9355	12.1025	8.37488	8.22158	8.51987	8.28539	8.38492	8.33306	8.20833	8.23579	8.37358	8.26015	8.56285	8.39151	8.82075
ILMN_1716591	6698	SPRR1A	15.4636	0.335691	11.1226	0.997002	3.95612	14.0063	13.4952	1.62e-16	3.49e-14	27.5266	15.4636	15.5322	15.7993	14.9821	15.8293	15.3934	15.5993	14.7256	15.3192	15.4199	14.9133	15.7789	15.3243	15.6772	15.6947	11.12	11.3969	14.2018	10.9908	11.9298	10.6708	10.7905	10.5949	10.4903	11.7736	12.3623	11.1226	11.718
ILMN_1684308	414325	DEFB103B	13.6137	0.827363	9.61724	0.588436	3.88986	11.8826	9.78579	3.41e-12	1.21e-10	17.6469	14.3938	13.295	13.2356	13.6137	12.4133	14.6785	11.8952	14.0171	13.808	13.9656	13.3469	14.2698	13.3995	15.0737	13.158	9.39955	9.29173	9.38101	9.66645	9.96102	10.7526	9.61724	9.01548	9.96412	9.13667	11.0088	9.94361	9.58208
ILMN_1806059	6701	SPRR2B	12.8534	1.14431	8.47718	0.676365	3.81962	11.2783	7.98961	7.88e-10	1.23e-08	12.2265	13.4517	12.0306	14.5099	11.8689	12.8534	13.9052	10.3825	11.881	12.2237	13.6571	10.5109	12.8752	12.8544	12.9414	12.3803	8.47718	8.69744	8.38558	8.45173	8.53728	9.47336	8.78732	8.76661	8.22837	8.44528	8.29655	10.7126	8.30174
ILMN_1782716	6318	SERPINB4	11.9965	1.37903	8.21927	0.289064	3.80898	10.3801	8.31948	2.82e-10	5.15e-09	13.2494	13.7569	11.6823	11.4926	12.0493	13.9292	13.9583	11.7029	12.9135	13.6115	9.57975	10.381	11.4003	12.8497	10.3501	11.9965	8.22066	8.30526	9.25869	8.21604	8.21927	8.22551	8.19154	8.21957	8.20082	8.21197	8.21665	8.19206	8.23857
ILMN_1798256	7378	UPP1	12.5119	0.610278	8.74937	0.100547	3.6996	10.7397	12.8106	8.92e-16	1.26e-13	25.8383	12.9179	12.5119	12.7369	11.5784	12.0493	13.5845	11.6517	11.7899	12.7423	12.2796	12.8255	13.1983	12.2693	13.2709	12.0731	8.96491	8.74937	8.70358	8.71489	8.92225	8.7319	8.79315	8.9412	8.69591	8.91142	8.70297	8.80803	8.74771
ILMN_1718671	10804	GJB6	13.054	0.36039	9.27257	0.460906	3.64058	11.3159	14.0376	4.35e-17	1.26e-14	28.8229	13.3644	13.054	13.2403	12.6955	13.0144	13.4957	12.9476	13.4452	13.2334	12.0731	12.9247	12.6777	13.0678	12.7909	13.1229	8.96598	9.58006	10.3812	9.1874	9.10536	9.57881	9.10557	9.1038	9.64503	8.5603	9.90802	9.27257	9.40631
ILMN_1714587	414325	DEFB103B	13.2688	0.765493	9.59763	0.543337	3.60644	11.7557	9.32874	1.31e-11	3.75e-10	16.3043	14.1804	13.09	13.1328	13.2584	12.4638	14.3328	11.7909	13.3797	13.5194	13.7972	13.2688	14.0704	12.9402	14.8089	12.9142	9.56524	9.34776	9.35176	9.59763	10.1582	10.2936	9.81867	9.41162	9.73569	9.08148	11.113	10.2557	9.5408
ILMN_1661581	3429	IFI27	12.7898	0.760125	9.01837	0.495404	3.5525	11.5642	13.8067	7.58e-17	1.95e-14	28.2754	13.4268	13.2809	12.7898	12.7151	12.647	11.017	12.8908	13.1622	13.09	12.1864	13.5883	13.807	12.4297	12.4044	11.4555	8.86445	8.76466	9.59937	9.11233	8.67121	8.84267	9.30694	9.32645	8.82647	9.48213	10.5131	8.92826	9.01837
ILMN_1768469	6947	TCN1	11.6139	1.69941	8.21391	0.048129	3.53908	10.079	7.10787	1.29e-08	1.4e-07	9.44498	14.0871	9.96351	9.7407	11.4233	13.1858	13.2427	13.1393	13.2008	13.7864	8.79673	10.705	10.128	12.9648	10.6398	11.6139	8.20583	8.35037	8.32719	8.21391	8.20978	8.24642	8.20201	8.20009	8.23828	8.20595	8.21939	8.21312	8.22837
ILMN_1802192	387695	C10orf99	13.01	0.716201	9.36326	0.467485	3.49016	11.2418	10.9755	1.15e-13	7.01e-12	21.0136	13.01	13.4177	12.7779	13.0405	13.2537	13.4111	13.3379	11.9088	13.5999	12.3393	11.0287	12.5417	13.6041	12.22	12.8544	8.80284	9.71494	9.5344	9.20248	9.04642	9.36326	9.70997	8.90837	9.3927	8.73402	8.79822	9.94335	10.1766
ILMN_1811479	404203	SPINK6	12.1452	1.48748	8.18453	0.0151508	3.47242	9.67134	7.78723	1.49e-09	2.12e-08	11.5937	9.47075	10.9495	13.0994	11.4256	10.0342	9.46395	9.43212	12.9539	11.2287	13.141	13.6263	12.9098	12.6407	12.326	12.1452	8.18453	8.16118	8.16371	8.18901	8.19975	8.18353	8.19436	8.16926	8.17078	8.19017	8.20641	8.20485	8.17541
ILMN_1782125	1824	DSC2	14.0151	0.424755	10.4628	0.26965	3.47139	12.1499	14.0001	4.76e-17	1.3e-14	28.7345	14.0827	14.0151	14.2706	13.4714	13.88	14.2886	13.4916	14.1091	13.6081	13.1138	13.1246	14.1571	14.1374	13.9161	14.513	10.5469	10.2378	9.84817	10.327	10.7646	10.4628	10.0955	10.5148	10.4038	10.7225	10.1521	10.5092	10.7087
ILMN_1808220	353145	LCE3E	12.2331	0.882247	8.51247	0.187168	3.41242	10.4931	11.7474	1.42e-14	1.16e-12	23.0973	11.7051	12.8743	12.713	11.4224	11.1178	11.8892	12.4877	11.2443	12.7945	12.2331	9.47141	12.6141	12.2793	12.3416	11.9468	8.51247	8.62204	8.54787	8.82926	8.43405	8.5975	8.29785	8.3142	8.35375	8.40242	8.59814	8.91823	8.46075
ILMN_1672148	57016	AKR1B10	12.2896	1.16315	8.59745	0.635278	3.38263	10.6629	8.22854	3.74e-10	6.54e-09	12.9685	13.1036	12.1267	14.6047	12.3608	13.0991	12.735	12.5222	12.1456	11.9807	9.86706	10.0053	12.2896	12.3874	11.3298	12.2621	8.71119	8.82519	10.8323	8.59331	8.48043	9.13551	8.57141	8.54617	8.45948	8.46512	8.59745	8.64397	8.60795
ILMN_1791759	3627	CXCL10	12.1302	1.7564	8.40554	0.540046	3.2442	10.1885	6.72254	4.47e-08	4.09e-07	8.2135	13.2396	13.9989	9.20976	12.2187	13.0705	9.99197	10.9962	9.5123	12.9744	13.3434	12.081	14.5584	9.49533	12.1302	10.4695	10.1938	8.35276	8.40554	8.44919	8.31838	8.4159	8.30669	8.45361	8.45491	9.19338	8.3093	8.33761	8.28577
ILMN_1653028	1282	COL4A1	13.411	0.458389	10.5101	0.411539	3.04607	11.9345	16.5528	1.5e-19	2.98e-16	34.389	13.929	14.2108	13.3555	13.4152	13.411	13.0007	13.1782	13.8032	13.1117	13.5196	12.6489	13.2802	14.336	13.0673	13.4608	10.5241	10.2354	9.67933	10.1631	10.6065	9.75099	10.6901	10.3885	10.5101	11.2293	10.1829	10.5729	10.6992
ILMN_1813289	9636	ISG15	11.5293	1.06666	8.67645	0.132855	3.01202	10.4411	9.43616	9.54e-12	2.82e-10	16.6222	12.3432	12.0548	11.2436	10.8583	12.1316	10.1313	10.2216	13.1388	10.6169	11.5293	13.4126	13.2072	12.141	10.731	11.5214	8.67645	8.66522	8.5627	8.67156	8.54519	8.70185	8.44419	8.93126	8.86447	8.53507	8.70503	8.70421	8.74825
ILMN_1738006	27242	TNFRSF21	12.217	0.549783	9.42151	0.186787	2.93198	11.0308	12.0293	6.71e-15	6.27e-13	23.8385	12.1532	11.8297	12.9988	11.2309	12.3013	12.1313	11.7471	13.2109	11.8007	13.0078	12.6036	12.217	12.202	12.6505	12.7692	9.48623	9.45324	9.41271	9.40031	9.23569	9.47057	9.41549	9.42151	9.54283	9.52572	8.92803	9.1569	9.6417
ILMN_1662358	4599	MX1	12.6962	0.966346	9.6743	0.40676	2.87554	11.5217	9.41872	1e-11	2.96e-10	16.5707	12.7575	13.3846	11.982	12.6962	13.3228	11.173	10.8982	13.5144	12.6713	13.3794	13.8329	13.5058	12.5676	11.3272	11.5081	9.51137	9.6743	10.2475	9.70203	9.17029	9.50374	9.19677	9.98892	9.95007	9.72043	10.522	9.2017	9.61372
ILMN_1667154	6705	SPRR2F	10.6386	1.55592	8.30489	0.100427	2.86209	10.016	5.9998	4.65e-07	3.17e-06	5.89361	13.495	9.9795	13.1712	10.2816	12.2551	13.9407	8.69558	11.0664	10.3552	12.3576	10.0018	10.5088	10.6386	11.9228	9.55971	8.30192	8.38649	8.29927	8.28387	8.32734	8.47092	8.29022	8.30489	8.29487	8.35278	8.30118	8.64026	8.33785
ILMN_1679133	1992	SERPINB1	12.5394	0.757433	9.72738	0.173534	2.83446	11.0032	14.0921	3.82e-17	1.13e-14	28.9511	14.0105	12.1754	12.0504	11.5438	12.8845	13.8294	11.8409	11.8714	13.2833	11.5222	12.5677	12.5394	12.7888	12.24	12.7612	9.7445	9.88	9.59501	9.48982	9.65918	9.87647	9.72738	9.74802	9.53998	9.99947	9.78458	9.38553	9.57646
ILMN_1701308	1277	COL1A1	13.2065	0.798245	10.4605	0.456179	2.71675	12.0139	10.1214	1.29e-12	5.31e-11	18.6156	13.7402	14.8182	13.4508	14.1916	12.7743	12.9665	13.2065	12.8469	12.9081	12.3975	11.7927	13.3822	13.6678	11.9607	13.5385	10.8407	10.1289	9.8524	10.7583	11.1764	10.4605	10.0179	10.0706	10.7877	10.2697	10.482	9.94784	11.1795
ILMN_1655595	5270	SERPINE2	12.5995	1.11541	9.80431	0.310476	2.666	11.3753	8.93752	4.25e-11	1.01e-09	15.1343	11.2821	11.4471	13.3671	12.8113	11.6965	11.0764	11.7086	13.196	12.3803	12.5995	15.1583	12.6824	11.756	13.9512	13.1723	10.3777	10.5024	9.80431	10.3084	9.61141	9.80836	9.76667	9.70471	9.86641	9.47942	9.84085	9.69105	9.76074
ILMN_1815205	4069	LYZ	12.5795	1.5405	9.035	0.621416	2.6592	10.9329	5.27121	4.91e-06	2.5e-05	3.5687	12.5795	12.8187	12.9934	13.5201	11.9217	12.7577	9.94105	12.5874	11.2115	12.2417	9.17581	14.2508	10.0742	12.616	9.51824	8.98651	10.1953	9.6437	9.36162	8.52383	9.73328	8.84796	10.4478	9.05754	8.89878	9.035	8.70178	8.44399
ILMN_1725912	43849	KLK12	10.8768	1.08754	8.23505	0.0209237	2.64749	9.50099	7.67133	2.15e-09	2.88e-08	11.2296	12.5199	10.8768	12.1099	8.3301	11.3288	12.2092	9.79955	9.82737	10.5418	10.826	10.2199	11.5871	10.9597	11.5554	10.5704	8.2601	8.23505	8.2845	8.22666	8.22007	8.22394	8.2073	8.2353	8.24027	8.21068	8.23454	8.24567	8.25211
ILMN_1720984	84651	SPINK7	11.5828	1.052	8.52238	0.561173	2.64576	10.2419	5.28643	4.67e-06	2.4e-05	3.61684	10.1443	11.8533	12.8439	11.3511	10.0279	11.5828	11.505	9.69575	11.9479	12.0868	10.0885	13.0601	12.5215	10.9727	11.7414	8.3834	8.98428	10.1216	8.72385	8.51732	9.67421	8.34014	8.34953	8.35029	8.58837	8.52238	8.46142	9.15481
ILMN_1692223	3934	LCN2	10.8913	1.41688	8.41969	0.440409	2.62879	10.2767	6.2569	2.02e-07	1.52e-06	6.71913	14.2775	9.38013	12.192	10.2988	11.4044	13.365	10.5993	12.5387	10.591	9.99754	10.8913	9.58095	12.1477	12.0543	10.3783	8.38631	8.43146	9.68974	8.39056	8.41969	8.64135	9.30936	8.41213	8.3544	8.37687	8.40265	9.08515	8.9967
ILMN_1790529	4060	LUM	12.1949	0.827637	9.73268	0.647239	2.59411	11.352	8.06344	6.26e-10	1.01e-08	12.4563	13.196	13.283	13.0939	13.271	11.7366	13.0999	11.6789	13.5312	12.0047	11.8662	10.6486	12.1949	12.8701	11.9773	11.886	10.5905	9.56316	9.60455	9.73268	10.6093	9.24186	9.88138	10.5562	10.2776	10.3835	9.24582	8.43211	9.65124
ILMN_1702127	6706	SPRR2G	15.118	0.696933	12.2039	1.37021	2.54351	14.051	6.49649	9.28e-08	7.75e-07	7.48853	15.118	15.361	15.7919	14.99	14.8314	15.4292	14.2264	15.5084	14.5776	15.4187	12.9932	14.7553	15.2445	15.5811	14.6249	11.9177	14.3443	9.71226	11.8762	12.5374	14.2825	12.2039	13.6173	11.5268	12.5335	11.0098	14.0944	11.8031
ILMN_1801216	6286	S100P	11.4489	1.49592	9.11755	0.531096	2.54037	10.2366	6.08211	3.56e-07	2.51e-06	6.15781	14.02	10.9541	12.7329	10.1267	11.9589	13.6637	9.91348	12.6708	11.9562	10.1781	10.7332	8.93614	11.4489	13.3439	11.1948	9.25177	9.1674	10.036	8.75973	8.34404	9.11755	9.2249	8.62801	8.6426	8.51212	9.3157	9.98419	8.64548
ILMN_1720373	8140	SLC7A5	12.2375	0.617028	9.65356	0.342416	2.53253	11.2182	10.7063	2.44e-13	1.31e-11	20.2682	11.5893	11.779	12.6644	11.7503	11.8348	12.6292	12.1126	13.0162	11.2564	13.2432	12.5255	12.2375	11.7285	12.5913	13.1992	9.45123	10.0469	10.3419	9.61907	9.65356	9.54476	9.94635	9.25665	9.36131	9.37446	10.0123	9.98749	10.0843
ILMN_1655468	1830	DSG3	13.3461	0.422125	10.8447	0.283882	2.51759	12.0728	11.8539	1.07e-14	9.22e-13	23.3784	13.6036	13.2157	13.5489	12.497	13.4946	14.0004	13.2975	13.6739	13.0813	14.2619	12.9795	13.157	13.1977	13.4687	13.3461	11.1369	11.0742	10.6145	10.5848	10.4125	11.2454	11.269	10.5108	10.7637	11.0984	10.9305	10.8447	10.8334
ILMN_1745356	4283	CXCL9	11.072	1.56082	8.21196	0.0637403	2.50565	9.57751	5.6563	1.42e-06	8.45e-06	4.79348	11.595	12.9551	8.56238	11.072	11.1913	10.0526	9.40022	8.67749	11.8252	12.2413	11.1484	13.3767	8.59947	10.9323	9.42768	8.3467	8.19257	8.15586	8.21196	8.18919	8.2396	8.17726	8.28559	8.2482	8.35784	8.22386	8.20546	8.17526
ILMN_1725852	6273	S100A2	11.5921	0.739607	9.20449	0.128913	2.49255	10.3491	9.68399	4.59e-12	1.56e-10	17.3501	11.3996	10.4661	12.1205	10.305	11.9679	11.8762	10.8526	12.3205	11.4187	12.1545	13.068	11.5921	11.5046	12.4137	11.5798	9.24977	8.8476	9.18106	9.21057	9.23761	9.03884	9.08204	9.32619	9.20449	9.14777	9.27194	9.18241	9.31768
ILMN_1719759	3371	TNC	11.3348	0.639589	8.7683	0.263664	2.48452	10.1456	12.6725	1.27e-15	1.61e-13	25.4905	11.0019	10.56	11.6094	12.2372	11.7837	10.7621	10.1614	11.5646	10.7176	11.2539	12.4987	11.6462	11.3348	10.9967	11.7975	8.77109	8.70427	9.04678	8.48785	9.00815	8.76752	8.60657	8.67173	8.54611	9.33467	8.7683	9.01581	9.24128
ILMN_1809477	23589	CARHSP1	12.5697	0.419905	10.1175	0.173768	2.4417	11.2344	12.0835	5.82e-15	5.57e-13	23.9796	12.9036	12.2788	11.8282	12.1954	12.9834	13.4424	12.0089	12.5868	12.5697	12.0127	12.6629	12.3278	12.5048	12.6569	12.6409	10.269	10.3358	10.0193	10.1324	9.80925	10.1175	9.87605	9.90378	9.98925	10.1441	9.83371	10.1627	10.2544
ILMN_1784459	4314	MMP3	10.5687	1.01035	8.19144	0.143967	2.43501	9.26638	8.88202	5.03e-11	1.16e-09	14.9668	11.1406	8.54001	10.1112	9.99575	11.7815	12.1728	11.4118	11.0425	9.7934	10.3731	11.9755	10.5687	9.56193	11.3642	10.1195	8.16219	8.16772	8.18137	8.20015	8.2207	8.20265	8.17272	8.19144	8.19982	8.18885	8.20466	8.70434	8.17368
ILMN_1726448	4312	MMP1	10.7807	1.03873	8.19523	0.0148934	2.41342	9.12915	9.16403	2.15e-11	5.7e-10	15.814	10.6359	9.29758	10.4689	10.2797	10.9906	10.8756	8.99462	13.2645	10.8983	11.1817	10.8791	10.7807	10.3232	11.2015	9.04835	8.19183	8.19828	8.19378	8.22063	8.19523	8.19164	8.17885	8.16085	8.20528	8.18231	8.20618	8.19736	8.20721
ILMN_1760347	5552	SRGN	11.6029	0.811943	8.88471	0.191714	2.37472	10.3133	9.38221	1.12e-11	3.26e-10	16.4627	11.9974	11.6146	11.8751	11.6029	11.1025	12.1928	9.97979	10.9057	11.0636	12.1629	10.1161	12.0779	10.4865	11.8362	9.97792	8.77358	9.01232	9.04444	8.68578	8.65558	8.76814	8.96689	9.36933	8.88471	8.82081	8.72077	8.97807	8.90817
ILMN_1756953	163351	GBP6	10.7306	0.835709	8.30999	0.331469	2.36045	9.61618	7.56161	3.04e-09	3.91e-08	10.884	11.6471	10.8666	13.1459	10.1332	10.5647	10.9703	10.9013	10.1025	11.0056	10.026	9.64942	10.7306	10.2925	10.3325	11.1142	8.30999	8.43654	9.47487	8.31795	8.2836	8.51032	8.2486	8.35151	8.27723	8.20704	8.32361	8.25532	8.26887
ILMN_1688566	94240	EPSTI1	10.9852	0.90841	8.43802	0.0701606	2.33121	9.68412	9.59064	6.04e-12	1.94e-10	17.0768	11.7661	11.6734	9.64551	10.2444	10.9852	10.1082	9.55976	11.2691	11.566	11.2393	11.7815	12.0771	10.2034	9.88389	9.6235	8.52236	8.41398	8.42592	8.39069	8.36631	8.49446	8.42468	8.47671	8.47238	8.43802	8.53979	8.51536	8.28996
ILMN_1735500	56300	IL1F9	11.8801	0.676999	9.35095	0.37714	2.30397	10.8198	8.20715	4e-10	6.89e-09	12.9023	12.2956	12.1357	12.6573	11.7935	12.3443	12.3891	11.5191	11.0821	12.4647	11.0872	10.2776	11.9456	11.8801	11.0349	11.3034	9.35095	9.76561	8.61981	9.34015	9.68933	9.57793	9.18191	9.28554	9.23678	9.44825	9.28381	10.1701	9.81394
ILMN_1798892	87	ACTN1	12.1708	0.501171	9.95241	0.29141	2.30167	11.0011	13.0254	5.19e-16	8.37e-14	26.3743	12.024	11.3619	12.1708	12.0213	12.5564	12.5536	11.6151	12.6196	12.0109	11.3897	13.2794	12.1792	12.2151	12.4898	11.9582	9.9853	9.56681	9.99448	9.92268	9.95241	10.3734	10.0102	9.6121	9.34294	9.51851	9.73732	9.96037	10.2208
ILMN_1796479	84985	FAM83A	10.7283	0.74548	8.531	0.379773	2.29266	9.67227	9.79617	3.31e-12	1.18e-10	17.6771	11.8222	10.3034	10.3545	10.4455	10.5679	11.5304	10.7283	11.2465	10.6941	9.70617	12.2412	10.2258	10.9062	12.1906	10.7317	8.43738	8.7518	9.79322	8.64316	8.36027	8.66645	8.531	8.57295	8.44582	8.39634	8.73487	8.36246	8.3682
ILMN_1796094	948	CD36	11.357	1.38246	8.7355	0.466613	2.28976	10.5872	5.74654	1.06e-06	6.53e-06	5.08198	11.2201	12.5379	11.7982	12.8633	12.1673	11.357	12.9272	10.471	11.4923	9.1704	8.8429	10.694	12.6433	8.92784	10.8774	8.71919	9.92304	9.70536	8.7355	8.83018	9.04005	8.6014	8.55797	8.85843	8.60243	8.49471	8.44644	9.30995
ILMN_1725417	4753	NELL2	11.1896	1.04696	8.53135	0.442736	2.27311	9.71582	7.22742	8.81e-09	9.96e-08	9.82544	11.7824	11.8801	10.6454	11.6122	11.1798	11.6197	11.1896	9.72142	12.2722	8.37349	9.43117	10.8138	11.4316	11.4402	11.0273	8.50894	8.30221	9.71215	8.64593	8.53135	8.70078	8.35275	8.2842	8.73453	8.34433	8.87685	8.47756	9.47557
ILMN_1729117	1290	COL5A2	11.7145	0.471312	9.43745	0.336874	2.23529	10.5754	13.057	4.79e-16	7.98e-14	26.4528	11.8162	12.0819	11.9525	12.4515	11.18	11.2695	11.1506	12.1872	11.0368	11.4645	12.0573	11.3449	12.2551	11.1721	11.7145	9.58834	9.43745	8.76596	9.37003	9.63158	9.58256	9.10876	9.37733	9.48733	10.1406	9.13754	9.32294	9.77408
ILMN_1670145	1687	DFNA5	10.6544	0.654685	8.59596	0.10901	2.23385	9.70885	12.7484	1.04e-15	1.38e-13	25.682	10.3535	10.1359	10.4039	10.169	10.3631	11.1256	10.31	12.06	10.6544	11.2345	12.152	10.3538	10.8052	11.4729	10.8746	8.64018	8.56256	8.79098	8.61205	8.71147	8.75	8.53947	8.53872	8.53746	8.61294	8.39534	8.59596	8.47863
ILMN_1756522	353142	LCE3A	10.3577	1.07352	8.26018	0.0190806	2.23169	9.31575	8.39856	2.21e-10	4.12e-09	13.4929	10.0635	12.9086	11.9235	11.0708	10.3577	10.1049	10.6755	9.57361	9.50553	10.0227	9.2138	11.6698	10.9088	10.4826	8.97755	8.2738	8.29345	8.27046	8.2406	8.24928	8.2563	8.25445	8.26295	8.26018	8.242	8.2589	8.29144	8.29868
ILMN_1761797	1476	CSTB	14.6689	0.494677	12.392	0.256227	2.21937	13.5277	14.2923	2.38e-17	8.62e-15	29.4194	15.1927	14.6689	14.2097	13.9811	14.7905	15.0702	14.135	14.2766	14.9474	13.5988	14.5262	14.7992	15.1724	15.2771	14.5349	12.5623	12.5118	12.263	12.3294	12.5395	12.392	12.5479	12.0771	12.6659	12.1777	12.8673	12.2339	11.9371
ILMN_1796316	4318	MMP9	10.4969	1.1969	8.31971	0.102296	2.21782	9.49331	7.11474	1.26e-08	1.37e-07	9.46685	10.2892	11.0388	10.5447	10.4476	10.5907	9.81535	8.39259	13.099	10.4969	12.584	9.66056	10.9854	9.73752	11.4757	9.36162	8.31971	8.33687	8.21516	8.2592	8.31801	8.39539	8.30421	8.4933	8.33091	8.22949	8.49233	8.5401	8.31744
ILMN_1785272	1278	COL1A2	13.0181	0.680565	10.7659	0.592285	2.19341	12.1212	7.82187	1.34e-09	1.92e-08	11.7022	13.5736	14.022	13.1584	14.0737	12.7703	13.0181	13.0791	13.2424	12.4063	12.4487	11.4783	12.9414	13.4251	12.1885	12.9389	11.2369	10.5899	10.0662	11.1543	11.5094	10.1533	10.5937	11.0775	11.3961	11.4555	10.7659	9.58606	10.6969
ILMN_1704294	1001	CDH3	11.7336	0.457828	9.41359	0.178373	2.1843	10.3522	12.371	2.75e-15	3.05e-13	24.7229	11.7306	10.9132	10.8183	11.1159	12.1763	12.1998	11.9264	12.0783	11.8587	11.5715	11.8951	11.0132	11.7336	11.8672	11.5842	9.54311	9.40373	9.66328	9.13461	9.41359	9.79197	9.30844	9.33222	9.26244	9.44206	9.37651	9.60659	9.54356
ILMN_1808707	6624	FSCN1	13.348	0.419569	11.1991	0.368637	2.15908	12.4327	13.003	5.49e-16	8.75e-14	26.3187	13.2867	13.0952	12.9074	13.0093	13.348	13.7989	12.5437	13.8755	13.4577	13.8795	14.0487	13.2163	13.2068	13.7178	13.5288	11.3798	11.075	11.8792	11.0109	11.1225	11.3988	10.4335	10.8048	11.5191	11.1959	11.4799	11.5643	11.1991
ILMN_1805750	10410	IFITM3	13.4608	0.421515	11.4377	0.306048	2.15548	12.6814	15.4275	1.75e-18	1.75e-15	31.9858	13.3958	13.5398	12.8528	13.4608	13.8663	13.1899	13.6705	13.6087	12.9414	14.1205	14.4332	13.8341	13.3628	13.3071	13.2636	11.4184	11.308	10.5478	10.9985	11.5165	11.2576	11.4811	11.7606	11.5608	11.4377	11.4739	11.4249	11.5938
ILMN_1746928	9407	TMPRSS11D	10.111	0.902262	8.23987	0.0607793	2.13911	9.25825	8.64458	1.04e-10	2.17e-09	14.2462	12.3468	9.63284	10.3671	9.43271	11.7999	11.7873	10.1454	10.111	9.97938	10.0195	9.83866	10.266	10.9185	9.76652	9.54882	8.25274	8.29189	8.44858	8.20773	8.23606	8.2616	8.24887	8.23368	8.2368	8.24566	8.23987	8.21519	8.23867
ILMN_1669362	3489	IGFBP6	10.2933	1.36568	8.55484	0.0918947	2.13472	9.90738	5.17943	6.59e-06	3.24e-05	3.27882	9.91384	10.0736	13.5955	9.63439	10.4323	10.0752	8.84746	10.6368	11.4286	9.6965	13.0013	9.50778	10.2933	12.4959	10.8929	8.50606	8.42223	8.6	8.54486	8.57049	8.55304	8.57455	8.47665	8.64321	8.55484	8.57256	8.81187	8.54033
ILMN_1812995	1514	CTSL1	11.6138	0.567509	9.44166	0.112038	2.12317	10.5623	12.673	1.27e-15	1.61e-13	25.4919	12.2878	10.7498	10.7832	11.6138	12.473	12.0349	11.3202	11.8877	11.6718	11.1408	12.106	11.3251	10.9193	11.9586	10.9403	9.55438	9.24055	9.31414	9.46207	9.38723	9.56129	9.34224	9.54405	9.50281	9.3091	9.31556	9.54097	9.44166
ILMN_1792568	3857	KRT9	10.3962	2.27241	8.71731	0.291371	2.09879	10.3793	3.1334	0.00322096	0.00779563	-2.70069	9.87919	14.9962	11.7872	13.4074	10.6676	9.2938	12.85	8.5605	9.60408	8.40764	8.48686	12.0887	10.3962	8.46938	14.6683	8.71731	9.55489	9.1812	8.80108	8.66289	8.65756	8.57875	8.52305	8.95338	8.65183	8.51113	8.82286	8.85435
ILMN_1801246	8519	IFITM1	11.6002	0.478183	9.7539	0.202315	2.09606	11.0687	13.0995	4.31e-16	7.32e-14	26.5579	11.6167	12.2686	11.6002	11.9786	12.5063	11.5003	11.5642	11.8441	11.4985	12.6536	11.5421	12.5497	11.54	10.999	11.5259	9.72243	9.87866	9.41027	9.54768	9.89085	9.41523	9.93807	9.96212	9.65277	9.85446	9.44767	9.7539	9.83986
ILMN_1726666	2878	GPX3	11.5326	1.2274	9.04498	0.462008	2.09435	10.4689	6.3692	1.4e-07	1.11e-06	7.07981	12.3614	12.7718	9.84759	12.0941	11.1809	11.9699	11.6672	11.5326	12.6969	9.05827	9.96509	11.1574	12.1884	9.09873	11.1133	9.09028	9.23469	10.4003	8.7145	8.93914	8.84982	9.59635	8.87518	8.62831	9.29024	8.95301	9.36654	9.04498
ILMN_1660691	11031	RAB31	12.0148	0.464186	9.93029	0.229669	2.08166	11.0665	14.2167	2.84e-17	9.2e-15	29.243	12.5312	11.8962	12.0883	12.1403	12.2279	12.3786	11.0965	12.923	11.8239	11.7159	11.9549	12.0148	11.9119	11.1564	12.0153	10.2272	9.93029	9.53023	10.0055	9.77149	9.96537	9.95626	10.2821	9.8834	10.1748	9.79068	9.68923	9.62369
ILMN_1737650	1734	DIO2	10.8241	1.2039	9.06821	0.62439	2.07726	10.4816	5.88452	6.75e-07	4.4e-06	5.52387	10.7279	10.8241	13.6543	12.1606	12.4632	11.0283	13.2679	11.4957	10.4765	9.62069	9.83656	10.796	11.4114	9.99012	10.5297	9.06821	9.31083	8.46866	10.6029	9.04616	9.62516	8.66335	9.11944	9.9122	8.68561	8.85671	8.30499	9.17669
ILMN_1691364	6772	STAT1	11.5301	0.727247	9.60548	0.247314	2.06925	10.7015	9.46313	8.8e-12	2.63e-10	16.7018	11.9646	12.4803	10.6854	11.5301	12.1644	11.3102	10.6757	11.4492	12.0931	12.7272	12.1333	12.8295	11.1487	11.3644	10.6495	9.66611	9.60548	9.26911	9.45246	9.47869	9.96746	9.42806	9.70627	10.1321	9.7452	9.64448	9.5687	9.28043
ILMN_1669650	6590	SLPI	13.4256	0.766148	11.1417	0.479569	2.06919	12.2528	8.43844	1.95e-10	3.71e-09	13.6155	14.2524	13.4256	14.2286	12.1978	13.1679	14.2142	12.6986	12.4074	13.8811	13.777	11.8117	13.1181	13.8079	13.3862	13.6854	11.7591	10.8054	12.1302	10.8149	11.3712	11.5687	10.9922	10.5256	11.612	10.8285	11.1364	11.8	11.1417
ILMN_1779875	7070	THY1	10.4791	0.694058	8.43142	0.108582	2.05099	9.76331	9.62016	5.54e-12	1.78e-10	17.1634	10.4658	11.2637	10.4791	11.5904	10.3284	10.0531	10.6769	10.6358	9.86059	9.69561	9.21509	11.2555	10.9383	9.78272	11.3412	8.40179	8.57228	8.40398	8.47074	8.47326	8.3996	8.43915	8.72604	8.41017	8.43142	8.35741	8.29079	8.53163
ILMN_1779852	220832	FABP5L3	12.2318	0.921311	10.0663	0.648095	2.04745	11.3615	6.3715	1.39e-07	1.1e-06	7.08719	11.9531	12.9382	13.0101	13.2096	12.0393	12.7526	12.5551	11.5141	13.4024	10.6462	10.1789	12.4922	12.2318	11.3891	12.1185	9.29103	9.66562	11.9806	10.4487	10.0951	10.0663	9.95444	9.96497	10.468	9.57167	10.0794	10.0978	9.80653
ILMN_1696347	1075	CTSC	11.4787	0.445695	9.49313	0.231122	2.02726	10.835	12.6597	1.31e-15	1.65e-13	25.4582	12.5935	11.2692	11.4647	11.5015	12.2399	11.7252	11.1973	11.1082	11.5202	11.3105	10.8944	11.8043	11.4787	11.9936	11.387	9.79474	9.43509	10.0836	9.47765	9.49313	9.44184	9.61059	9.39882	9.58062	9.19298	9.52699	9.25913	9.70679
ILMN_1725090	115908	CTHRC1	10.5559	0.690002	8.60995	0.144058	2.02075	10.0843	8.45293	1.87e-10	3.57e-09	13.66	11.1769	11.6529	11.4805	12.0717	10.0995	10.5559	9.88341	10.8473	10.1877	10.4028	9.59505	10.5871	10.7108	10.1715	10.3209	8.43057	8.60995	8.50246	8.60453	8.77892	8.48797	8.68211	8.71295	8.80115	8.74281	8.42723	8.54256	8.85189
ILMN_1746517	8942	KYNU	10.3057	0.933009	8.47127	0.086811	2.01505	9.54976	7.01059	1.77e-08	1.83e-07	9.13474	11.4883	10.03	12.4606	10.1358	11.4869	11.0324	10.1789	10.387	11.1802	9.32179	8.84604	10.3057	10.4292	9.57443	10.0819	8.60445	8.47249	8.351	8.38904	8.36825	8.47766	8.52963	8.56244	8.4752	8.43467	8.47127	8.365	8.31713
ILMN_1753342	6303	SAT1	13.5163	0.524814	11.726	0.4986	2.0053	12.5084	10.5251	4.07e-13	1.98e-11	19.7612	14.1519	13.3966	13.3297	13.0628	13.582	13.9635	12.8702	14.1428	12.8203	14.4088	14.327	13.5163	13.2009	13.3499	14.0127	11.9773	12.1041	10.6637	11.6306	12.0833	11.726	11.7824	12.1964	11.827	11.7155	11.2611	11.0439	10.8371
ILMN_1788874	12	SERPINA3	9.76692	1.33953	8.34255	0.149004	2.00113	9.71879	5.35156	3.79e-06	2e-05	3.82319	12.1284	9.42436	11.9637	10.5256	9.29886	12.8051	9.09208	12.028	9.68344	8.93705	9.43899	8.93088	10.3186	11.5051	9.76692	8.34255	8.4164	8.42544	8.3292	8.4575	8.28783	8.30299	8.27094	8.24223	8.62468	8.26171	8.74563	8.34563
ILMN_1778668	6876	TAGLN	11.8796	0.926858	9.63996	0.352489	1.99884	11.002	6.35985	1.44e-07	1.14e-06	7.04978	12.3281	12.1622	12.3629	12.7237	11.8796	11.4908	12.0035	10.8102	10.3536	9.66646	12.8005	11.5148	12.7777	10.9459	11.4749	9.56174	9.83021	9.44124	9.35409	10.0427	9.63996	9.82554	9.79915	9.19335	10.5114	9.27731	9.61196	9.8488
ILMN_1784863	948	CD36	10.6898	1.10057	8.61543	0.295561	1.99468	10.0507	5.79488	9.03e-07	5.69e-06	5.2367	11.1118	11.4439	10.6898	11.6361	10.9436	10.6273	12.8362	10.6095	10.6354	8.90501	8.8094	10.9581	11.0838	8.76528	10.5825	8.65488	9.07926	9.41736	8.37846	8.61543	8.5547	8.61825	8.65665	8.59183	8.42311	8.4388	8.34893	8.6443
ILMN_1687978	22822	PHLDA1	10.5466	0.796922	8.77532	0.0973408	1.98176	9.66515	10.0977	1.38e-12	5.64e-11	18.5475	10.9388	9.78828	10.1517	10.1628	10.0583	10.6008	10.2247	11.5388	10.5466	12.2933	11.7966	10.2238	10.3928	12.1273	10.6375	8.95032	8.80143	8.70004	8.65754	8.61481	8.86503	8.76309	8.84973	8.92709	8.74408	8.77532	8.75975	8.78021
ILMN_1660806	1466	CSRP2	11.3976	0.91026	9.2403	0.282951	1.96677	10.2864	7.93692	9.3e-10	1.41e-08	12.0621	11.9768	11.3976	12.6965	11.2447	11.0118	10.8023	10.163	11.8927	11.5872	10.0218	11.5101	10.4833	11.9184	9.75631	12.7205	9.16581	9.55866	10.0928	9.11039	9.22053	9.45775	9.12249	9.27878	9.0594	9.02012	9.33505	9.39519	9.2403
ILMN_1733998	10170	DHRS9	10.3219	1.14847	8.76101	0.368846	1.94574	10.0767	5.21308	5.92e-06	2.95e-05	3.38499	13.263	10.3219	11.0937	9.93596	10.6514	12.5574	9.89089	10.1221	10.7485	9.47274	9.85251	11.4147	10.2284	12.3389	9.6964	8.87839	8.73819	9.95424	8.65635	8.52041	8.70672	8.76101	8.86595	8.5273	8.96421	8.77456	8.52096	8.88043
ILMN_1673352	10581	IFITM2	13.0352	0.447041	11.1619	0.330738	1.93707	12.3934	13.1424	3.87e-16	6.95e-14	26.664	13.1832	12.9499	12.6479	13.1121	13.8641	13.0021	13.0352	13.4243	12.3604	13.916	13.7092	13.1405	12.8659	12.8644	12.6879	11.1878	11.1619	10.6554	10.5329	11.5745	11	11.0798	11.5118	11.3482	11.5067	11.0861	11.1181	11.583
ILMN_1741847	4319	MMP10	9.99662	1.24368	8.1773	0.0137922	1.92833	8.89558	6.82631	3.2e-08	3.07e-07	8.54579	9.83795	9.7219	9.99662	10.0088	8.97119	10.0663	8.23869	13.1322	9.94438	11.3937	10.7667	8.75874	10.1889	11.5944	8.95657	8.15858	8.175	8.14544	8.18696	8.18961	8.18992	8.17499	8.1773	8.18099	8.19632	8.17591	8.18092	8.16656
ILMN_1727271	7453	WARS	11.1951	1.12934	9.11251	0.0951018	1.90941	10.0029	7.19719	9.71e-09	1.09e-07	9.72932	12.498	12.0432	9.68063	10.5903	11.4277	11.1951	9.70574	9.56792	12.149	10.8985	11.9146	12.6702	9.62602	11.6988	9.83729	9.15597	8.97619	9.28767	9.21855	9.06505	9.01129	9.12907	9.26851	9.17825	9.08072	9.04349	9.11251	9.08635
ILMN_1791726	10381	TUBB3	10.4513	0.63429	8.67711	0.128277	1.90758	9.42917	10.1119	1.32e-12	5.45e-11	18.5884	10.4115	10.3406	9.64772	9.89757	10.6583	10.7673	9.79963	10.5417	10.4513	10.184	11.704	10.387	10.717	11.7634	11.3969	8.81608	8.67711	8.64612	8.51663	8.58032	8.9719	8.4859	8.7076	8.61163	8.72242	8.57775	8.6777	8.72251
ILMN_1701114	2633	GBP1	10.9683	1.06596	9.14954	0.117343	1.8922	10.0323	6.82745	3.18e-08	3.06e-07	8.54943	11.793	12.0782	9.25888	10.9579	11.2909	10.6017	10.9683	9.70544	11.5824	12.0708	11.9806	12.9362	9.7557	10.7312	9.83127	9.39448	9.23168	9.23529	9.1558	9.12816	9.15682	9.22203	9.10772	9.00905	9.14012	9.14954	8.97187	8.96901
ILMN_1773079	1281	COL3A1	13.3057	0.783721	11.4996	0.492625	1.89043	12.6028	7.29812	7.03e-09	8.12e-08	10.0501	13.6885	14.6219	13.685	14.3719	12.6196	13.0495	13.2602	13.3057	13.2353	12.8419	11.5665	13.8003	13.8037	12.2276	13.3575	11.7393	11.3907	10.8271	12.0051	11.872	11.4996	10.7479	11.1454	11.8507	11.8043	11.2443	10.4493	11.6923
ILMN_1714861	968	CD68	11.2239	0.530472	9.23529	0.172338	1.88489	10.4549	11.1588	6.97e-14	4.58e-12	21.5158	11.2239	11.1627	10.8989	11.3469	11.1107	11.2946	9.92	11.3609	11.4478	11.2718	10.5924	12.2344	10.7943	11.7612	10.7472	9.28551	9.2435	9.22639	9.15219	9.06684	9.42145	9.64521	9.45078	9.33401	9.23529	9.05857	9.04735	9.20809
ILMN_1748591	4953	ODC1	11.3742	1.10499	9.45382	0.333698	1.8836	10.3549	5.99536	4.71e-07	3.21e-06	5.87936	10.5115	11.3742	12.6663	10.0159	10.394	11.8341	9.63613	13.1957	11.5528	11.8393	10.4656	10.8982	10.7016	11.7629	13.2289	9.75625	9.45382	8.69199	9.21228	9.71597	9.90948	9.32042	9.50227	9.3977	9.27644	9.46154	9.94493	9.27019
ILMN_1796409	713	C1QB	10.4418	0.886932	8.42034	0.170159	1.87637	9.57968	7.53697	3.29e-09	4.16e-08	10.8062	11.3486	10.6362	9.46318	10.4418	10.114	10.4852	8.98751	10.1121	10.7591	11.061	9.39311	11.626	9.96321	11.4475	8.73387	8.45647	8.40502	8.14175	8.23012	8.30406	8.4772	8.85092	8.42034	8.38908	8.55123	8.44128	8.37931	8.52321
ILMN_1800317	7474	WNT5A	10.3082	0.541237	8.40784	0.0795221	1.87325	9.34077	11.5489	2.41e-14	1.84e-12	22.5689	10.4989	10.3082	11.3224	10.3308	10.1388	11.0522	9.6395	10.7977	9.59984	10.128	9.92774	10.0005	10.8276	9.46105	10.3974	8.42257	8.4842	8.3741	8.40119	8.32806	8.45558	8.35578	8.59378	8.38932	8.52258	8.44654	8.40784	8.306
ILMN_1690939	1890	TYMP	10.296	0.390222	8.29141	0.0386564	1.86621	9.26317	13.8099	7.52e-17	1.95e-14	28.2829	10.2098	10.296	9.54602	9.7514	10.6046	10.3217	9.98697	10.1968	10.3658	10.4872	9.65498	10.8496	10.3112	9.56274	10.3913	8.30101	8.28902	8.28499	8.2617	8.26108	8.3164	8.28906	8.29141	8.40393	8.30852	8.31932	8.26698	8.3437
ILMN_1671703	59	ACTA2	11.3748	0.802681	9.42456	0.487769	1.85749	10.7445	6.41118	1.22e-07	9.84e-07	7.21462	11.7585	12.0891	11.8195	12.4705	11.6847	11.1078	11.8899	11.2103	10.7162	10.1224	10.0078	10.7515	12.5425	10.4207	11.3748	9.68498	9.64855	9.42456	9.08007	9.89933	9.14413	9.88005	9.92604	8.85383	10.4537	8.87772	8.99563	9.28794
ILMN_1775672	6648	SOD2	11.0877	0.737102	9.34219	0.274517	1.85221	10.3239	8.42456	2.04e-10	3.85e-09	13.5728	12.4005	10.3071	11.5338	10.7032	12.131	12.0854	10.5346	11.3404	11.0782	12.2821	10.4982	11.0877	10.25	11.1044	10.6578	10.1007	9.38636	9.34219	8.96067	9.21069	9.37212	9.42879	9.03445	9.51089	9.31598	9.39092	9.28271	9.17989
ILMN_1736862	481	ATP1B1	10.9407	0.71171	9.23455	0.321796	1.85046	10.3647	7.79226	1.47e-09	2.09e-08	11.6095	12.4294	10.4831	12.1722	10.1412	10.6814	11.9852	10.9509	11.9854	10.7847	10.2177	11.2078	10.7633	10.945	10.9407	10.8603	9.63264	9.08845	9.38282	9.21027	8.73039	9.86587	9.45517	9.23455	8.95134	9.0285	9.53559	8.87874	9.29146
ILMN_1709795	5880	RAC2	10.9071	0.734375	8.8784	0.199224	1.83344	10.0273	7.7628	1.61e-09	2.26e-08	11.517	11.6629	10.7657	10.4024	10.5743	10.3463	11.0186	9.32408	11.4549	11.3342	10.9071	11.197	11.4887	9.93981	11.2586	9.4178	8.96064	9.03476	8.93436	8.86891	8.80596	8.90335	8.8784	9.47504	8.89996	8.70977	8.85233	8.81386	8.64134
ILMN_1707727	51129	ANGPTL4	11.0498	0.632335	9.20567	0.541221	1.83258	10.2033	8.12309	5.19e-10	8.6e-09	12.6417	11.4434	11.0841	10.3074	10.8152	11.6195	10.8895	11.7581	9.9856	10.8174	11.6888	12.3829	10.804	11.0498	11.6452	10.5271	9.07634	8.65309	10.1316	9.46814	9.25261	8.93494	10.3919	9.08956	8.80718	9.20567	8.5831	9.71114	9.4468
ILMN_1720271	3038	HAS3	10.7658	0.407012	8.7538	0.190981	1.82823	9.60365	9.56022	6.61e-12	2.08e-10	16.9876	10.8538	9.7878	10.0189	10.8911	10.9461	10.4375	10.7594	11.0922	10.5832	10.8798	10.9521	10.2092	10.087	10.9401	10.7658	8.74763	8.9603	9.28516	8.61654	8.61753	8.71857	8.56227	8.81822	8.7538	8.77595	8.90577	8.82603	8.62212
ILMN_1697717	3566	IL4R	11.763	0.467016	9.86963	0.227193	1.80883	10.7735	11.4243	3.38e-14	2.48e-12	22.2346	11.8273	10.7838	10.8422	11.272	12.4512	12.2895	11.6795	12.1165	11.5373	11.8049	11.8479	11.763	11.6225	11.8113	11.3414	9.99797	9.86963	10.1668	9.75139	9.40683	10.1834	9.56291	10.0125	9.84408	9.94753	9.92669	9.85984	9.61387
ILMN_1785852	64859	OBFC2A	10.9318	0.511783	9.13204	0.15284	1.78422	10.0491	12.1065	5.48e-15	5.28e-13	24.0397	11.7899	10.3165	10.5238	10.8102	10.8639	11.1497	11.7498	10.9907	10.9318	10.7235	10.1964	11.3804	11.1071	11.4568	10.1855	9.27799	9.04229	9.14655	9.01197	9.11946	9.13204	9.2019	9.20729	8.95449	9.09596	9.26801	9.55845	9.07469
ILMN_1706643	1293	COL6A3	13.0899	0.460149	11.3205	0.448331	1.77741	12.3523	9.63593	5.29e-12	1.73e-10	17.2096	13.3902	14.0273	13.543	13.8043	12.8676	12.6717	12.6576	13.0785	13.2093	13.1149	12.3295	13.2486	13.0009	12.5926	13.0899	11.5039	10.9542	10.4913	11.1601	11.6951	11.071	11.6686	11.6799	11.1796	12.2113	11.3205	10.8457	11.5215
ILMN_1694849	4257	MGST1	10.2197	1.20794	8.39319	0.336186	1.75231	9.69541	5.09842	8.55e-06	4.07e-05	3.02379	11.2955	11.7378	12.2102	10.8975	9.77102	11.8374	9.07406	9.81737	9.02369	8.58157	8.61252	10.2197	10.8968	9.26391	10.6758	8.31631	8.52576	9.41487	8.25975	8.31456	8.3936	9.00234	8.36305	8.41521	8.31839	8.28316	8.39319	8.61271
ILMN_1728937	7852	CXCR4	10.2463	0.814154	8.47004	0.114546	1.73726	9.51539	6.65627	5.53e-08	4.92e-07	8.00112	10.6532	10.7894	10.4151	10.7562	10.5812	10.5668	8.79952	9.94445	10.1823	10.2463	8.91415	11.976	9.25827	10.1969	9.59247	8.6204	8.36108	8.50412	8.40152	8.37681	8.4126	8.58007	8.64514	8.48291	8.30818	8.47015	8.47004	8.27195
ILMN_1739496	5396	PRRX1	11.1888	0.567689	9.37771	0.294989	1.73382	10.5806	9.36914	1.16e-11	3.38e-10	16.424	11.4477	11.7954	11.6321	12.1059	11.133	10.8149	10.6672	11.1888	10.2948	11.068	10.2421	11.6628	11.7287	10.5553	11.2278	9.34968	9.37771	8.95735	9.42794	10.0867	9.16532	9.63798	9.7161	9.64743	9.57731	9.30647	9.14436	9.28847
ILMN_1803838	84518	CNFN	14.5146	0.576091	12.7311	0.287805	1.73098	13.673	8.471	1.77e-10	3.41e-09	13.7154	15.0317	14.9319	14.7216	14.0229	14.5045	14.8257	14.5522	14.2077	14.5146	14.4081	12.5783	14.5086	14.564	14.7364	14.3967	12.8477	12.7783	12.7496	12.7296	12.5044	12.7157	12.6332	12.5639	12.7311	11.9166	13.0404	12.8334	13.091
ILMN_1770338	4071	TM4SF1	13.0148	0.604007	11.0219	0.422553	1.73077	12.0549	8.25905	3.4e-10	6.09e-09	13.0628	13.0891	13.0386	13.4126	12.5881	12.5182	13.062	12.3023	13.2447	12.4768	13.0148	10.9907	12.5672	12.9687	13.3241	13.2174	11.0219	11.3066	11.5943	10.9369	11.1169	10.9223	11.7031	11.4923	10.7568	11.2729	10.2211	10.5342	10.8609
ILMN_1812392	9168	TMSB10	15.1947	0.255997	13.4532	0.222376	1.72497	14.4741	18.3709	3.67e-21	5.87e-17	38.0009	15.2768	15.086	14.7316	15.0729	15.1204	15.15	14.6481	15.4555	15.1947	15.4897	15.5228	15.4367	15.1144	15.3377	15.3185	13.7835	13.455	13.2293	13.7119	13.3676	13.3051	13.8141	13.7494	13.4532	13.459	13.1449	13.3425	13.3215
ILMN_1674811	8638	OASL	10.0072	0.602877	8.28585	0.027339	1.7191	9.33666	7.43315	4.57e-09	5.52e-08	10.478	9.8034	10.7928	9.48383	9.84777	10.6244	10.0072	10.0629	10.8926	10.5625	9.35901	9.32228	10.6928	9.52636	8.98817	10.1655	8.28284	8.29397	8.32709	8.3087	8.27784	8.33124	8.25639	8.32798	8.25411	8.27145	8.28585	8.2916	8.25676
ILMN_1660390	3490	IGFBP7	13.1028	0.363869	11.1523	0.557779	1.7007	12.3479	9.62223	5.5e-12	1.78e-10	17.1695	13.1047	13.4253	13.1028	13.2567	12.7747	12.2861	13.1575	13.2267	12.5154	12.872	13.1468	12.5891	13.3548	12.3722	12.7493	11.1523	11.0439	10.1433	10.8215	11.1263	11.606	11.6316	12.0109	11.5307	11.8139	10.674	10.6233	11.7894
ILMN_1690105	6772	STAT1	10.4417	0.711298	8.90966	0.145939	1.67716	9.70471	8.29024	3.09e-10	5.57e-09	13.1591	10.6713	11.3734	9.33698	10.4417	11.2982	10.3813	9.53522	10.1694	11.0134	11.3702	10.2737	11.6751	10.2855	10.5626	9.62894	8.95024	8.90966	8.63569	8.78278	8.68486	9.03299	8.73771	9.07598	8.93379	8.94009	9.00117	8.70807	8.75179
ILMN_1686116	7057	THBS1	10.9391	0.791329	9.08146	0.381228	1.67245	10.0436	5.92981	5.83e-07	3.88e-06	5.66908	10.9396	10.0268	11.4681	12.4316	11.1944	10.9391	10.4894	9.93342	9.45573	10.2663	11.5393	10.6789	11.3269	11.6497	10.1804	9.25385	8.95654	8.65965	9.08146	10.0824	9.00357	9.08312	9.25771	8.85797	9.77913	9.10583	8.91072	9.07662
ILMN_1777534	4860	NP	11.1195	0.453973	9.30738	0.252243	1.66038	10.2181	9.15152	2.23e-11	5.87e-10	15.7766	11.0912	10.3732	10.647	10.5728	11.5435	11.2263	11.1831	11.491	11.8211	10.1839	11.1643	10.7638	11.2387	11.1195	10.7483	9.35964	9.21762	9.6377	9.3879	9.29542	9.49355	9.28634	9.06342	9.8911	9.04293	9.30738	9.00993	9.56769
ILMN_1756992	4582	MUC1	9.85914	0.960153	8.49919	0.29656	1.65717	9.42618	5.25698	5.14e-06	2.61e-05	3.52368	11.6564	9.33938	9.68479	9.85914	11.0295	10.6009	9.69042	9.75685	9.24029	10.436	11.002	10.1432	9.79619	12.3731	8.8352	8.46185	8.34069	9.48868	8.44857	8.50366	8.54648	8.78602	8.48948	8.53687	8.40798	8.56643	8.49919	8.36511
ILMN_1800341	144406	WDR66	10.8882	0.380816	9.12702	0.49109	1.64486	10.2678	9.72492	4.07e-12	1.42e-10	17.4696	10.6476	10.3667	10.7483	10.6393	11.0902	10.8882	11.0892	11.1708	11.1803	11.0232	11.7516	10.2242	10.6172	11.1478	10.7233	9.97541	8.95107	9.48858	9.73643	10.0185	9.46658	8.8248	8.5605	8.94237	8.70848	8.80255	9.12702	9.54785
ILMN_1786492	83483	PLVAP	11.595	0.383862	9.87521	0.375396	1.64387	10.8894	11.0101	1.05e-13	6.47e-12	21.1086	11.6419	11.6704	11.5868	12.2983	11.7088	11.5209	11.4786	11.6937	11.1914	11.5087	10.5712	11.5984	11.7724	11.0062	11.595	9.66341	9.60353	9.80903	9.93207	9.87521	9.7349	9.99534	10.521	9.54311	10.4997	9.15515	9.91302	10.1812
ILMN_1785902	714	C1QC	10.2136	0.754519	8.56296	0.17181	1.63881	9.62121	7.67307	2.14e-09	2.87e-08	11.2351	11.121	10.5343	9.56836	10.3536	10.2136	10.0354	9.03582	10.1385	10.6589	11.2763	9.39047	11.0241	9.97427	10.9936	8.85131	8.64296	8.59847	8.28364	8.4259	8.40516	8.66679	8.98116	8.58257	8.74364	8.49878	8.56296	8.5117	8.5387
ILMN_1670158	84985	FAM83A	9.91872	0.593955	8.32452	0.299142	1.638	9.12395	9.44877	9.19e-12	2.73e-10	16.6594	10.7692	9.67284	9.56166	9.61525	10.1168	10.4719	9.86685	10.2368	10.0953	9.19451	11.106	9.1667	9.80669	10.997	9.91872	8.32452	8.35635	9.3749	8.34782	8.31224	8.36291	8.28133	8.41249	8.28823	8.26667	8.43378	8.25436	8.2072
ILMN_1736700	226	ALDOA	12.2036	0.453298	10.5449	0.165478	1.63155	11.421	9.71444	4.2e-12	1.45e-10	17.439	12.1314	11.4144	12.351	11.8882	12.2036	12.1457	12.61	11.8478	12.3302	12.9831	12.7904	11.5875	12.3183	12.6226	11.6575	10.5292	10.5153	10.4642	10.6404	10.5449	10.7981	10.5082	10.1265	10.5551	10.5074	10.6781	10.728	10.6922
ILMN_1752755	7450	VWF	11.3757	0.709474	9.95538	0.480903	1.63007	10.8445	7.52645	3.4e-09	4.28e-08	10.773	12.0342	12.4425	11.3757	12.0804	11.8227	10.9028	11.7833	11.153	10.7127	10.8467	9.91336	12.0972	11.9098	10.5734	11.1895	9.95538	9.57997	9.778	9.41057	9.95548	8.90424	10.0179	10.3783	9.24983	10.3637	9.05809	10.0712	10.1455
ILMN_1656057	5328	PLAU	10.8843	0.923871	9.30208	0.218354	1.60727	9.99029	6.98513	1.92e-08	1.97e-07	9.05348	10.721	10.26	11.0807	9.7805	9.89335	10.5285	9.48634	12.8044	10.3961	12.3221	11.7286	10.8843	10.9083	11.5695	11.0851	8.89675	9.41187	9.34992	9.05008	9.05845	9.30208	9.28765	9.13964	9.14124	9.60868	9.5388	9.51166	9.46434
ILMN_1753439	126638	RPTN	10.9101	1.2597	9.16915	0.316298	1.60523	10.0883	4.20474	0.000141855	0.000490639	0.283363	11.8434	10.9101	10.2526	11.0379	11.4009	10.8084	11.5588	9.6802	12.2774	8.75982	9.98996	12.4079	13.1408	8.9448	10.367	9.61156	8.95169	9.22769	9.07434	8.95493	9.97589	9.13338	9.40439	9.62543	9.06327	9.16915	9.01053	9.52551
ILMN_1719597	6373	CXCL11	9.57133	1.27754	8.24161	0.0171819	1.60451	8.90099	5.36837	3.59e-06	1.9e-05	3.87652	10.2978	10.7755	8.29425	9.55119	10.667	8.65346	8.89934	8.33734	11.0405	10.7599	10.7407	12.702	8.4663	9.57133	8.94062	8.2522	8.25521	8.22529	8.22055	8.24938	8.2241	8.22548	8.23048	8.27649	8.23718	8.26504	8.24161	8.24262
ILMN_1701424	3918	LAMC2	10.384	1.50103	9.65492	0.377672	1.60331	10.0696	4.55022	4.86e-05	0.000190228	1.32378	10.1195	10.3464	12.2033	10.2541	10.384	10.1303	9.26368	13.2878	10.5633	13.3716	13.9754	9.71624	10.3682	12.6522	11.2448	9.82604	9.63743	9.65725	8.81499	9.95797	9.65492	9.89353	9.77039	9.46863	10.1972	9.1056	9.46867	9.20089
ILMN_1775728	6422	SFRP1	10.4693	0.70547	8.88741	0.401891	1.60147	9.88557	7.116	1.26e-08	1.37e-07	9.47087	10.4693	10.0304	9.89721	11.042	11.1729	9.91611	10.8281	11.662	10.1278	10.9538	10.3852	10.5332	10.0489	9.24695	11.8158	9.36799	8.89612	9.6162	8.46604	8.58161	8.88741	8.42638	9.64978	8.97826	8.72502	8.80656	8.68304	9.14221
ILMN_1659913	3669	ISG20	10.7793	0.773632	9.05139	0.127608	1.59751	9.92469	7.13789	1.17e-08	1.28e-07	9.54061	11.2688	10.9058	9.91728	10.3137	10.8657	9.89416	9.47402	12.0269	10.7596	11.4978	10.926	11.6962	9.89513	10.7793	9.70226	9.21302	9.1292	9.27628	8.89383	9.11083	9.15575	8.95164	9.01568	9.05139	9.03781	9.15731	9.01483	8.82444
ILMN_1760062	10561	IFI44	10.0932	0.713951	8.65262	0.121971	1.58098	9.72811	7.58917	2.78e-09	3.63e-08	10.9709	10.2137	10.984	10.0932	9.89798	9.69754	9.09499	9.58648	10.9937	9.81722	11.1562	11.0164	11.3193	10.7568	9.40555	9.9203	8.64187	8.52588	8.79228	8.57005	8.65262	8.60876	8.81461	8.82712	8.66021	8.71967	8.90629	8.64323	8.51091
ILMN_1763000	55803	ADAP2	11.4958	0.799965	9.97905	0.191125	1.57065	10.8029	7.17287	1.05e-08	1.17e-07	9.65195	11.3277	12.5253	11.155	11.7992	11.771	12.0133	12.5819	10.3783	12.3639	11.342	9.56869	11.4958	11.3707	10.8768	11.5773	10.0012	10.1262	9.52967	10.1507	9.98954	9.93176	9.9009	9.65028	10.0271	9.78086	10.0347	9.67356	9.97905
ILMN_1692056	9955	HS3ST3A1	9.96856	0.49162	8.40618	0.172858	1.56512	9.25746	9.03446	3.17e-11	7.83e-10	15.4259	9.95495	10.1054	10.4355	9.88344	10.6384	9.76525	9.96856	10.0063	10.1223	9.13568	11.1056	10.3958	9.6576	9.34552	9.83938	8.92813	8.3165	8.38404	8.29246	8.61246	8.40618	8.40601	8.58113	8.43894	8.50567	8.42761	8.38486	8.28098
ILMN_1740015	929	CD14	10.3205	0.58973	8.77004	0.173648	1.56411	9.79821	8.54924	1.39e-10	2.78e-09	13.9551	11.2007	10.0884	10.3205	11.0461	10.2407	10.4041	9.64687	10.4217	9.81659	10.4589	9.8747	11.2468	10.2303	11.0204	9.21567	8.77004	8.90451	8.52459	8.74754	8.62497	8.70223	9.2378	8.84634	8.82151	8.69034	8.82403	8.64622	8.86112
ILMN_1657181	712	C1QA	10.5929	0.815137	8.79248	0.282506	1.55079	9.92425	6.60429	6.55e-08	5.72e-07	7.83443	11.4249	10.6935	9.84071	10.8364	10.2514	9.8854	9.21229	10.5929	10.629	11.2872	9.50437	11.6556	10.4753	11.2346	8.97734	9.20156	8.76589	8.38031	8.64508	8.74212	8.96102	9.42708	9.23154	8.69478	8.87403	8.79248	8.7273	9.03074
ILMN_1725193	3485	IGFBP2	10.0508	1.14224	8.87819	0.239248	1.53242	9.59676	5.53151	2.12e-06	1.2e-05	4.39531	10.0508	9.90343	9.79077	10.6331	10.2184	9.79223	9.45905	11.4635	9.87496	8.85918	13.6423	9.22551	10.6782	10.6903	11.0182	8.71335	8.68075	8.50511	8.50264	8.98769	8.51447	8.87819	8.89725	8.72773	8.92668	8.9377	9.16435	9.23605
ILMN_1690957	4502	MT2A	13.5556	0.760509	11.803	0.259507	1.52861	12.6141	6.60769	6.47e-08	5.67e-07	7.84533	13.5183	12.2001	11.7571	13.4782	13.7738	13.6728	14.1902	13.7991	13.3003	14.3526	14.0445	13.2845	12.1934	13.5556	13.7394	12.1564	11.9043	11.3723	11.7932	11.7712	11.8316	12.0803	12.4179	11.803	11.7575	11.7841	11.5791	11.9557
ILMN_1681783	301	ANXA1	14.7922	0.659065	12.99	0.303464	1.52795	13.6947	7.57159	2.94e-09	3.81e-08	10.9155	14.9042	13.8704	14.4742	13.7786	13.9203	15.5949	13.3569	14.5618	14.1305	15.5176	14.9386	14.8198	14.7922	15.0286	15.1679	13.3944	12.9158	12.5731	12.8433	12.99	13.0978	13.2262	13.6063	13.3617	13.3446	12.8046	12.8999	12.7546
ILMN_1701789	3437	IFIT3	10.0415	0.701225	8.56596	0.101972	1.52551	9.4357	8.22316	3.8e-10	6.62e-09	12.9518	10.5887	10.4475	8.9929	9.8873	11.0631	9.32207	9.38786	10.4616	10.0415	10.3781	10.8905	11.3663	9.67741	9.56259	9.54581	8.59244	8.43062	8.72177	8.59405	8.53484	8.7257	8.45151	8.55761	8.58399	8.5131	8.76579	8.56596	8.52917
ILMN_1800787	23180	RFTN1	11.0311	0.343633	9.46705	0.290644	1.5252	10.4988	12.5735	1.63e-15	1.98e-13	25.2398	10.9595	10.9333	10.7425	11.0279	11.6395	11.0846	10.7454	10.5687	11.0311	11.0497	11.7617	11.4751	11.1029	10.79	11.4059	9.63486	9.51885	9.12593	9.38932	9.90889	9.45613	9.46705	9.67329	9.42002	9.6134	9.34364	10.3052	9.45809
ILMN_1714592	978	CDA	10.318	0.656462	8.67178	0.249909	1.52151	9.42577	8.206	4.01e-10	6.91e-09	12.8987	10.7346	10.6905	10.318	9.97352	9.40723	10.6177	9.81994	9.68849	10.9427	8.95113	9.84481	11.0976	10.8499	9.64797	10.8909	8.67178	8.45618	9.368	8.78822	8.60893	8.76606	8.9718	8.37971	8.69373	8.66555	8.59451	8.51911	8.74844
ILMN_1704730	22918	CD93	10.9139	0.543393	9.2774	0.323048	1.51726	10.076	9.33181	1.3e-11	3.72e-10	16.3134	10.9938	10.9139	10.4839	11.3983	11.3567	10.5459	10.8519	11.0981	10.2926	10.4108	9.30211	11.0154	11.2564	10.3047	11.0132	9.30653	9.56604	8.71602	9.2774	9.29562	9.13938	9.59853	9.63632	8.70056	9.53621	8.80729	9.19926	9.23591
ILMN_1723480	100129681	LOC100129681	10.0869	0.93608	8.72125	0.164595	1.50971	9.6387	5.91418	6.13e-07	4.05e-06	5.61897	10.9378	10.9313	9.44923	10.6218	10.3334	8.89276	9.09748	11.0663	10.0869	11.1652	9.82611	12.411	9.84152	9.71911	9.51118	8.90482	8.54717	8.66515	8.82976	8.6378	8.53092	8.81957	9.15759	8.76191	8.80959	8.66247	8.69809	8.72125
ILMN_1737517	6159	RPL29	10.1253	0.447854	8.62166	0.116272	1.50895	9.40682	10.2403	9.15e-13	3.94e-11	18.9552	10.1253	9.81583	9.847	9.67425	10.5268	10.7554	10.1049	9.12156	10.5809	10.2304	9.68967	10.05	10.2906	10.7234	10.3826	8.58243	8.57215	8.78829	8.65378	8.73596	8.72524	8.5155	8.39421	8.65278	8.52758	8.76559	8.62166	8.51118
ILMN_1667081	894	CCND2	11.3903	0.663351	9.89757	0.210323	1.50783	10.6887	7.6575	2.24e-09	2.99e-08	11.1861	10.5131	10.7368	9.95839	11.289	11.8481	11.3741	11.8398	11.3903	10.9547	12.1596	12.232	10.992	12.0659	11.7145	11.9217	9.80251	9.46785	9.89091	10.0241	9.71902	10.2057	9.66194	9.95558	9.76925	10.2176	9.89757	9.97725	10.0004
ILMN_1715508	4837	NNMT	10.2491	0.575002	8.66481	0.225879	1.50764	9.77466	8.53915	1.43e-10	2.84e-09	13.9242	10.4879	9.95393	10.1339	11.5009	10.4936	10.2491	10.6001	10.6137	9.66886	9.50266	9.22183	10.8713	9.98757	9.82934	10.3597	8.96544	8.57083	8.44179	8.50079	8.78628	8.66481	9.07187	9.07562	8.51207	8.93026	8.48972	8.75418	8.64824
ILMN_1814998	440915	POTEK	12.2363	0.429671	10.7697	0.269432	1.48746	11.5445	8.41481	2.1e-10	3.94e-09	13.5429	11.7533	11.577	12.0797	12.1778	12.5243	12.5379	11.5146	12.3382	11.9242	12.9019	12.8577	12.2363	12.1178	12.6009	12.571	10.6675	10.4321	10.5763	11.1927	10.8832	10.9156	10.7697	10.7064	11.1299	10.6629	10.8685	10.8805	10.1951
ILMN_1723486	3099	HK2	10.4111	0.498989	8.87243	0.241939	1.48321	9.66602	10.0127	1.76e-12	6.88e-11	18.3034	10.2056	11.1449	10.5241	10.0517	10.5366	10.1956	10.506	9.28622	11.1658	10.1437	10.4111	9.90688	10.8143	10.8235	9.94689	8.73893	9.09057	9.43392	8.8999	9.21261	8.62557	9.04176	8.62183	8.7325	8.87243	8.77759	8.88061	8.69798
ILMN_1670490	10630	PDPN	10.5905	0.816485	9.13496	0.269422	1.47962	9.81931	7.02728	1.67e-08	1.74e-07	9.188	10.5905	9.84463	11.0586	10.7785	10.4181	9.97904	9.3124	11.853	9.97483	10.7374	12.4317	10.6114	9.86601	11.2941	10.3027	9.63491	8.85131	8.94794	8.80504	9.42517	9.14729	9.04584	9.13496	8.74783	9.433	8.93502	9.23763	9.26494
ILMN_1654639	55008	HERC6	10.443	0.704269	8.71945	0.121974	1.47885	9.61235	7.37076	5.58e-09	6.62e-08	10.2804	10.5507	10.7377	10.2673	9.70237	10.8578	9.17155	9.25238	10.8658	10.1307	10.7207	10.8417	11.2748	10.443	9.18561	9.47058	8.7453	8.71705	9.02533	8.74305	8.70128	8.69786	8.52115	8.71945	8.88789	8.69825	8.88909	8.70596	8.73297
ILMN_1680512	4321	MMP12	9.98937	0.958002	8.2552	0.0241126	1.47567	8.88731	6.19793	2.44e-07	1.79e-06	6.52971	9.98937	9.39914	10.5414	8.7469	10.1548	10.0377	8.25212	9.47292	9.59778	10.7889	10.2192	11.3905	8.36856	10.605	8.40066	8.27597	8.23616	8.27619	8.22215	8.25962	8.27466	8.23383	8.30673	8.2552	8.25246	8.22381	8.24366	8.25895
ILMN_1744604	1535	CYBA	10.8835	0.434204	9.268	0.0756768	1.47474	10.177	10.0531	1.57e-12	6.24e-11	18.4197	11.2418	10.7489	11.0154	11.0935	10.8835	11.0271	9.93745	10.4117	10.3614	10.5982	10.9347	11.2289	10.2833	11.2473	10.0877	9.33514	9.22933	9.3624	9.16342	9.25837	9.32519	9.27887	9.34757	9.33987	9.268	9.14405	9.16003	9.23692
ILMN_1683026	5699	PSMB10	12.6834	0.519614	11.1773	0.29206	1.47173	11.9888	8.39853	2.21e-10	4.12e-09	13.4928	12.7634	13.2041	12.0435	12.2085	12.8155	12.3443	11.9507	12.8473	12.7915	13.4723	11.8949	13.2752	11.8406	12.6216	12.6834	11.5141	10.8279	11.3487	11.0382	11.3208	10.6278	11.0082	11.2741	11.3185	10.6114	11.4109	10.9787	11.1773
ILMN_1711566	7076	TIMP1	12.583	0.218249	11.0221	0.340124	1.46626	12.1043	9.20428	1.9e-11	5.13e-10	15.9341	12.583	12.6493	12.5	12.9025	12.5145	12.426	12.4365	12.4162	12.6584	12.6309	12.0654	12.8941	12.8597	12.5047	12.7228	11.3411	11.0827	10.4919	11.0221	10.866	11.0071	10.9854	11.8034	11.3164	11.353	10.9972	10.7712	11.4966
ILMN_1676413	7447	VSNL1	10.7559	0.327013	9.23816	0.269344	1.46211	10.0253	10.0243	1.7e-12	6.68e-11	18.3369	10.7559	10.5749	10.4333	10.0752	10.8825	11.0825	10.4291	10.71	10.6107	11.1931	10.845	10.7986	10.9402	10.5563	11.3642	9.11641	9.60454	9.87788	9.05666	9.25258	9.23816	9.21057	9.46641	9.06341	8.8415	9.45774	9.1813	9.37672
ILMN_1707695	3434	IFIT1	10.2258	0.927688	8.79623	0.135214	1.46086	9.71094	5.8609	7.29e-07	4.7e-06	5.44817	9.75451	10.8151	9.89758	9.70117	11.1558	8.70671	9.17065	11.8176	10.2258	10.3904	11.3483	11.326	10.9088	9.21062	9.66439	8.70064	8.86374	8.79623	8.79099	8.86836	8.82101	8.74822	9.16613	8.85027	8.687	8.91916	8.71281	8.63179
ILMN_1701239	6704	SPRR2E	13.7869	0.828028	12.5782	0.762237	1.4504	13.3103	4.91502	1.54e-05	6.88e-05	2.44958	14.1532	13.7081	14.8325	13.7869	14.0643	14.8185	12.5253	13.5831	14.0247	14.6081	11.6962	13.6587	13.5878	14.367	13.4753	11.7837	12.8838	10.7696	12.8169	12.0835	13.3323	12.9002	12.8662	11.825	12.5782	11.4386	13.2089	11.9623
ILMN_1786257	29887	SNX10	10.0126	0.421026	8.60424	0.157136	1.45036	9.44868	11.2854	4.93e-14	3.38e-12	21.8598	10.8304	9.75977	9.54567	10.1633	10.6104	10.2149	9.991	10.262	9.92279	10.0126	9.62043	10.9265	9.93686	10.0554	9.6217	8.72107	8.60424	8.56716	8.63539	8.48465	8.6021	8.65561	9.13017	8.69116	8.57114	8.58777	8.61692	8.555
ILMN_1689004	51330	TNFRSF12A	10.0397	0.613621	8.83621	0.201839	1.44018	9.6187	8.97571	3.79e-11	9.15e-10	15.2493	10.2831	9.71053	10.5406	9.88276	9.82222	10.0666	9.69144	10.8207	9.96265	10.7613	11.8331	10.0289	9.9497	11.2095	10.0397	8.54235	8.77566	9.01287	8.87517	8.60246	8.75802	8.90259	8.80993	8.81062	9.34363	9.02563	8.97162	8.83621
ILMN_1677505	6366	CCL21	10.2846	0.705686	8.42206	0.206765	1.43373	9.24041	7.59396	2.74e-09	3.6e-08	10.986	9.3653	10.5886	10.2846	10.3382	9.51429	9.77396	8.67661	9.33968	10.3413	10.7915	9.44241	10.6043	10.7594	10.3585	8.77453	8.38501	8.5314	8.35885	8.42206	8.2923	8.61764	8.59707	8.87047	8.90842	8.39052	8.23998	8.34881	8.49172
ILMN_1804530	653888	LOC653888	10.0897	0.411375	8.79098	0.116769	1.42662	9.58876	12.012	7.03e-15	6.49e-13	23.7932	10.125	9.91008	9.93222	10.0897	10.2826	9.99826	9.61107	11.0744	10.0004	10.6497	10.8081	10.5978	9.8989	10.5895	9.98797	8.79098	8.69142	8.96983	8.64992	8.71623	8.78037	8.86427	9.05961	8.86791	8.71972	8.87357	8.7247	8.82687
ILMN_1704961	71	ACTG1	12.4429	0.657927	11.0646	0.279861	1.4204	11.6874	6.91434	2.41e-08	2.4e-07	8.82733	12.3652	11.3638	12.4266	11.6565	12.5261	13.2322	12.4429	12.3174	11.9366	13.054	13.7333	12.1947	12.5471	13.6068	12.4435	11.4721	11.0374	10.8593	11.2695	10.7958	11.2811	11.4177	10.5444	11.0646	10.9588	11.4864	11.0279	11.1202
ILMN_1658071	481	ATP1B1	10.6064	0.657749	9.39514	0.275466	1.41953	10.3076	6.69614	4.86e-08	4.4e-07	8.1289	11.6318	10.3	12.0653	9.97305	11.17	10.9529	10.5558	11.6218	10.5415	10.0993	11.2287	10.1079	11.2615	10.6064	10.1164	9.4486	9.27255	9.74573	9.14303	9.09881	9.35945	9.48537	9.40214	8.88069	9.39514	9.75234	9.31068	9.85292
ILMN_1730007	10205	MPZL2	10.2975	0.433097	8.90007	0.215089	1.4165	9.66734	7.8257	1.32e-09	1.9e-08	11.7142	10.2975	10.0029	10.3227	9.9889	11.0842	10.5691	10.6998	9.93977	10.5599	9.81838	11.1678	10.0733	10.8147	9.89607	10.2824	9.0277	9.36955	9.27417	8.82028	8.90007	9.01282	8.86111	8.7526	9.07216	8.60882	9.08055	8.81256	8.77494
ILMN_1708375	3659	IRF1	10.9135	0.745789	9.50046	0.410198	1.41624	10.26	6.27368	1.91e-07	1.45e-06	6.77303	11.457	11.6891	10.1895	10.9135	11.3338	10.8334	9.8603	10.9449	10.8597	12.1878	11.3517	11.7461	9.62559	10.9115	9.96288	10.1382	9.79045	9.37537	9.02879	8.99397	9.50046	9.18948	9.89121	9.78152	10.0296	9.71406	8.9486	9.22497
ILMN_1805519	100133941	CD24	9.95298	0.298547	8.46213	0.0890797	1.41263	9.21496	11.4026	3.58e-14	2.6e-12	22.1762	10.0365	9.5097	10.09	9.54106	9.91791	10.3895	9.79557	9.21043	10.0827	9.61937	10.0493	9.95298	10.0957	9.99584	9.78574	8.46368	8.60201	8.48904	8.39645	8.39367	8.41357	8.35407	8.3426	8.49092	8.39447	8.62572	8.53682	8.46213
ILMN_1794863	55450	CAMK2N1	9.82773	0.874211	8.56323	0.114735	1.40506	9.25013	6.73732	4.26e-08	3.92e-07	8.26087	9.49268	9.0891	10.2505	9.66917	9.83508	9.63881	8.80378	10.4376	9.82773	10.3389	11.5617	9.14203	9.76305	12.0685	9.91221	8.51416	8.5952	8.34986	8.53505	8.56323	8.61318	8.75438	8.73574	8.74911	8.6122	8.53446	8.55104	8.47999
ILMN_1666191	26085	KLK13	9.7111	1.07499	8.46767	0.158884	1.39116	9.17214	4.95032	1.37e-05	6.21e-05	2.55973	12.6951	9.01269	9.7111	8.97506	10.5086	11.3635	10.1823	9.50453	9.64354	8.48173	9.73691	8.98372	10.3203	10.0869	9.01158	8.59605	8.51787	8.95891	8.37845	8.41564	8.52907	8.35845	8.4076	8.50176	8.3624	8.48865	8.46767	8.38749
ILMN_1669888	1475	CSTA	12.0151	0.615507	10.6624	0.354016	1.38804	11.3178	6.69532	4.88e-08	4.41e-07	8.1263	12.5863	12.6964	11.5477	12.1553	11.8279	12.8383	12.0151	11.5025	12.8529	11.7963	10.4506	11.7889	12.0587	12.0353	11.7809	10.6624	10.5561	11.153	11.0054	10.4257	10.4182	10.2238	10.2996	11.0928	9.9285	10.7292	10.7362	10.6667
ILMN_1808591	27338	UBE2S	10.5876	0.539141	9.28785	0.157473	1.38741	10.131	8.93093	4.34e-11	1.02e-09	15.1144	10.5719	10.5876	10.1425	10.1385	10.3877	10.8834	10.1035	10.5252	10.7178	11.4164	11.4265	10.7353	10.1986	11.8601	11.2179	9.37308	9.18383	9.25277	9.2645	9.21934	9.43522	9.44289	9.19227	9.28785	9.37446	9.37985	9.24219	9.77323
ILMN_1781155	4067	LYN	10.6651	0.433257	9.17497	0.157043	1.38519	9.95051	9.55407	6.73e-12	2.11e-10	16.9695	10.844	10.3043	11.3104	10.7639	10.724	11.1135	10.1557	10.4036	10.6651	10.7094	10.1717	11.2163	10.1937	10.1516	9.89402	9.18057	9.22552	9.0421	9.10047	8.95352	9.17497	9.39892	9.55803	9.15014	9.13709	9.25296	9.23735	9.05262
ILMN_1752932	10205	MPZL2	13.1476	0.358026	11.6962	0.445423	1.3835	12.4651	7.34593	6.04e-09	7.13e-08	10.2017	13.3735	13.0991	12.8926	13.3784	13.4671	13.4157	13.5051	13.1271	13.1476	13.2162	12.2236	12.8013	13.1106	12.6682	13.4895	11.9119	12.4482	12.756	11.3566	11.7242	11.9731	11.5829	11.7181	11.4851	11.3508	11.6962	11.4864	11.1848
ILMN_1748840	794	CALB2	9.63558	0.763023	8.21288	0.0372445	1.37749	8.88884	6.88136	2.68e-08	2.63e-07	8.72188	9.97711	10.0558	8.67241	9.25473	9.28797	9.63558	8.99435	9.09872	11.3749	8.44135	8.9437	10.4756	9.80453	10.1452	9.87445	8.24556	8.2088	8.21288	8.16328	8.25475	8.22146	8.26988	8.30964	8.19321	8.21999	8.20255	8.21197	8.21022
ILMN_1653871	10135	NAMPT	9.93604	0.584968	8.79538	0.132257	1.37521	9.57515	7.32904	6.37e-09	7.45e-08	10.1482	10.4991	9.3931	11.5021	10.3531	11.1382	10.7313	10.4889	9.91367	9.88554	10.0978	9.84263	9.65818	9.87207	9.93604	9.65659	8.7811	8.91582	8.74149	8.91618	8.77787	9.02754	8.83448	8.64786	8.79538	8.74471	9.06671	8.83062	8.61519
ILMN_1706505	1289	COL5A1	11.1546	0.480454	9.81668	0.308138	1.36726	10.4276	7.9997	7.64e-10	1.2e-08	12.2579	11.4558	11.9054	11.3655	11.8828	11.1319	10.6848	10.2962	11.4786	10.5325	10.7535	11.1183	10.5891	11.1767	11.1546	11.4352	10.1985	9.47703	9.26876	9.41649	10.3253	9.81668	9.77425	9.87196	9.84018	9.94514	9.66978	9.43275	9.88818
ILMN_1662776	2877	GPX2	11.2173	1.32821	9.29579	0.621057	1.36444	10.235	3.81439	0.000460714	0.001385	-0.852765	11.398	11.1633	14.331	10.2528	11.6567	10.4299	10.3375	11.4621	11.3005	8.61706	8.75171	11.2173	11.3779	10.4712	11.4454	9.57762	10.0908	11.3465	9.15855	9.47962	9.9418	9.24929	9.27761	9.046	9.26372	9.75372	9.29579	9.09873
ILMN_1737163	83442	SH3BGRL3	11.9504	0.390462	10.6552	0.231331	1.36094	11.3116	9.89923	2.45e-12	9.26e-11	17.9759	11.5691	11.9504	11.1861	11.5564	11.7359	11.8821	11.6036	11.638	12.7455	11.9557	12.1519	12.3503	12.2291	12.2212	12.0492	10.3073	10.519	10.7064	10.8214	10.3474	10.6552	10.4755	10.1305	10.8465	10.3144	10.6686	10.8373	10.6594
ILMN_1653824	3918	LAMC2	9.66871	1.04861	8.71855	0.128174	1.35135	9.21568	5.60723	1.66e-06	9.68e-06	4.63676	9.3657	9.03262	11.1083	9.03758	9.6495	10.036	8.90797	11.3897	9.64242	11.3904	12.3062	9.23184	9.66871	10.775	9.71885	8.75465	8.66696	8.60403	8.63916	8.89133	8.71855	8.97485	8.64401	8.79803	8.88009	8.56413	8.78924	8.60018
ILMN_1663332	9768	KIAA0101	10.6366	0.442604	9.23217	0.189199	1.34579	9.98895	6.91698	2.39e-08	2.39e-07	8.83577	10.1945	10.1682	10.6681	10.5536	10.7705	10.8513	9.91003	10.1139	10.4867	11.4616	10.9678	10.6366	9.86372	10.6566	11.0173	9.28985	9.07763	8.99895	9.41047	9.23217	9.07007	9.05387	9.11057	9.25834	9.32063	9.49026	8.90707	9.49587
ILMN_1693912	146802	SLC47A2	10.2834	0.642879	8.86593	0.507383	1.34575	9.50887	6.4994	9.19e-08	7.69e-07	7.49787	9.69036	10.6815	11.5112	10.2834	9.86197	10.3372	10.3525	10.9404	9.14061	11.3208	10.2859	9.93349	9.90943	9.82714	9.72446	8.65059	8.88833	8.91961	8.64465	10.4405	8.67742	8.88337	9.10794	8.43349	8.49529	8.86593	9.13388	8.65793
ILMN_1760849	81831	NETO2	10.0877	0.395362	8.59164	0.269624	1.34456	9.38711	6.9019	2.51e-08	2.49e-07	8.78757	10.1197	9.86422	9.86871	9.757	10.1341	10.5439	10.0877	9.67641	9.54144	10.2865	10.5051	9.66754	10.1367	9.15687	10.5165	8.76826	8.45305	8.67254	8.37767	9.03486	9.10732	8.33912	8.33751	8.53433	8.59164	8.53892	9.05168	8.59452
ILMN_1772964	6355	CCL8	9.76824	0.749493	8.40342	0.117106	1.34387	9.14059	7.12042	1.24e-08	1.35e-07	9.48496	10.7586	10.3385	8.79818	9.76824	10.5608	8.92029	9.09251	9.47488	9.27328	9.81492	10.3077	11.2247	9.38296	10.3754	9.01115	8.65722	8.36902	8.67072	8.40065	8.55276	8.51794	8.40342	8.41286	8.34849	8.57672	8.39218	8.3778	8.33843
ILMN_1750101	6282	S100A11	12.7915	0.366927	11.4508	0.102438	1.34179	12.0884	10.044	1.61e-12	6.38e-11	18.3936	13.0207	12.3092	12.6355	12.2369	12.6264	13.0145	12.1618	12.7915	13.5167	12.8523	13.1516	12.882	12.6799	13.1193	12.6962	11.4026	11.4862	11.6425	11.5293	11.4711	11.4508	11.3629	11.3959	11.4605	11.3721	11.4417	11.4775	11.199
ILMN_1718552	10563	CXCL13	9.57266	0.685702	8.1925	0.0196733	1.34164	8.75593	7.4658	4.12e-09	5.02e-08	10.5813	10.1013	10.4858	9.26965	9.48086	9.59003	9.41095	8.3083	9.57266	9.87604	9.09556	8.33724	10.8277	9.12039	9.61561	9.94289	8.20959	8.2223	8.21833	8.19343	8.21146	8.21209	8.1925	8.16558	8.18853	8.17173	8.18954	8.18334	8.16388
ILMN_1768973	8338	HIST2H2AC	10.9238	0.662617	9.52433	0.251425	1.33505	10.2253	6.36967	1.4e-07	1.11e-06	7.08132	11.6365	10.5143	10.083	10.1629	11.1035	10.0051	9.74724	11.2719	11.4816	10.9238	11.3089	11.8118	10.4982	10.5483	11.5056	9.64289	9.80531	9.34773	9.70445	9.49159	9.81661	9.37074	9.00872	9.6014	9.25609	9.22305	9.77359	9.52433
ILMN_1659437	84817	TXNDC17	14.0303	0.379409	12.6105	0.191008	1.33289	13.4313	10.0832	1.44e-12	5.79e-11	18.5061	14.1135	13.9804	14.0232	13.6462	13.015	13.8103	13.837	14.2266	14.0473	14.0992	14.8174	14.0489	13.8886	14.0303	14.3116	12.7421	12.8681	12.7719	12.8028	12.5804	12.2582	13.0216	12.7131	12.6072	12.6105	12.5605	12.5057	12.5396
ILMN_1723912	10964	IFI44L	9.62268	0.711744	8.43312	0.058718	1.32518	9.26014	6.66134	5.44e-08	4.85e-07	8.01736	10.0669	10.65	9.62268	9.38685	10.4756	8.57875	9.26866	10.3066	9.39752	9.55463	10.4285	10.8193	10.1529	9.35108	8.51982	8.43329	8.38178	8.45939	8.43312	8.36216	8.4316	8.40624	8.56421	8.49778	8.47972	8.41589	8.40876	8.5346
ILMN_1738558	8601	RGS20	10.266	0.452376	8.97485	0.301149	1.32459	9.68267	8.60777	1.16e-10	2.39e-09	14.134	10.1297	10.4098	10.1827	10.266	10.3508	10.5993	10.8162	9.47421	10.7838	10.0473	10.1672	9.88737	10.7104	11.1628	9.69007	8.86814	8.93798	8.43881	8.93655	9.21653	8.97485	8.9999	8.54043	9.20496	8.75126	9.09585	9.4541	9.41498
ILMN_1742618	54739	XAF1	10.3643	0.625654	8.89735	0.191839	1.32393	9.7742	6.77217	3.81e-08	3.57e-07	8.37248	10.779	10.8741	10.0462	9.60655	10.9039	9.33353	9.75854	10.5257	10.6563	10.3643	10.8526	11.197	10.2064	9.5302	9.34678	8.90568	8.91756	9.46722	8.79714	8.8716	8.83076	8.85636	8.94498	8.99441	8.81209	9.18971	8.75434	8.89735
ILMN_1724658	664	BNIP3	12.3817	0.575554	11.0358	0.398282	1.32254	11.5728	6.6986	4.83e-08	4.37e-07	8.13679	12.5679	13.2364	12.235	12.2267	12.3693	11.9492	12.7706	11.2783	13.4028	11.6678	12.4552	12.3817	13.0987	12.4213	11.9319	11.6479	11.0358	10.3959	10.8801	11.2963	10.7102	11.7159	10.8286	10.8816	11.0462	10.7137	11.4891	11.3597
ILMN_1676727	56649	TMPRSS4	10.2145	0.768512	8.72758	0.248331	1.32112	9.42843	6.06431	3.77e-07	2.64e-06	6.10064	11.211	9.33622	10.4206	9.84046	11.3192	10.8104	10.5276	10.3482	10.5044	8.7587	9.11492	9.30527	10.2145	10.0728	9.41242	8.76931	9.06933	9.00366	9.20109	8.48263	8.72758	8.54174	8.99223	8.61752	8.46249	8.87986	8.50431	8.61095
ILMN_1661895	51050	PI15	9.59401	0.513416	8.22438	0.0258567	1.31968	8.82651	9.1286	2.39e-11	6.2e-10	15.7081	9.63866	9.24663	8.57114	9.04209	10.4171	9.50371	9.78082	10.2005	9.59401	9.36401	8.95342	9.75576	10.1998	9.15991	9.9178	8.24444	8.2542	8.21826	8.25421	8.21318	8.27143	8.2052	8.22438	8.23211	8.22236	8.21857	8.22361	8.29484
ILMN_1659047	723790	HIST2H2AA4	10.3854	0.731702	9.12941	0.257065	1.31918	9.90127	5.97251	5.08e-07	3.43e-06	5.80604	11.4743	10.3116	9.79403	9.52667	10.3854	9.6729	9.70507	11.1024	11.7149	10.4844	10.7056	11.6456	10.2256	9.96003	10.9201	9.54649	9.54442	9.0165	9.28438	9.04571	9.48634	9.09854	8.73308	9.38394	8.93358	9.12941	9.3048	8.95486
ILMN_1763260	3091	HIF1A	9.95165	0.409697	8.78869	0.14869	1.31653	9.35943	9.19322	1.97e-11	5.27e-10	15.9011	9.95165	9.59618	10.2676	10.1905	10.4375	10.8597	10.3104	10.705	9.93514	9.2896	9.91133	9.92411	10.1814	9.79581	9.79162	8.81166	8.8485	8.56532	8.79209	8.78869	8.82498	9.09622	8.87008	8.65127	8.71645	8.77326	8.57416	8.56705
ILMN_1721134	7051	TGM1	11.5656	0.617545	10.0422	0.293734	1.31597	10.6995	6.65741	5.51e-08	4.9e-07	8.00477	11.5656	11.5227	11.3708	11.3773	11.8436	12.3304	11.5675	10.4771	11.9322	10.8472	9.93468	11.5746	11.664	11.9183	10.8999	9.55295	9.85423	10.6168	10.0478	9.77082	9.98819	10.0292	10.0422	9.92	10.1178	10.1287	10.5518	10.3211
ILMN_1728632	353144	LCE3C	9.53347	1.11706	8.25523	0.0165602	1.31468	8.94833	4.24657	0.000124765	0.000438847	0.407745	9.4161	8.24656	8.22376	8.24073	8.82133	11.0317	9.96251	10.1168	11.7316	8.65996	8.58357	9.62594	10.5409	10.8126	9.53347	8.25737	8.23686	8.27472	8.25991	8.23251	8.25316	8.2698	8.23246	8.26273	8.24707	8.24671	8.25523	8.2884
ILMN_1789196	7169	TPM2	10.4458	0.778047	9.24557	0.242917	1.31322	10.1144	4.60437	4.1e-05	0.000163647	1.4893	10.7562	10.6262	10.7002	11.4969	10.4458	10.1138	10.1116	10.0104	9.40734	9.44728	12.2788	9.75673	11.2745	10.0682	10.6442	9.24557	9.06666	8.88123	8.89042	9.49804	8.86566	9.02812	9.2783	8.85864	9.32334	9.35099	9.29818	9.52933
ILMN_1730928	8851	CDK5R1	10.0897	0.319556	8.82127	0.126181	1.31312	9.41141	10.5169	4.17e-13	2.02e-11	19.738	10.4961	10.3382	9.95441	9.88063	10.0532	10.5101	10.2514	10.0897	10.1147	9.66684	9.35345	9.91724	10.0546	10.4444	10.3326	8.65231	8.99442	8.83239	8.87257	8.82127	8.85644	8.92613	8.69254	8.56037	8.63755	8.75329	8.87193	8.7214
ILMN_1718663	3937	LCP2	9.97202	0.550545	8.50371	0.0838814	1.31136	9.31091	7.93551	9.34e-10	1.42e-08	12.0577	10.2969	10.141	10.0549	10.2404	9.75762	10.0963	9.0826	9.55417	9.72031	10.6466	9.07308	10.5789	9.39301	9.97202	8.84256	8.57475	8.57749	8.51432	8.46142	8.37381	8.47714	8.50371	8.73659	8.52986	8.48947	8.53368	8.50349	8.46691
ILMN_1678493	1123	CHN1	9.75114	0.362188	8.47331	0.0825532	1.30922	9.13489	12.7889	9.43e-16	1.3e-13	25.7838	9.80466	10.0351	9.75114	10.3024	9.61962	9.58642	9.41981	10.3591	9.6718	9.5734	9.06067	9.9452	10.3301	9.81845	9.5225	8.55704	8.47331	8.35637	8.52624	8.51227	8.44792	8.549	8.62185	8.40059	8.4666	8.37972	8.3744	8.54177
ILMN_1661366	5223	PGAM1	10.0382	0.322788	8.80216	0.163607	1.30759	9.43193	11.4064	3.55e-14	2.59e-12	22.1866	9.99654	9.8331	9.91182	9.67433	10.0382	10.2665	10.2125	9.77876	10.3602	10.4141	10.5333	9.92439	10.2632	10.7522	9.67917	8.88321	9.05747	8.87375	8.9094	8.64246	8.79052	9.07253	8.50601	8.73879	8.69673	8.82159	8.62644	8.80216
ILMN_1721247	9119	KRT75	9.58029	0.722705	8.24323	0.0221073	1.30067	8.88412	6.69721	4.85e-08	4.38e-07	8.13233	8.71566	9.58029	10.467	9.0885	9.24253	8.8529	9.59912	9.19563	10.7231	8.47772	8.73392	9.65656	10.331	10.3146	10.2246	8.23048	8.22941	8.25705	8.29806	8.2416	8.21759	8.2677	8.24903	8.25278	8.24046	8.21483	8.24323	8.25843
ILMN_1678655	119548	PNLIPRP3	9.96436	0.319609	8.47605	0.722757	1.29986	9.535	5.07918	9.09e-06	4.3e-05	2.96332	10.6344	10.2095	9.56132	9.90154	9.52171	10.1277	9.85957	9.94523	10.2283	10.3255	9.7066	9.6997	9.96436	10.4095	10.1164	8.47605	8.53377	11.0131	8.41475	8.26308	8.34977	8.80198	8.55135	8.34747	8.38192	8.45892	8.63538	9.05735
ILMN_1777325	6772	STAT1	12.377	0.670079	11.2441	0.219652	1.29518	11.8453	6.30229	1.74e-07	1.33e-06	6.86491	12.8012	13.45	11.2935	12.696	12.5235	11.9965	11.5196	12.3635	12.7787	13.3322	12.173	13.3934	12.1931	12.377	11.5774	11.3156	11.2441	10.9436	10.8005	10.836	11.3063	10.8799	11.2989	11.2586	11.3724	11.4099	10.9674	11.1356
ILMN_1799497	284366	KLK9	10.114	0.766102	8.60239	0.175523	1.29194	9.46908	6.00109	4.63e-07	3.16e-06	5.89774	10.7112	10.2855	10.114	10.4859	10.6233	10.5783	10.8059	9.20768	10.7462	8.49772	8.65165	9.86432	9.94209	9.2696	9.52572	8.43857	8.77868	8.72336	9.04512	8.56993	8.72261	8.5103	8.60239	8.65919	8.56795	8.60013	8.46789	8.91995
ILMN_1785493	2207	FCER1G	10.1459	0.761624	8.91063	0.251488	1.29186	9.76506	5.97497	5.04e-07	3.41e-06	5.81396	11.29	10.1459	10.0729	10.7831	9.66835	10.5442	9.11953	10.1239	10.393	10.7866	9.61533	11.7692	9.6743	10.5902	9.01316	9.12958	8.98743	9.06924	8.85551	8.55115	8.84319	9.20985	9.50375	8.98048	8.58505	8.91063	8.83893	8.85209
ILMN_1655930	22936	ELL2	10.565	0.250112	9.23107	0.153003	1.29009	9.83084	9.8895	2.52e-12	9.44e-11	17.9478	10.6537	10.6972	10.192	10.532	10.5706	10.6364	10.565	10.2321	10.3741	10.3111	10.2435	10.6218	11.1221	10.2084	10.6183	9.37657	9.26886	9.31802	9.30122	9.11724	9.42935	9.1086	9.14968	8.85747	9.07315	9.33467	9.23082	9.23107
ILMN_1726769	55748	CNDP2	12.3565	0.452056	10.9996	0.147728	1.28501	11.617	8.615	1.13e-10	2.35e-09	14.156	12.5709	12.2934	10.9582	12.3565	12.5644	12.5708	11.9844	12.3451	12.649	12.1784	12.9719	12.4469	12.4457	12.0517	12.0841	11.0905	10.9503	11.1673	10.8678	11.1455	11.0388	10.7802	10.9102	11.0917	11.3148	10.9996	10.8617	10.9517
ILMN_1729288	114904	C1QTNF6	9.49954	0.373292	8.35238	0.0583869	1.27933	8.96308	13.1253	4.04e-16	7.09e-14	26.6217	10.0606	10.5885	9.49757	9.84731	9.44746	9.23381	9.30765	9.46343	9.49954	9.20813	9.78711	9.86526	9.73723	9.93685	9.33317	8.39788	8.32552	8.34883	8.34162	8.51698	8.35193	8.29794	8.3539	8.35191	8.36167	8.35238	8.4258	8.44753
ILMN_1808590	2982	GUCY1A3	9.93981	0.341799	8.61725	0.115691	1.27343	9.27469	11.8493	1.08e-14	9.23e-13	23.3663	10.1452	9.99591	10.3353	10.1367	9.92241	9.53793	9.75982	10.3163	10.2385	9.93981	9.44962	9.86081	10.3389	9.62608	9.25465	8.69776	8.5172	8.60757	8.61725	8.70063	8.60677	8.73459	8.93559	8.70701	8.52513	8.61592	8.49855	8.69167
ILMN_1788184	1149	CIDEA	10.1943	1.06091	8.78518	0.840286	1.27085	10.0512	3.53259	0.00105021	0.00287564	-1.64076	10.7059	11.8269	10.1943	10.9343	10.0453	9.99156	11.7247	9.14274	11.6169	8.568	8.76527	10.1702	11.2597	9.16575	10.371	8.40365	9.06309	11.4146	9.33577	8.79917	8.63418	9.97793	8.71361	8.84416	8.32267	8.58853	8.481	8.78518
ILMN_1663390	991	CDC20	11.5344	0.7723	10.0157	0.307592	1.26853	10.6347	5.85886	7.34e-07	4.72e-06	5.44165	10.8724	11.1123	11.5344	10.1168	11.0849	11.1343	9.78249	11.7344	11.6063	12.3506	11.7348	11.579	10.2631	12.4056	11.8962	10.3857	9.76287	9.52116	10.1204	9.81441	10.0157	10.1527	9.89584	9.80558	10.102	10.1871	9.71679	10.6754
ILMN_1688205	5655	KLK10	10.181	0.656802	9.11991	0.189315	1.26803	9.75132	6.77647	3.75e-08	3.53e-07	8.38626	10.4829	10.8155	10.3575	9.99879	10.1614	11.5818	9.93288	9.66206	11.0315	9.63842	9.4494	9.97427	10.6854	11.5423	10.181	8.83882	9.14798	9.20962	9.22256	8.9163	9.13997	9.01847	9.0016	9.41504	8.81802	9.02074	9.40895	9.11991
ILMN_1732066	548596	CKMT1A	11.5229	0.33824	10.2801	0.368522	1.26692	11.0884	6.86891	2.79e-08	2.72e-07	8.68208	11.409	11.3166	11.3141	11.5582	11.6682	12.1658	11.5229	11.147	12.0829	12.1051	11.1772	11.4539	11.6403	11.4256	11.9809	10.1882	10.6067	10.7742	10.961	10.2409	10.5624	9.97304	9.66215	10.6462	9.91631	10.2801	10.1609	10.3301
ILMN_1672662	6574	SLC20A1	10.1941	0.412876	9.05513	0.140646	1.26234	9.721	9.96489	2.02e-12	7.8e-11	18.1656	10.177	9.92887	10.3392	9.98991	9.46278	10.0934	10.5221	10.5109	9.93703	10.7476	11.1833	10.6133	10.1778	10.5494	10.1941	9.13143	9.01781	8.67023	8.893	9.05655	9.05513	9.19101	9.13951	8.96903	9.20414	9.07443	9.05004	8.97373
ILMN_1708934	133	ADM	12.4167	0.633604	11.1443	0.485056	1.26112	11.9148	6.11701	3.18e-07	2.26e-06	6.26984	12.4587	12.2555	13.0619	12.2106	11.6784	12.7769	11.5155	12.0217	11.2176	12.4167	13.5977	12.0739	12.902	12.9662	12.5658	11.2129	10.7928	12.0582	10.4034	11.1443	10.8358	11.7274	11.0895	10.4448	11.5463	10.7176	11.3273	11.2618
ILMN_1801766	55013	CCDC109B	11.7516	0.472393	10.3464	0.368262	1.2601	11.0903	8.40067	2.19e-10	4.1e-09	13.4994	11.7888	11.2892	10.6241	11.4828	12.028	11.4272	11.1146	12.1784	11.9352	11.7516	12.4248	11.8934	11.0837	11.87	11.4936	10.3781	10.9287	9.67645	10.2463	10.2393	11.0189	10.6243	10.6348	10.0637	10.3464	10.3473	10.2474	10.0008
ILMN_1785404	9982	FGFBP1	13.4048	0.619644	12.1536	0.415986	1.2592	12.7641	5.71466	1.17e-06	7.16e-06	4.97999	12.8786	13.202	13.963	12.3346	12.9875	13.4048	13.1192	12.1913	13.6711	14.2875	14.0992	13.2718	13.5497	14.1156	13.5118	12.2873	11.193	12.327	11.9104	11.7702	12.1577	12.1536	12.1314	12.2742	13.0694	11.9496	12.2335	12.0157
ILMN_1689378	25819	CCRN4L	9.9293	0.340936	8.61231	0.110519	1.25895	9.20045	11.2755	5.06e-14	3.46e-12	21.8328	10.1644	9.62805	10.1416	9.33032	9.9293	9.64944	9.75827	10.2173	10.1059	9.05426	9.99432	10.0026	9.80999	10.2876	9.83925	8.68933	8.61231	8.54388	8.47406	8.59961	8.73144	8.40921	8.53822	8.78774	8.65984	8.68412	8.62003	8.47479
ILMN_1757604	7169	TPM2	10.1856	0.709316	9.12439	0.191521	1.25759	10.0293	4.74986	2.59e-05	0.000109536	1.9369	10.8644	10.7012	10.5833	10.9285	10.2708	9.90059	10.0488	9.90331	9.52679	9.30942	12.1627	9.77256	10.8292	9.97936	10.1856	9.20335	8.99785	8.6525	8.80658	9.16657	8.94517	9.23055	9.20276	8.95235	9.29382	9.12024	9.25947	9.12439
ILMN_1745607	2	A2M	11.1225	0.59561	9.732	0.503271	1.25429	10.582	6.35187	1.48e-07	1.16e-06	7.02416	11.1918	11.1225	11.3443	11.9748	11.4127	10.546	11.1094	11.7124	10.9183	10.4784	9.51726	10.9648	11.4911	10.6581	11.4009	9.58617	9.732	9.61351	9.82517	10.1315	9.54923	10.3231	10.7424	9.30718	10.5057	8.98151	9.34378	9.78339
ILMN_1768940	1306	COL15A1	10.551	0.653048	9.14559	0.130151	1.25198	9.93319	6.74375	4.17e-08	3.86e-07	8.28145	10.551	10.5276	10.5169	11.4445	11.0267	10.5543	9.95557	10.6752	9.77655	9.5193	9.03958	10.7551	11.1787	10.0724	10.9494	9.31808	9.14559	9.16723	9.32123	9.08649	9.12781	9.42763	9.26459	9.28101	9.07639	9.13241	8.94973	9.09651
ILMN_1798181	3665	IRF7	10.2288	0.375208	9.0164	0.180943	1.25102	9.76885	8.15361	4.72e-10	7.95e-09	12.7364	10.254	10.5093	10.2288	9.72461	11.0806	9.98422	9.84292	10.6366	10.1341	10.2472	10.1889	10.9852	10.2658	10.1068	10.2129	9.04455	9.19872	9.53201	8.9559	9.0164	9.06873	8.96005	8.93881	9.01259	8.75596	9.07501	9.08061	8.9124
ILMN_1681754	8836	GGH	12.1741	1.01461	10.6688	0.358564	1.25034	11.6064	4.2427	0.000126257	0.000443609	0.396219	12.1741	13.266	13.431	13.0532	10.6894	12.2402	12.6527	11.2745	13.4165	10.4158	10.7751	12.1266	12.6101	11.2651	11.7932	10.6688	11.7422	11.1008	10.9808	10.5409	10.6113	10.5862	10.6028	10.9433	10.4552	10.8084	10.5571	11.1736
ILMN_1721035	64231	MS4A6A	10.0401	0.696316	8.77763	0.247421	1.25026	9.71507	6.24548	2.09e-07	1.57e-06	6.68245	10.8707	10.3137	9.87174	10.998	9.91823	9.93392	9.12675	10.2414	10.0401	10.3824	8.95123	11.1053	9.83861	10.6496	8.88035	8.88967	9.02667	8.77763	8.73463	8.4486	8.96456	9.27545	9.22435	8.76984	8.65465	8.7825	8.52639	8.64398
ILMN_1724994	1284	COL4A2	9.70974	0.286933	8.51637	0.080214	1.2465	9.09003	15.9599	5.39e-19	7.17e-16	33.1396	9.86972	10.0171	9.70974	9.93517	10.1995	9.54332	9.64654	9.90225	9.59593	9.53574	9.2308	9.4837	10.3141	9.61052	9.83123	8.52809	8.43613	8.36267	8.54198	8.51637	8.5177	8.54195	8.50874	8.49597	8.7193	8.47096	8.55791	8.49972
ILMN_1657417	441168	FAM26F	9.71597	0.690674	8.37187	0.0762226	1.24375	9.05144	6.86199	2.85e-08	2.77e-07	8.65996	10.0535	10.1028	9.03486	9.71597	9.42407	9.05974	8.86484	9.30348	9.97982	9.86166	9.86086	11.1271	8.68035	10.4544	8.73308	8.29795	8.39275	8.35647	8.37187	8.26245	8.28912	8.38665	8.51529	8.46067	8.32079	8.47159	8.4055	8.32255
ILMN_1651826	10409	BASP1	11.6669	0.603884	10.5907	0.201431	1.24202	11.229	6.92333	2.34e-08	2.35e-07	8.85606	11.8851	11.6609	11.6375	12.0791	10.762	11.3521	11.5767	12.585	11.2522	12.2615	13.2129	11.6669	11.8237	12.2835	11.275	10.4891	10.3537	10.4405	10.5907	10.6638	10.658	10.3803	10.4952	10.2679	10.7526	10.6545	10.9968	10.7828
ILMN_1709725	390928	PAPL	9.94919	0.705905	8.54167	0.152004	1.23771	9.29916	6.41693	1.2e-07	9.68e-07	7.23308	10.3573	11.1185	10.0213	9.49663	9.55554	9.94919	10.1442	9.25417	10.852	9.18836	8.55031	9.07887	10.0503	10.5016	9.36852	8.5761	8.69503	8.54167	8.66272	8.53414	8.47125	8.46905	8.46181	8.46719	8.51234	8.90394	8.548	8.8883
ILMN_1668345	220323	OAF	9.70507	0.219293	8.55153	0.0796001	1.23684	9.2517	15.1507	3.26e-18	2.03e-15	31.3734	9.61943	10.0198	9.70507	9.68382	9.50296	9.93475	9.42691	9.59839	9.95433	9.96015	9.55333	10.1849	9.83183	9.67459	9.93994	8.52992	8.49052	8.32326	8.5868	8.56279	8.55415	8.5917	8.47563	8.66141	8.58181	8.55153	8.5209	8.5355
ILMN_1778687	51458	RHCG	9.70757	0.671368	8.25209	0.221932	1.23637	9.00656	5.2411	5.41e-06	2.73e-05	3.47348	10.0897	9.95917	10.165	8.94162	9.57757	10.7392	8.85531	8.94408	9.9251	9.70757	9.0642	10.1667	8.63019	8.53227	9.96822	8.23991	8.23709	9.05123	8.25352	8.25585	8.27968	8.25209	8.24013	8.23663	8.24364	8.24143	8.27257	8.28724
ILMN_1781626	716	C1S	11.0188	0.623518	9.64122	0.202808	1.23258	10.5195	6.5655	7.42e-08	6.4e-07	7.70999	11.1248	11.2315	10.9982	11.7424	11.145	10.8853	10.3912	11.0809	10.0236	11.0188	9.45064	11.6322	10.8754	10.0654	11.244	9.6519	9.40628	9.48484	9.43822	9.93238	9.49565	9.64122	10.0163	9.41719	9.84986	9.70459	9.46757	9.65849
ILMN_1801307	8743	TNFSF10	11.1877	0.74105	10.2866	0.316617	1.23073	11.0111	6.00583	4.56e-07	3.11e-06	5.91297	12.2378	11.5433	11.1159	11.1877	11.7553	11.167	10.9179	13.4081	10.9292	12.3288	10.7019	12.2149	11.2045	10.8748	11.1736	10.4371	10.6789	10.7843	9.93762	9.86031	10.2923	10.1101	10.6972	10.1771	10.0726	10.5133	10.2866	9.87894
ILMN_1694548	306	ANXA3	9.83296	0.586277	8.46874	0.103114	1.22761	8.98603	8.58954	1.23e-10	2.5e-09	14.0783	9.68847	8.94014	8.81865	9.3628	9.83296	9.84908	8.99548	9.4918	10.1167	10.1855	11.1722	9.96342	9.68405	10.0264	9.86662	8.40997	8.43418	8.39311	8.41266	8.75855	8.518	8.54162	8.65112	8.46674	8.5063	8.46841	8.5401	8.46874
ILMN_1809256	6513	SLC2A1	11.2452	0.664972	10.088	0.361744	1.22673	10.7676	5.8061	8.71e-07	5.51e-06	5.27264	10.9168	11.2349	12.0041	10.9386	10.8725	10.7628	11.6762	12.4879	11.1399	12.1109	12.7446	10.403	11.5263	11.3387	11.2452	9.89653	10.3765	10.4617	10.088	10.6615	10.045	10.7935	9.85923	9.6233	10.6253	10.0674	10.2584	9.84484
ILMN_1715426	11167	FSTL1	12.3255	0.515106	11.0928	0.386464	1.22206	12.0161	5.50909	2.28e-06	1.28e-05	4.32387	12.3255	12.7598	12.4391	13.256	12.1399	12.3123	11.7437	12.8094	11.339	11.76	12.1824	12.7015	12.8419	11.9555	12.7671	11.2014	10.9344	10.3431	11.1118	11.6169	11.0428	11.0928	11.559	10.785	11.6399	11.0855	10.7635	11.5591
ILMN_1751028	871	SERPINH1	10.609	0.376134	9.44731	0.204532	1.21722	10.028	10.5093	4.26e-13	2.05e-11	19.7167	10.5142	10.6533	10.8214	10.577	10.8676	10.2328	10.1425	11.2908	10.0144	10.609	11.3131	10.4533	10.5461	10.6393	11.028	9.56452	9.23353	9.10376	9.24966	9.64083	9.56594	9.19843	9.60264	9.27617	9.44731	9.33784	9.69133	9.67339
ILMN_1721022	6464	SHC1	11.9531	0.298602	10.7439	0.199704	1.21428	11.3244	11.0902	8.41e-14	5.44e-12	21.3284	11.5931	11.8513	11.4186	11.8086	11.7558	12.4673	12.2441	12.3645	12.0554	12.1677	11.9507	11.5164	11.955	11.9531	11.9753	10.7439	10.7268	10.468	10.5586	10.449	10.7472	10.8617	10.8968	10.5772	11.1291	10.5324	10.8651	10.8583
ILMN_1702487	6446	SGK1	12.6848	0.364566	11.2853	0.575783	1.20971	12.2322	6.55048	7.79e-08	6.68e-07	7.66178	13.0344	12.6848	12.6228	12.8168	13.1442	12.8963	13.348	12.4366	12.2235	12.3523	13.1442	12.3359	12.4561	12.1955	12.8101	12.1377	12.0027	12.2193	11.1147	11.9917	12.3541	11.3407	10.93	11.235	10.5981	11.2853	10.9168	11.2491
ILMN_1774685	11009	IL24	9.28389	0.756158	8.21897	0.0285608	1.20969	8.68805	6.77218	3.81e-08	3.57e-07	8.37253	9.95318	8.35972	9.28389	8.95013	9.77255	10.5405	8.45908	10.6719	8.56506	9.85718	10.4061	9.1625	9.13274	9.56099	8.76811	8.2268	8.21275	8.2767	8.19072	8.22937	8.22638	8.18771	8.17887	8.21897	8.2164	8.20316	8.22109	8.26956
ILMN_1735700	11202	KLK8	11.3585	0.73256	9.98268	0.286	1.2093	10.6387	5.96412	5.22e-07	3.51e-06	5.77912	12.1475	11.683	11.2496	11.5011	11.3804	11.8847	11.5173	10.3077	11.8555	9.73167	9.93978	11.1128	11.3585	11.2044	10.349	9.98268	10.2688	9.82181	10.2533	9.35393	10.0553	9.759	9.66348	10.1761	9.66448	10.2345	9.79792	10.1745
ILMN_1737514	8942	KYNU	9.32403	0.736967	8.27658	0.029614	1.20881	8.91934	5.63737	1.5e-06	8.89e-06	4.73301	10.2236	9.1307	11.3482	9.27822	10.2292	9.70388	9.37257	9.32403	10.1004	8.6535	8.42106	9.22752	9.36281	8.87953	9.12593	8.31744	8.27635	8.26269	8.284	8.2318	8.27658	8.30079	8.29862	8.28688	8.25927	8.3507	8.27533	8.2621
ILMN_1792885	1075	CTSC	9.53193	0.447206	8.39651	0.0611777	1.20782	9.08853	9.62554	5.45e-12	1.77e-10	17.1792	10.5813	9.26673	9.21957	9.53193	10.0955	9.68947	9.29079	9.47176	9.60809	9.27569	8.93447	9.96421	9.79717	10.2162	9.26171	8.42952	8.5289	8.45358	8.43138	8.45613	8.46058	8.38295	8.32797	8.38959	8.32044	8.34326	8.35482	8.39651
ILMN_1771652	80115	BAIAP2L2	9.77566	0.509792	8.61807	0.0984278	1.2067	9.2747	7.38285	5.37e-09	6.38e-08	10.3187	10.0982	9.4838	9.40566	9.15111	9.77515	10.493	9.39631	9.77566	9.93268	10.9195	10.612	9.55391	9.29502	9.87682	9.84927	8.72407	8.77911	8.75367	8.59064	8.56413	8.70492	8.50834	8.45929	8.61807	8.56209	8.66471	8.71877	8.60068
ILMN_1710544	5099	PCDH7	10.7992	0.54046	9.6893	0.270575	1.20292	10.1278	5.84944	7.57e-07	4.85e-06	5.41147	10.4646	10.9116	9.88691	10.4214	11.8013	10.1906	11.0443	10.3774	11.3821	10.91	11.6028	11.1044	10.7444	10.7992	10.2664	9.6893	9.79587	9.04911	9.88083	9.69256	9.46697	9.2191	9.47892	9.72304	9.70961	9.67293	9.31475	9.98867
ILMN_1713636	6277	S100A6	13.9691	0.59008	12.7591	0.297193	1.20147	13.4815	6.89092	2.6e-08	2.56e-07	8.75246	14.3213	13.945	12.8991	13.638	13.7459	13.9691	12.6493	14.2636	14.2521	14.852	13.7737	14.2553	13.3332	14.4488	14.2244	12.7591	12.5724	12.0237	12.4903	12.7678	12.7895	13.2294	13.1297	12.5243	12.7622	12.696	12.5836	12.8143
ILMN_1706015	131583	FAM43A	11.3011	0.532448	10.184	0.299008	1.19911	10.7748	6.52715	8.4e-08	7.13e-07	7.58693	12.1005	11.7829	11.1289	11.099	11.4648	12.1976	11.3835	11.3011	11.7134	10.9273	10.217	10.483	11.2627	11.1633	11.4305	10.232	10.4461	9.38652	10.2076	10.0666	9.91921	10.3903	9.94108	9.77861	10.184	10.411	10.1275	10.3561
ILMN_1662426	1175	AP2S1	12.564	0.28982	11.3611	0.197962	1.19844	12.0847	9.89419	2.48e-12	9.36e-11	17.9614	12.837	12.666	12.0608	12.5485	12.564	13.0785	12.7264	12.1771	12.828	12.5526	12.2013	12.7122	12.6631	12.562	12.1583	11.512	11.2907	11.3611	11.5551	11.0627	11.5505	11.3286	10.9034	11.572	11.2785	11.4668	11.4379	11.3254
ILMN_1727740	10492	SYNCRIP	10.823	0.261223	9.61108	0.224458	1.19787	10.33	9.83093	2.99e-12	1.09e-10	17.778	10.4361	10.7604	10.4024	11.0652	11.1099	10.9975	10.823	10.7245	10.9429	10.4979	11.1296	10.8162	10.7633	10.9442	11.292	9.57409	9.58777	9.61108	9.28782	9.99999	9.92506	9.5493	9.43129	9.87211	9.80783	9.61599	9.34015	9.83636
ILMN_1713561	24141	C20orf103	9.39667	0.478441	8.24864	0.0307867	1.19129	8.84564	8.90881	4.64e-11	1.08e-09	15.0477	9.04233	10.2544	10.0739	9.17927	9.17926	8.68787	9.49744	9.95982	9.97038	9.66563	9.39667	9.18772	9.63386	8.84701	8.97156	8.25435	8.25728	8.20605	8.22102	8.21411	8.24487	8.2542	8.30883	8.285	8.21187	8.24864	8.26496	8.21634
ILMN_1768505	3597	IL13RA1	10.8363	0.340961	9.61949	0.228543	1.18681	10.1758	10.344	6.81e-13	3.07e-11	19.2498	10.7476	10.3228	10.3321	10.8076	11.3384	10.9037	10.7361	10.9648	10.2425	10.6021	11.0377	10.8363	11.4115	11.0347	10.9141	9.53038	9.87336	9.62396	9.72034	9.61949	9.89822	9.44164	9.99958	9.81299	9.16658	9.52166	9.45344	9.51088
ILMN_1698225	4644	MYO5A	10.4445	0.205703	9.26867	0.158161	1.18172	9.91935	10.5955	3.34e-13	1.68e-11	19.9587	10.1462	10.2021	10.5488	10.2094	10.4577	10.6158	10.171	10.4445	10.3508	10.2571	10.4697	10.5207	10.3816	10.7412	10.8177	9.15017	9.34061	9.43411	9.18943	9.37059	9.36432	9.26867	9.45253	9.04988	9.30763	9.0003	8.98632	9.21292
ILMN_1785699	5744	PTHLH	9.2646	0.846092	8.25219	0.0268054	1.17774	8.7026	5.96524	5.2e-07	3.5e-06	5.78272	9.26936	8.73531	10.0937	9.36255	8.95144	9.0089	8.32002	9.58445	9.11977	9.13091	11.958	8.91668	9.44572	10.1649	9.2646	8.20396	8.28741	8.20673	8.21964	8.2255	8.25918	8.25777	8.25311	8.27301	8.25219	8.27433	8.23539	8.2239
ILMN_1707627	7167	TPI1	13.0324	0.237225	12.0442	0.306259	1.17712	12.592	9.7302	4.01e-12	1.41e-10	17.485	13.0638	13.3373	13.0119	13.0623	12.857	12.9022	12.9083	12.8991	13.0324	13.451	13.6319	12.9448	13.038	13.405	12.9813	12.3196	12.2899	11.3381	12.0972	11.6329	12.2693	12.0442	11.8462	11.578	11.6375	12.0457	12.0558	11.8657
ILMN_1653358	2525	FUT3	9.61526	0.488053	8.36484	0.19219	1.17528	9.16927	6.83358	3.12e-08	3e-07	8.56907	10.3943	9.76317	9.28279	9.52959	9.765	9.94091	10.0979	8.9981	10.3754	9.42082	8.66606	9.70006	9.61526	9.09242	9.38882	8.36484	8.44894	9.02455	8.48318	8.42164	8.48632	8.34614	8.27258	8.3348	8.3005	8.35688	8.40166	8.30582
ILMN_1804822	140809	SRXN1	10.2201	0.343916	9.07392	0.248704	1.16942	9.83064	8.81175	6.22e-11	1.4e-09	14.7542	10.0477	10.232	11.3252	10.0827	10.4261	10.1375	10.2557	9.86858	10.1974	10.3704	9.91456	10.2201	10.3029	9.9544	10.3932	8.99023	9.30156	9.57565	9.20682	9.06516	9.04113	8.87787	8.56786	9.07392	8.7986	9.24593	9.18691	9.09719
ILMN_1749662	441481	LOC441481	11.8572	0.338712	10.7098	0.203866	1.16818	11.3838	9.16156	2.16e-11	5.72e-10	15.8066	12.0004	11.2772	11.8113	11.6921	12.0621	11.6938	11.2803	11.8572	11.5607	12.4826	12.066	12.2139	11.8763	11.6481	12.2115	10.7098	10.3991	10.257	10.4395	10.8364	10.7028	10.7748	10.8049	10.6658	10.7568	10.6493	10.8822	10.971
ILMN_1775549	83886	PRSS27	9.12174	0.607178	8.20462	0.0451508	1.16679	8.82923	7.28977	7.22e-09	8.31e-08	10.0235	10.5865	9.53789	8.75441	9.06729	9.28247	10.4332	9.94986	9.12174	9.55901	8.52558	8.95366	9.0699	9.94277	8.98329	8.97087	8.17114	8.25966	8.31686	8.23941	8.20462	8.2532	8.1814	8.18193	8.24451	8.17802	8.21369	8.20429	8.15638
ILMN_1712888	10808	HSPH1	11.4104	0.699206	10.5089	0.335157	1.16249	11.051	5.9791	4.97e-07	3.36e-06	5.82719	11.3057	10.7107	12.0688	10.9042	11.3893	11.9541	10.9757	12.9675	11.202	12.8475	12.3809	11.4104	11.216	11.7745	12.2463	10.5804	10.0451	10.5089	10.5731	10.7211	10.4933	10.1635	11.0331	10.3395	10.4655	10.8687	11.0476	10.0205
ILMN_1704599	3909	LAMA3	10.9202	1.12375	10.1483	0.215635	1.16033	10.5372	4.25767	0.000120575	0.000425989	0.440853	10.5971	10.1896	11.6597	10.9202	10.4352	10.6497	9.98404	13.5898	11.1659	12.5175	13.3379	10.2809	10.7701	12.0301	11.4681	10.3033	10.1483	9.71011	9.9868	10.115	10.0204	10.0978	10.515	9.87445	10.178	10.2968	10.3246	10.3285
ILMN_1688392	79413	ZBED2	9.58242	0.528003	8.34052	0.249357	1.15655	9.00601	7.71338	1.88e-09	2.59e-08	11.3618	9.61303	9.56072	9.22183	8.8567	9.58242	9.13076	8.93411	9.8367	9.85653	10.2582	10.6651	10.0294	9.17929	10.1781	9.20298	8.60259	8.36404	9.08166	8.25636	8.33233	8.65518	8.24997	8.72844	8.34052	8.28611	8.41861	8.2944	8.24639
ILMN_1651942	994	CDC25B	11.0147	0.487967	9.66489	0.299092	1.1565	10.2795	7.21482	9.17e-09	1.03e-07	9.78541	10.936	11.0147	10.0585	10.7661	11.4526	11.1531	10.4663	11.0172	10.2583	11.7451	11.2286	11.026	10.2168	10.5252	11.3143	9.81468	9.82522	9.01065	9.56044	9.65881	9.87631	9.64898	9.64026	9.83338	9.66489	10.1829	10.1733	9.4973
ILMN_1671142	8111	GPR68	9.62619	0.315437	8.46261	0.134301	1.15001	9.06728	10.4929	4.46e-13	2.14e-11	19.6707	9.63278	9.49955	10.1454	9.71724	9.97269	9.72662	9.84703	9.62619	9.31841	9.48501	10.0534	9.60648	8.90399	9.44345	9.36596	8.46261	8.57298	8.23615	8.40735	8.42602	8.58478	8.44777	8.78248	8.44164	8.48074	8.49633	8.514	8.29541
ILMN_1701875	7791	ZYX	11.0732	0.415327	10.1257	0.148534	1.14791	10.7177	9.12904	2.39e-11	6.2e-10	15.7094	10.9917	10.9466	10.9774	10.6464	10.8021	11.5472	11.3176	11.0704	11.1855	10.9883	12.306	11.5142	11.4048	11.68	11.0732	10.1257	10.2056	10.0798	10.0279	10.0848	10.1332	10.2929	9.73161	9.9688	9.89281	10.1686	10.1855	10.1711
ILMN_1697132	84617	TUBB6	12.2871	0.355233	11.17	0.275159	1.147	11.7302	8.88777	4.94e-11	1.14e-09	14.9842	12.576	12.024	11.9149	12.131	12.3267	12.676	12.5771	11.9622	12.6269	12.0167	12.9257	12.2871	12.0067	12.9756	12.1737	11.2026	10.9565	11.7007	11.0798	11.1149	11.17	11.3147	10.9721	11.1571	10.6221	11.4978	11.444	11.3638
ILMN_1656011	5996	RGS1	9.38978	0.640725	8.25735	0.0807422	1.14407	8.90289	6.14563	2.89e-07	2.09e-06	6.36176	10.1599	9.82399	9.05137	9.67396	9.73315	9.86434	8.46443	9.19372	9.38978	9.7587	8.90217	10.9283	8.61464	9.07739	9.01981	8.29405	8.25087	8.22702	8.31224	8.21629	8.22708	8.23485	8.45121	8.42452	8.35103	8.39426	8.25462	8.25735
ILMN_1732410	220963	SLC16A9	9.28668	0.512645	8.22166	0.0138693	1.14381	8.72516	8.47953	1.72e-10	3.33e-09	13.7416	9.28668	9.15963	9.04941	9.55452	8.89806	9.7975	9.24843	8.69034	10.0702	8.63085	10.4422	9.77618	9.61751	8.92811	9.32918	8.22077	8.20684	8.21946	8.22166	8.23314	8.24813	8.2217	8.23125	8.22399	8.20663	8.22122	8.23126	8.19275
ILMN_1664861	3397	ID1	11.6555	0.560534	10.3578	0.472768	1.14067	11.0096	5.77486	9.64e-07	6.01e-06	5.17262	12.0665	10.818	12.3904	11.7479	11.7998	11.7517	11.3683	11.6555	11.6075	10.6358	12.1008	11.1276	10.4938	11.4528	12.0596	9.74995	10.3578	11.3526	10.0042	10.5072	10.1215	9.78944	10.5381	10.493	10.2779	11.1385	10.1527	10.6876
ILMN_1661799	25994	HIGD1A	12.5826	0.348053	11.3753	0.341933	1.13966	12.0398	7.29682	7.06e-09	8.14e-08	10.0459	12.989	12.6338	12.4232	12.4988	12.6945	13.1557	12.7283	12.5145	12.912	12.1151	11.9621	12.5826	13.092	12.4282	12.2133	11.3547	11.6597	11.0547	11.6305	11.0885	11.4738	11.7721	11.3753	11.719	11.1016	12.2438	11.2532	11.208
ILMN_1722670	66004	LYNX1	11.6813	0.959168	10.5658	0.414303	1.13586	10.8622	3.8883	0.00036972	0.00114331	-0.641328	12.5361	11.6813	13.054	11.2619	12.0473	12.7532	11.7278	11.2391	12.2649	9.54931	9.98007	10.9348	12.0302	11.5144	11.1638	10.6931	10.3378	9.76247	10.5609	10.4372	10.5658	10.8182	9.99831	10.6515	9.59776	10.6608	10.8688	10.8542
ILMN_1714433	65108	MARCKSL1	10.1142	0.380401	8.87326	0.132134	1.13503	9.49905	9.55192	6.77e-12	2.12e-10	16.9632	10.9231	10.0229	10.2052	10.1578	9.98631	9.71536	9.49126	10.4497	10.1142	9.4066	10.2089	10.2896	9.89839	10.3143	9.82608	9.07644	9.01989	9.03943	8.84535	8.82453	9.15632	8.80026	8.9997	8.87326	8.8464	8.75803	8.80415	9.07582
ILMN_1651354	6696	SPP1	8.62335	1.25355	8.24214	0.0216512	1.13478	8.75835	3.71972	0.000609302	0.00177262	-1.1208	10.2203	8.5181	11.8357	8.34711	8.55366	8.62335	8.28149	10.7091	8.7531	10.7185	11.5153	8.49299	8.58442	9.00123	8.42183	8.23559	8.24547	8.28046	8.20189	8.22099	8.24604	8.2264	8.24214	8.2554	8.24893	8.22188	8.25086	8.20458
ILMN_1813704	57214	KIAA1199	10.233	0.864212	9.07447	0.195092	1.13277	9.76264	5.00355	1.16e-05	5.34e-05	2.72617	10.233	9.74857	9.98563	12.7094	10.833	9.4957	10.278	11.0027	10.2486	9.52519	9.01687	9.57791	10.3577	10.0214	10.4776	9.0692	8.69151	8.96343	9.18068	9.36705	9.09002	9.01852	8.93986	9.19669	9.07447	9.00093	9.32681	9.39804
ILMN_1802252	2597	GAPDH	12.986	0.423027	11.9662	0.176261	1.12868	12.4927	8.26944	3.29e-10	5.91e-09	13.0949	12.7111	12.8867	12.894	12.986	13.1684	12.8603	13.1566	12.3986	13.3806	13.3611	14.0879	13.0683	12.7558	13.6861	12.7571	11.8394	11.7053	11.9662	11.808	11.9676	12.2428	12.1301	11.8354	11.7445	12.0095	11.8116	12.2219	12.0491
ILMN_1775501	3553	IL1B	9.12945	0.938084	8.24833	0.0411763	1.12804	8.74211	5.05702	9.76e-06	4.58e-05	2.89374	10.2107	9.06862	9.96322	8.73031	9.23006	11.275	8.43276	8.59433	8.80596	11.315	9.64588	9.12945	8.53709	9.23324	8.54135	8.22713	8.21402	8.23968	8.23092	8.24833	8.30997	8.25227	8.24294	8.25971	8.25439	8.24906	8.35881	8.19948
ILMN_1797875	241	ALOX5AP	10.6651	0.715963	9.37154	0.323513	1.12389	10.1398	4.70144	3.02e-05	0.000125431	1.7875	10.7942	10.9042	10.9252	11.2223	10.1668	10.7995	9.54411	10.4066	10.4633	10.974	9.7063	11.6498	9.66673	10.6651	9.00814	9.51465	9.8485	9.43842	9.24263	8.97629	9.41418	9.47452	9.90417	9.34105	9.02065	9.37154	8.9275	8.89212
ILMN_1696360	1508	CTSB	11.5623	0.316207	10.4716	0.210137	1.12361	11.0394	9.53321	7.16e-12	2.21e-10	16.9082	12.0071	11.0411	11.9754	11.4473	11.5686	11.4008	11.282	11.5623	11.3447	11.2989	11.6275	11.0594	11.9473	11.8798	11.7165	10.5314	10.6066	10.352	10.3943	10.6736	10.5252	10.677	10.2019	10.2061	9.95344	10.5401	10.331	10.4716
ILMN_1807439	220	ALDH1A3	9.12251	0.85515	8.23298	0.034648	1.12289	8.77417	5.21487	5.88e-06	2.93e-05	3.39064	10.9396	9.26299	8.80305	9.06102	8.94842	11.1327	8.35521	10.4985	8.74232	9.68257	9.12251	8.35608	8.97567	9.22239	9.35712	8.24991	8.1871	8.20259	8.26602	8.28264	8.26454	8.2316	8.27671	8.21234	8.23298	8.2233	8.29827	8.20651
ILMN_1655884	488	ATP2A2	10.2497	0.33688	9.18581	0.185873	1.11742	9.73861	8.18157	4.33e-10	7.41e-09	12.823	10.1059	9.85425	10.2898	10.3601	11.0701	10.8031	10.6068	10.3275	10.3197	10.228	10.2263	9.80396	10.2497	10.0186	10.0321	9.41585	9.18498	9.22917	9.18581	9.07833	9.23536	9.42302	8.93256	9.30553	9.14459	9.29942	8.79661	8.96527
ILMN_1717490	6128	RPL6	10.4597	0.275347	9.3986	0.146071	1.11622	10.0036	8.97128	3.84e-11	9.23e-10	15.236	10.1496	10.1233	10.5902	10.3509	10.6821	10.6939	10.6737	10.1952	10.9374	10.2995	10.0577	10.3844	10.4597	10.8769	10.5554	9.24285	9.26376	9.50504	9.3986	9.40634	9.52703	9.45803	9.08487	9.47333	9.13341	9.31665	9.26651	9.5053
ILMN_1734276	56937	PMEPA1	10.2566	0.563642	9.09437	0.0915028	1.11474	9.63187	7.5988	2.7e-09	3.56e-08	11.0012	10.2566	10.5346	10.9238	10.5387	9.65047	9.93793	9.60972	11.2349	9.70546	9.93202	11.1421	9.40839	10.2862	9.94118	10.2977	9.20599	9.03882	9.16516	9.09437	9.12243	9.03248	9.33889	9.16091	9.05606	9.01617	9.12392	9.08623	9.01339
ILMN_1690523	55222	LRRC20	9.89416	0.464138	8.66665	0.112844	1.11462	9.40939	6.84091	3.05e-08	2.94e-07	8.5925	9.98471	10.2895	9.89416	9.78581	9.56754	9.64746	10.1221	9.31527	10.064	9.92144	8.66245	10.4101	10.46	9.76509	9.43076	8.6487	8.64324	8.92826	8.68043	8.7606	8.76761	8.56809	8.66665	8.58234	8.65847	8.76843	8.90142	8.6135
ILMN_1687768	135112	NCOA7	10.5138	0.683116	9.44983	0.184227	1.111	10.1249	6.03279	4.17e-07	2.88e-06	5.99949	10.8806	9.85328	9.98063	10.7295	11.9584	10.7853	11.7764	10.8043	9.57944	11.191	10.1621	10.3519	10.3835	10.5138	9.89704	9.19898	9.74153	9.79172	9.45819	9.33009	9.6119	9.42572	9.33464	9.33006	9.66253	9.58456	9.30481	9.44983
ILMN_1687765	479	ATP12A	9.08929	0.839922	8.2476	0.0666563	1.1095	8.90993	4.72778	2.78e-05	0.000116346	1.8687	11.1626	9.31365	9.29663	8.96734	8.72635	10.0535	9.08929	9.03084	9.88668	8.51687	8.4349	8.9539	9.86586	10.9111	8.50068	8.21854	8.28226	8.34803	8.21327	8.24757	8.24651	8.23871	8.25392	8.23967	8.25873	8.2476	8.46334	8.26719
ILMN_1732923	57568	SIPA1L2	9.99939	0.482349	8.76059	0.164499	1.10894	9.52028	8.08786	5.8e-10	9.41e-09	12.5323	10.1044	9.76872	10.3261	10.08	9.98922	10.5675	10.1765	9.99939	10.5058	9.12912	8.96655	9.80553	9.78557	9.36193	10.4649	8.70204	8.70459	9.18965	9.06384	8.85157	8.6826	8.70967	8.89852	8.89551	8.67267	8.67917	8.76059	8.9338
ILMN_1672650	5315	PKM2	9.71525	0.49426	8.6609	0.079041	1.10866	9.12608	8.89842	4.78e-11	1.11e-09	15.0163	9.58868	9.20389	9.599	8.88046	9.40915	9.88765	9.44997	10.0783	9.71525	10.3062	10.9034	9.90648	9.59364	10.2989	9.78824	8.66161	8.79603	8.52807	8.64965	8.6182	8.67607	8.70057	8.6609	8.6308	8.61433	8.58927	8.70218	8.82107
ILMN_1695339	6035	RNASE1	11.8635	0.927552	10.5808	0.446938	1.1078	11.5247	3.72663	0.000597034	0.00174042	-1.10132	12.6046	11.9886	11.313	12.7717	11.0815	11.3646	10.3765	12.0441	10.6931	12.0026	10.1297	13.2128	11.8635	12.3493	10.5793	10.6483	10.754	9.57754	10.1194	10.47	10.7235	11.5587	10.6625	10.252	10.4236	10.5808	10.3258	10.6273
ILMN_1667460	55959	SULF2	10.114	0.343722	9.05784	0.230575	1.10657	9.50463	9.44259	9.36e-12	2.77e-10	16.6412	10.326	10.4915	9.82787	10.4261	9.31287	9.99305	9.91225	10.4406	10.0724	9.56748	10.4019	10.0227	10.2868	10.3659	10.114	9.24177	8.75811	9.10449	9.07661	8.80356	9.21477	8.91292	9.05784	8.58721	8.9293	8.72243	9.28329	9.27563
ILMN_1733756	1303	COL12A1	9.97667	0.541401	8.95452	0.198143	1.1024	9.68236	5.54157	2.05e-06	1.17e-05	4.42734	10.6099	10.3667	10.5279	11.369	9.99763	9.96877	9.33561	9.97667	9.33863	9.54707	9.69221	9.54896	10.2451	9.94706	10.1549	9.11817	8.96795	8.51453	8.73734	9.01139	8.87851	9.24004	9.05949	8.78984	9.20299	8.84445	8.8922	8.95452
ILMN_1790891	10970	CKAP4	11.2231	0.257301	10.1169	0.26948	1.10231	10.662	8.84317	5.66e-11	1.29e-09	14.8493	11.6166	10.8492	10.9343	10.8174	11.3692	11.3003	10.9822	11.1829	11.3369	11.0319	11.5424	11.3172	11.2231	11.58	11.1184	10.0966	9.98026	10.2649	10.0989	9.99573	10.5563	9.62802	9.60853	10.2495	10.1568	10.1169	10.3238	10.3688
ILMN_1765557	25903	OLFML2B	9.39717	0.475691	8.45695	0.068597	1.10137	9.09345	8.47573	1.74e-10	3.37e-09	13.7299	10.3701	10.2374	9.58546	10.1185	9.39717	9.22757	9.20401	9.77053	9.11665	9.02822	8.82486	9.89361	9.97908	9.28664	9.33485	8.49913	8.56102	8.33984	8.41279	8.53745	8.44545	8.48912	8.54541	8.46333	8.45695	8.36319	8.40722	8.41937
ILMN_1710756	2023	ENO1	13.8727	0.2437	12.8295	0.137354	1.10028	13.3896	10.4234	5.43e-13	2.56e-11	19.4747	13.5604	13.9674	13.6762	13.5805	14.1456	13.871	13.7685	13.8727	13.7873	14.1942	14.4161	14.0147	13.6649	14.0566	14.0507	12.7471	13.0497	12.8295	12.8929	13.0008	12.9031	12.6047	12.7347	12.6925	12.6001	12.8636	12.8363	12.7513
ILMN_1689669	4192	MDK	9.4718	0.432081	8.62048	0.0747977	1.09973	9.26103	7.59762	2.71e-09	3.57e-08	10.9975	10.607	10.3485	9.92551	9.86819	9.38538	9.4502	9.30625	9.25331	9.85089	9.39697	9.37931	10.3771	9.4687	9.4718	9.71565	8.64386	8.4821	8.68504	8.59894	8.67432	8.59767	8.55368	8.50854	8.718	8.61209	8.64097	8.62048	8.73182
ILMN_1723333	4250	SCGB2A2	8.24617	1.47182	8.21521	0.0231882	1.09872	8.72178	3.075	0.00377511	0.00896962	-2.84947	8.2092	8.21705	10.8401	10.6981	9.40953	11.752	8.24617	8.22835	8.20989	11.7647	8.22111	8.21742	8.2021	11.1683	8.2693	8.1709	8.1678	8.25302	8.22188	8.22772	8.21022	8.21578	8.23204	8.22188	8.19925	8.21521	8.21146	8.20224
ILMN_1707070	5118	PCOLCE	10.0179	0.633029	8.92123	0.202173	1.09713	9.63834	6.12831	3.06e-07	2.2e-06	6.30613	10.3664	11.1161	10.0179	11.0297	9.79173	9.90046	9.97892	10.0647	9.44845	9.34845	8.90654	10.0787	10.6231	9.31073	10.5823	9.00799	8.73053	8.92123	8.8488	9.30453	8.82785	8.69222	9.05975	9.04186	9.02059	8.90927	8.61925	9.24237
ILMN_1722872	4627	MYH9	13.3737	0.342392	12.4211	0.228255	1.09636	12.8563	9.18672	2.01e-11	5.35e-10	15.8817	13.2905	13.3363	12.8704	13.0669	13.5359	13.8088	13.2295	13.7834	13.2959	13.3737	14.3	13.422	13.3979	13.1661	13.449	12.5129	12.5954	12.4211	11.9122	12.464	12.1914	12.5051	12.5472	12.5028	12.3316	12.159	12.0617	12.0256
ILMN_1739594	26027	ACOT11	9.43145	0.377334	8.36472	0.0391839	1.0956	8.83942	9.53658	7.08e-12	2.2e-10	16.9181	10.0649	9.43145	9.32828	8.94778	9.70832	10.0918	9.35147	9.45795	9.71838	8.76201	8.96406	9.27975	9.66959	9.42641	9.47475	8.33266	8.36472	8.36491	8.36643	8.33455	8.37752	8.26642	8.33217	8.32545	8.37634	8.39101	8.41094	8.30074
ILMN_1742461	6675	UAP1	9.82786	0.438236	8.83354	0.168336	1.09491	9.48141	8.77336	7e-11	1.55e-09	14.6379	9.82355	9.2744	9.92001	9.79521	10.1789	9.82786	9.82229	9.99956	9.71185	10.4134	11.0632	9.88031	9.74162	10.6985	9.8093	8.79575	8.75484	8.91812	8.88176	8.73267	8.82421	9.15603	9.27725	8.80893	9.09413	8.77769	8.83354	8.87654
ILMN_1663751	54205	CYCS	10.7972	0.300799	9.76171	0.19047	1.09272	10.4074	8.54133	1.42e-10	2.82e-09	13.9309	10.6734	10.7972	11.2332	10.5228	10.7703	11.3539	10.9738	10.5772	11.203	10.8626	10.1823	10.8272	10.6296	10.9572	10.7478	9.80661	9.76832	9.76171	9.72809	9.66445	9.76826	9.81309	9.56916	10.0011	9.20608	9.93091	9.73062	9.71626
ILMN_1667519	22800	RRAS2	9.74113	0.418186	8.71615	0.049031	1.09119	9.24739	9.46349	8.79e-12	2.63e-10	16.7028	9.65874	9.35994	9.85999	9.40437	9.85164	9.95027	9.66485	9.26955	9.74113	10.1327	10.5997	9.37964	9.87956	10.6929	9.67098	8.66514	8.68988	8.72241	8.8281	8.74781	8.68762	8.76651	8.65686	8.74603	8.73926	8.71615	8.66365	8.68558
ILMN_1763491	1159	CKMT1B	10.5545	0.248928	9.35528	0.26422	1.08881	10.0749	7.49659	3.74e-09	4.64e-08	10.6787	10.2535	10.596	10.2981	10.5545	10.7691	10.8858	10.3039	10.3428	10.7184	10.7725	10.1202	10.4888	10.6666	10.3734	10.9253	9.22566	9.33552	9.9577	9.76797	9.35528	9.83013	9.2602	9.07609	9.62654	9.26662	9.4253	9.31711	9.39445
ILMN_1763011	79783	C7orf10	9.37646	0.44568	8.37875	0.0328647	1.08863	8.93872	8.73807	7.79e-11	1.69e-09	14.5307	9.6037	9.40256	10.218	8.99294	8.854	8.96376	9.37752	10.0022	10.3156	9.30065	9.82617	9.16839	9.37646	9.31494	9.24652	8.40435	8.41089	8.38795	8.34225	8.39315	8.43484	8.33952	8.35907	8.38902	8.37875	8.31902	8.37733	8.34665
ILMN_1808196	9446	GSTO1	12.135	0.463343	11.1793	0.127801	1.08739	11.8131	6.72505	4.43e-08	4.05e-07	8.22157	11.7149	11.7043	11.8853	12.1432	12.1096	12.135	11.7879	12.8545	12.415	13.0768	13.1083	12.4977	11.9465	12.0524	12.4104	10.966	11.1485	11.1481	11.1897	11.1718	11.2669	11.1793	11.3782	11.2387	11.0143	11.265	11.2806	10.9464
ILMN_1663787	354	KLK3	9.0093	0.770737	8.18134	0.0162489	1.0865	8.7065	5.49721	2.37e-06	1.33e-05	4.28605	10.8891	8.72539	8.85822	9.11208	9.0093	10.438	9.46052	9.27644	9.9471	8.29888	8.78205	8.5686	10.1857	8.95057	8.45531	8.18565	8.15614	8.18438	8.17715	8.18628	8.18134	8.16003	8.14059	8.17876	8.17547	8.20088	8.19148	8.18706
ILMN_1704286	53827	FXYD5	10.6239	0.536448	9.70644	0.260138	1.08503	10.3655	6.30417	1.73e-07	1.33e-06	6.87096	11.1646	10.4098	10.498	10.638	10.5415	10.4784	10.2085	10.4576	10.7237	11.345	12.164	11.4847	10.6239	11.2604	10.4439	9.84491	9.61185	9.67665	9.70644	9.44829	9.21312	9.87291	10.0252	9.64647	10.0153	9.60012	10.1954	9.82091
ILMN_1792679	3678	ITGA5	9.62891	0.343819	8.54512	0.0971895	1.08495	9.15247	9.64172	5.2e-12	1.71e-10	17.2265	9.78258	9.86467	9.48715	9.62891	9.48127	9.42917	9.14532	10.0209	9.65773	9.6471	10.6376	9.48531	9.66217	9.58768	9.35126	8.73713	8.57702	8.50084	8.46885	8.52881	8.53762	8.63463	8.65603	8.54512	8.74766	8.42023	8.56331	8.53141
ILMN_1713751	8728	ADAM19	9.32913	0.439248	8.29489	0.0314451	1.08436	8.79399	9.93936	2.18e-12	8.36e-11	18.092	9.11452	9.4973	9.29564	9.61716	9.54213	9.25449	8.55616	9.01288	9.5053	9.68659	10.4217	9.76815	9.2415	9.32913	8.80474	8.3161	8.31067	8.25635	8.25807	8.26824	8.26827	8.26767	8.30368	8.35116	8.29698	8.34084	8.2648	8.29489
ILMN_1801504	861	RUNX1	9.60233	0.315442	8.44308	0.100015	1.08427	9.05921	11.7147	1.55e-14	1.25e-12	23.0106	9.60233	9.53031	9.68948	9.70931	9.05987	9.08818	9.33125	10.1613	9.24462	9.23013	10.039	9.64174	9.61994	9.69607	9.51493	8.39082	8.36803	8.44308	8.43483	8.46134	8.44505	8.42773	8.72164	8.34397	8.3699	8.52363	8.48587	8.55925
ILMN_1757406	3006	HIST1H1C	10.3612	0.648324	9.33788	0.277474	1.08308	10.0419	4.12485	0.000181078	0.000607998	0.0471181	10.3612	10.5589	10.4414	10.0749	10.5702	9.92787	9.54112	11.5871	10.7538	10.0004	9.70495	9.80317	10.3888	9.86613	11.8028	9.77581	9.37898	8.95422	8.99961	9.20431	9.73292	9.36835	9.40592	9.19605	9.33788	8.9121	9.35232	8.96655
ILMN_1787509	85441	PRIC285	10.5234	0.453092	9.23406	0.101455	1.08081	9.81392	8.4269	2.02e-10	3.83e-09	13.58	10.5234	10.56	9.57352	9.96831	10.8904	10.17	9.62685	10.6821	9.91192	10.6502	10.9315	10.8307	10.0704	10.5287	9.97483	9.40049	9.36305	9.42865	9.16393	9.27405	9.13498	9.20326	9.17946	9.26132	9.08606	9.23486	9.23406	9.22585
ILMN_2038778	2597	GAPDH	14.2969	0.34778	13.2733	0.136701	1.08033	13.8318	10.0933	1.4e-12	5.67e-11	18.5351	14.1889	14.3583	14.0183	14.2502	14.3486	14.2582	14.3673	13.7499	14.5548	14.697	15.238	14.2614	14.2969	14.7223	14.0683	13.5318	13.2733	13.2448	13.197	13.2977	13.3152	13.3613	13.2687	13.0248	13.283	13.0784	13.2649	13.476
ILMN_1775016	10205	MPZL2	10.021	0.498182	8.98825	0.262221	1.07037	9.59488	5.52636	2.16e-06	1.22e-05	4.3789	10.0742	10.0096	9.66171	9.67732	10.021	9.96137	10.1957	9.38726	10.3793	9.92099	11.6023	9.76981	10.3736	10.0569	10.1613	9.11028	9.56661	9.46398	8.9254	9.01885	9.00886	8.98825	8.75133	8.99674	8.56621	8.97931	8.87291	8.92175
ILMN_1736178	165	AEBP1	10.7527	0.439447	9.55212	0.252583	1.06738	10.3428	6.25804	2.01e-07	1.51e-06	6.72278	10.9715	11.108	10.7527	11.4638	10.4283	10.2309	10.3163	10.6723	9.98703	10.1742	10.8862	11.1041	11.1227	10.2146	10.9007	9.67758	9.4722	9.26593	9.44746	9.83821	9.32202	9.79156	10.0024	9.52933	10.0675	9.3952	9.55212	9.71827
ILMN_1777296	60	ACTB	13.7239	0.283404	12.7046	0.230043	1.06432	13.2107	7.47506	4e-09	4.91e-08	10.6106	13.6747	13.5066	13.4272	13.5291	13.8534	14.0118	13.4823	13.7448	13.2943	13.9921	14.2179	13.7471	13.7239	14.2685	13.7156	13.1315	12.7077	12.5715	12.7888	12.5329	13.0032	12.7255	12.2843	12.6388	12.346	12.7681	12.7046	12.6582
ILMN_1764788	7133	TNFRSF1B	9.8684	0.455747	8.67838	0.0802589	1.06429	9.38478	7.76137	1.62e-09	2.26e-08	11.5125	9.97638	9.9358	9.59203	10.1886	9.98875	9.7216	9.13818	9.93365	9.70691	10.0286	9.01378	10.7796	9.3901	9.8684	9.18746	8.71361	8.65717	8.62127	8.64733	8.67838	8.61753	8.79595	8.89901	8.61031	8.67736	8.71775	8.72222	8.7295
ILMN_1798706	1880	GPR183	9.59016	0.506025	8.5041	0.134839	1.06364	9.19568	6.36125	1.44e-07	1.13e-06	7.05427	10.0623	9.61984	9.38331	10.2999	9.86713	9.78044	9.11343	9.64046	9.47705	9.59016	8.88595	10.5503	9.14244	9.19531	8.75289	8.66394	8.56343	8.32886	8.48517	8.34949	8.5041	8.66543	8.54758	8.6781	8.49359	8.52295	8.30588	8.31025
ILMN_1698732	23022	PALLD	12.1433	0.514997	10.8923	0.261496	1.06068	11.5352	6.67019	5.29e-08	4.73e-07	8.04573	11.9017	12.3138	12.3388	12.1433	11.782	11.3761	12.5385	12.336	11.0113	11.1977	12.6091	11.878	12.6264	11.7086	12.3832	11.0181	10.8398	10.8659	10.8923	11.1611	11.1633	10.7512	10.8405	11.365	11.3118	10.4619	11.0366	10.629
ILMN_1744381	5054	SERPINE1	9.21856	0.640162	8.29026	0.0508206	1.06059	8.73241	7.15347	1.12e-08	1.23e-07	9.5902	9.126	8.85293	9.36655	9.18738	8.98583	9.44827	8.66631	10.2641	9.26632	9.18761	11.2459	9.2285	8.81849	9.51317	9.21856	8.35099	8.29708	8.20518	8.27753	8.31699	8.31956	8.36577	8.254	8.29026	8.39021	8.25317	8.28539	8.26538
ILMN_1700081	10468	FST	10.1952	1.07682	9.23261	0.682624	1.06039	9.85153	3.48904	0.00119013	0.00321439	-1.75979	10.2539	9.69133	11.0583	9.66192	10.1198	10.0606	9.2393	9.15314	10.3401	10.9614	12.5534	9.92884	10.2736	12.9323	10.1952	8.80234	9.02522	8.37683	9.40062	9.23261	8.94757	9.96304	9.95404	8.64427	10.3992	8.7811	9.81677	10.4381
ILMN_1720282	1728	NQO1	9.7216	0.839404	8.87705	0.245206	1.05939	9.68177	4.20331	0.000142477	0.000492471	0.279126	9.6158	10.3939	12.489	9.69248	9.08132	9.76813	9.01235	9.56192	9.36154	10.2483	10.2722	10.5181	9.7216	9.67151	10.459	8.94123	8.81514	9.67291	8.73578	9.04674	8.76041	8.99484	8.83889	8.70019	8.87705	8.84684	8.9627	8.92001
ILMN_1751465	646	BNC1	10.0504	0.41062	8.8434	0.14882	1.05745	9.28128	7.68713	2.04e-09	2.77e-08	11.2793	9.66539	9.48114	9.29666	9.77905	10.1476	10.0504	10.4567	10.4631	9.79802	10.0631	10.4921	9.53082	9.33353	10.1944	10.2552	9.04571	8.82893	8.58071	8.80763	8.8434	9.05934	9.06699	8.84912	8.86037	9.09069	8.78948	8.8037	8.76665
ILMN_1707720	6510	SLC1A5	9.69793	0.359619	8.62091	0.207247	1.05688	9.2223	9.38401	1.11e-11	3.25e-10	16.468	9.36647	9.36358	9.72932	9.49341	9.74608	9.9706	9.12405	9.39698	9.61837	10.0132	10.2521	9.69793	9.42434	10.1788	10.2748	8.51085	8.65192	9.27403	8.52819	8.62237	8.62091	8.53927	8.51956	8.74578	8.56257	8.63903	8.78608	8.49006
ILMN_1343295	2597	GAPDH	13.2722	0.3584	12.2295	0.170547	1.05637	12.7802	9.44411	9.31e-12	2.76e-10	16.6457	13.2722	13.3927	12.9915	13.2033	13.137	13.1714	13.1963	12.5768	13.495	13.8009	14.0077	13.3091	13.2832	13.8077	13.0507	12.5577	12.211	12.0909	12.2485	12.3409	12.4148	12.0808	11.9742	12.1883	12.2295	12.1395	12.3734	12.4873
ILMN_1682846	10437	IFI30	11.613	0.51621	10.5111	0.251303	1.05557	11.0943	6.91068	2.44e-08	2.42e-07	8.81565	11.9316	11.613	11.6889	11.5671	11.6882	11.6631	10.7907	11.1118	11.5016	12.0312	11.1063	12.6085	10.8391	12.3974	11.4115	10.4009	10.5461	10.1424	10.4593	10.7282	10.6941	10.4068	10.1304	10.5111	10.4373	10.8316	10.7991	10.947
ILMN_1779324	3001	GZMA	9.24888	0.724438	8.37597	0.0689562	1.05028	9.02426	4.99834	1.18e-05	5.41e-05	2.70984	10.6611	9.24888	8.66546	9.80004	9.77004	9.01432	8.59229	9.56742	9.53303	9.8738	8.61663	10.9337	9.14653	9.23015	8.52296	8.39992	8.30707	8.27772	8.37597	8.29766	8.32878	8.28032	8.4409	8.44624	8.3884	8.42043	8.45705	8.27877
ILMN_1786612	5721	PSME2	12.2318	0.490394	11.2022	0.243164	1.04791	11.8314	7.13438	1.19e-08	1.29e-07	9.5294	12.6958	12.3412	11.5214	11.989	12.7341	11.8968	11.865	12.2318	12.7636	12.4926	12.0006	13.203	11.8434	12.4101	11.4924	11.2498	11.087	10.977	11.4589	11.2022	11.5713	11.1155	11.2776	11.4456	10.6876	11.3269	10.9316	11.0629
ILMN_1698899	810	CALML3	15.1462	0.629276	13.8232	0.612513	1.047	14.6899	5.03769	1.04e-05	4.84e-05	2.83311	15.1462	15.3767	14.8831	15.5952	15.5711	14.0611	15.5	15.2004	15.1824	14.0875	13.8591	15.0192	15.4661	13.9027	15.0642	14.0174	14.5284	15.0317	13.7133	14.1629	13.8232	13.0687	13.5811	14.074	13.6703	12.9555	13.2257	14.5965
ILMN_1673494	54922	RASIP1	10.7915	0.710547	9.89001	0.35137	1.0449	10.4869	4.83123	2e-05	8.67e-05	2.18893	10.7681	10.624	10.2002	10.5971	10.7535	11.6172	9.47592	11.3224	10.5395	11.7082	10.8138	10.7915	11.189	12.5643	10.854	10.0098	10.1224	9.6536	9.39574	9.46126	10.3158	9.37673	10.1628	9.89001	9.83469	9.67375	10.0172	10.4786
ILMN_1691807	6209	RPS15	9.64457	0.334747	8.54742	0.0958442	1.04473	9.15589	8.19642	4.13e-10	7.1e-09	12.8691	9.29786	9.64991	9.39526	9.22954	10.03	9.96408	9.38151	8.97619	10.0205	9.7762	9.35887	9.64457	9.63169	10.0252	9.91219	8.47532	8.49629	8.5782	8.67161	8.63481	8.71363	8.52109	8.43593	8.73381	8.53227	8.64297	8.48962	8.54742
ILMN_1678841	10537	UBD	9.23566	0.633296	8.22845	0.0389241	1.04284	8.82982	5.63659	1.51e-06	8.91e-06	4.73051	9.53458	10.1415	8.80783	9.40513	9.23566	9.07606	8.42006	8.92873	9.66857	9.84097	8.77263	10.678	8.43666	9.52799	8.81821	8.26684	8.29066	8.22485	8.21931	8.2305	8.24451	8.22845	8.34185	8.26608	8.20839	8.21177	8.2194	8.21063
ILMN_1681301	9447	AIM2	9.30212	0.606259	8.23002	0.0144485	1.03696	8.70931	6.43066	1.15e-07	9.31e-07	7.27717	10.1457	9.58984	8.38968	8.51224	9.30212	9.52579	8.60156	9.63713	9.13879	10.0965	9.68895	9.94641	8.51904	9.26404	8.65188	8.24252	8.25428	8.23077	8.23002	8.22919	8.24756	8.21044	8.21735	8.20508	8.22198	8.24385	8.23462	8.22689
ILMN_1756326	1164	CKS2	10.2804	0.5069	9.16191	0.167094	1.03522	9.79765	6.17483	2.63e-07	1.92e-06	6.45554	10.2804	9.74954	10.2175	9.63194	10.0593	9.89414	9.51328	10.9001	10.3101	11.0599	10.7662	10.329	9.54952	10.8637	10.4425	9.5388	8.99123	9.14664	9.18003	9.21418	9.25574	9.1309	9.13788	9.16191	9.07692	9.38542	8.97199	9.44209
ILMN_1730487	800	CALD1	11.2031	0.425786	10.2127	0.290647	1.03495	10.8176	6.38165	1.35e-07	1.07e-06	7.11981	11.3151	11.2031	11.4168	11.8006	11.1653	10.8937	11.1164	11.546	10.6766	11.0075	12.1961	10.8733	11.8976	10.9018	11.4112	10.0042	9.9736	10.1127	9.94997	10.7317	10.3997	10.0846	10.2127	9.89706	10.6101	10.5181	10.2333	10.6496
ILMN_1668411	2274	FHL2	11.2242	0.435127	10.2275	0.284774	1.03463	10.7269	7.73117	1.78e-09	2.46e-08	11.4177	11.435	10.7938	11.1254	10.8707	11.1348	11.3813	11.5106	12.2428	11.3257	10.9886	12.1393	10.6957	11.2242	11.4179	11.2138	10.2275	10.7711	10.26	9.96519	10.1467	10.1872	10.5131	10.224	10.4328	10.6312	10.4088	9.84558	9.83646
ILMN_1814823	2512	FTL	14.3869	0.591212	13.3752	0.181126	1.03417	14.0683	6.08823	3.49e-07	2.46e-06	6.17744	14.415	14.3869	15.6214	14.5727	13.9496	14.9624	13.1821	14.3378	13.8257	14.7617	14.3044	14.5948	14.0632	15.2614	14.2635	13.5345	13.3999	13.3497	13.032	13.5766	13.5659	13.2837	13.309	13.3752	13.2091	13.2922	13.6542	13.6093
ILMN_1769941	140739	UBE2F	10.9557	0.358807	9.98948	0.131696	1.03335	10.5224	8.08939	5.77e-10	9.37e-09	12.537	11.4529	10.8522	10.1893	10.694	10.8447	10.961	11.2647	11.6976	11.0282	10.9557	10.9567	10.9112	11.3193	10.8823	10.6514	10.1924	10.0739	10.0185	9.78905	10.0182	9.7945	10.0205	9.79507	10.0092	9.78166	9.98948	9.95274	9.83768
ILMN_1770817	826	CAPNS1	10.3464	0.353483	9.33125	0.14231	1.03267	9.89756	10.2414	9.12e-13	3.94e-11	18.9585	10.3347	9.96109	10.0324	10.139	10.3464	10.4196	10.0793	10.4099	10.2175	10.5763	11.4746	10.3777	10.5222	10.325	10.4917	9.25501	9.40807	9.68645	9.21228	9.29558	9.51619	9.34341	9.11388	9.28575	9.29125	9.37138	9.33125	9.41129
ILMN_1723884	378	ARF4	10.0549	0.246917	9.15529	0.145258	1.03144	9.62913	11.7074	1.58e-14	1.27e-12	22.9912	10.2652	9.86182	10.7206	10.0683	10.1399	10.4912	9.93091	9.89558	10.0549	10.3628	9.9788	9.89159	10.0458	10.1434	9.92833	9.1725	9.25487	9.09353	8.96455	8.98718	9.15529	9.25437	8.93042	9.19496	8.96242	9.21506	8.79181	9.15633
ILMN_1665865	3487	IGFBP4	11.0065	0.74468	9.87425	0.313979	1.02927	10.6473	4.78004	2.36e-05	0.000100595	2.03025	10.7273	11.0798	11.0273	12.045	10.9424	11.0065	10.4644	11.2692	10.3619	9.99684	9.37555	11.6355	11.6079	10.4447	12.0736	9.85765	9.59908	9.37255	10.1575	10.0949	9.88839	9.87425	9.69472	9.66697	10.3458	9.68641	10.476	10.0887
ILMN_1712545	6274	S100A3	10.0741	0.398184	9.0352	0.156032	1.02861	9.6293	6.92077	2.36e-08	2.36e-07	8.84787	9.80988	9.892	10.6797	9.47291	10.149	9.84552	10.0751	10.2525	9.79504	10.5801	10.8523	9.94002	10.0741	10.2164	9.50743	9.25991	8.83244	8.83893	9.15199	9.26369	8.91226	9.0352	8.95939	9.1922	8.91445	9.20428	8.95824	9.09478
ILMN_1655523	9635	CLCA2	11.3449	0.280114	10.2997	0.301082	1.02789	10.8635	7.18172	1.02e-08	1.14e-07	9.68011	11.3123	10.7678	11.0561	11.2309	11.4642	11.6992	11.5895	11.7518	11.3449	11.3514	11.8756	11.3124	11.2149	11.2895	11.4957	10.0959	10.1595	11.0649	10.4638	10.5454	10.4565	10.1486	9.92503	10.4444	10.1962	10.1396	10.2997	10.6867
ILMN_1653292	5210	PFKFB4	9.67436	0.498564	8.82485	0.179685	1.02763	9.36229	7.15945	1.1e-08	1.21e-07	9.60924	9.37723	10.2105	10.1132	9.62909	9.35358	9.50671	9.67436	9.89367	9.95075	9.2528	11.2854	9.57264	9.85546	9.67159	10.1332	8.89101	9.00667	9.1004	8.68707	8.84816	8.63026	8.95379	8.7237	8.60097	8.46608	8.7794	8.9447	8.82485
ILMN_1689655	3122	HLA-DRA	12.8667	0.806352	11.6047	0.471462	1.02692	12.3067	3.49091	0.00118375	0.00319961	-1.75468	13.3138	13.0215	12.2714	13.2936	12.8667	12.5995	11.3946	13.1923	12.9397	12.7794	11.269	13.9897	11.8128	13.2657	11.57	11.9856	11.8715	11.6047	11.5835	11.1662	11.6239	11.6949	12.7669	11.5425	11.4908	11.7232	10.878	11.0208
ILMN_1796629	1909	EDNRA	10.0997	0.242255	9.05759	0.163429	1.02633	9.57358	11.2308	5.72e-14	3.84e-12	21.7116	10.3985	10.0997	10.0086	10.0059	10.168	9.89892	9.66593	10.439	9.9016	9.88186	10.4917	10.4403	10.0566	10.126	10.2193	9.20707	8.92159	8.98137	9.01806	9.24819	8.85256	9.31566	9.23315	9.05759	9.12391	8.9937	8.91692	9.34962
ILMN_1696187	5836	PYGL	11.4177	0.68269	10.5559	0.266077	1.02508	11.0329	5.51375	2.24e-06	1.27e-05	4.33873	11.4177	10.5474	11.7508	11.136	11.724	11.6578	11.3579	12.3945	11.2316	11.0895	13.1463	11.2489	11.8048	12.5647	10.8556	10.4438	10.5757	10.1608	10.5555	10.6865	10.6504	10.395	10.3269	10.9295	10.5559	10.6631	11.1608	10.3072
ILMN_1680892	11219	TREX2	9.6161	0.590181	8.42658	0.117405	1.02219	9.02839	6.36238	1.43e-07	1.13e-06	7.05792	9.6161	10.0026	9.75333	9.50518	9.70202	10.0154	9.95611	8.67708	10.2091	8.32174	8.52854	9.41224	10.0062	9.52886	8.99019	8.27921	8.38885	8.36413	8.53035	8.42658	8.51586	8.52016	8.37526	8.41909	8.38707	8.53907	8.75154	8.47565
ILMN_1731224	83666	PARP9	9.97568	0.474659	8.86963	0.136512	1.02128	9.46638	7.10634	1.3e-08	1.4e-07	9.4401	10.024	10.0578	9.38658	9.84472	11.06	9.70048	9.39701	10.3767	9.66769	10.2847	10.1204	10.2544	9.97568	9.24977	9.46867	8.85378	8.94415	8.79043	8.86963	8.82386	8.92915	8.77703	8.95669	9.00068	8.88729	9.29025	8.77152	8.84834
ILMN_1807455	51635	DHRS7	12.3326	0.392814	11.1127	0.257714	1.02084	11.723	8.42368	2.04e-10	3.85e-09	13.5701	12.3439	12.2443	12.3087	11.9592	12.5882	12.6713	12.1896	12.3621	12.3326	11.2111	12.4003	12.6252	12.6742	12.0577	11.7122	11.2878	11.6076	11.065	11.4642	11.6111	11.1405	11.026	11.0335	11.5895	10.8638	11.052	11.0653	11.1127
ILMN_1772686	89846	FGD3	9.84537	0.42433	8.73692	0.149615	1.01821	9.31333	7.98139	8.09e-10	1.26e-08	12.2008	9.99231	10.5893	9.42874	9.877	9.85189	9.97654	9.84537	9.7509	9.9676	9.10091	9.08138	10.2778	9.63166	9.15685	9.66258	8.73692	8.93113	8.89955	8.75675	8.60952	8.5881	8.78812	9.00102	8.67897	8.51207	8.65196	8.55527	8.75265
ILMN_1795762	5341	PLEK	9.4227	0.578211	8.37173	0.0740835	1.01637	8.99654	6.2568	2.02e-07	1.52e-06	6.7188	9.75442	9.79522	9.56765	9.4842	9.3474	9.67151	8.42718	9.22137	9.29698	10.7812	8.86684	9.79847	8.75516	9.4227	8.67035	8.42365	8.42898	8.2744	8.28228	8.30852	8.36151	8.40071	8.52541	8.36933	8.37173	8.45426	8.3781	8.28755
ILMN_1721868	3838	KPNA2	9.45874	0.296721	8.49312	0.0833781	1.01634	9.05952	9.57132	6.39e-12	2.03e-10	17.0202	9.38096	9.17312	9.45874	9.28945	9.51478	9.45201	9.32797	9.78797	9.68741	10.137	9.61354	9.67615	9.06699	10.0362	9.40954	8.556	8.49312	8.42541	8.65664	8.46494	8.67214	8.48639	8.56367	8.48299	8.50609	8.5778	8.44413	8.40178
ILMN_1760778	2022	ENG	9.75016	0.298213	8.69817	0.141053	1.01571	9.3092	12.147	4.93e-15	4.92e-13	24.1447	9.61492	10.0167	9.70043	9.94989	9.91658	9.71638	9.75016	9.79968	9.65126	9.55258	9.03864	10.0424	10.1726	9.24801	9.86847	8.66817	8.56221	8.47253	8.72153	8.69817	8.68021	8.93272	8.88923	8.60993	8.90829	8.61416	8.77509	8.83032
ILMN_1763012	5216	PFN1	12.4647	0.321581	11.4431	0.254482	1.01564	11.9536	7.74565	1.7e-09	2.36e-08	11.4632	11.9	12.1807	11.9993	12.4042	12.6399	12.5299	12.0422	12.4647	12.4155	12.8177	13.0659	12.6082	12.4315	12.761	12.5967	11.5547	11.4125	11.0053	11.6931	11.5367	11.8911	11.4262	11.0776	11.5138	11.3245	11.4431	11.7016	11.1595
ILMN_1800573	6227	RPS21	10.8921	0.348132	9.88339	0.185448	1.01467	10.5186	8.31432	2.87e-10	5.21e-09	13.2334	10.6328	10.8921	10.8757	10.7708	11.2804	11.72	10.8186	10.2296	11.1872	10.935	10.5893	10.7675	10.9277	11.139	11.2066	10.0229	9.83583	9.87645	9.74476	9.88339	10.1653	9.99882	9.6348	9.84746	9.89033	9.99121	10.3176	9.70975
ILMN_1772612	23452	ANGPTL2	10.2035	0.55692	9.27143	0.204864	1.01137	9.97891	5.87649	6.93e-07	4.49e-06	5.49815	10.1371	10.6523	11.0493	11.1865	10.4967	9.66192	9.89479	10.8217	9.99321	10.3392	9.37937	10.2035	9.71325	9.49941	10.5783	9.42873	9.27143	9.30859	9.39413	9.36191	9.25195	9.37072	9.50238	9.20647	9.15632	8.87964	8.91874	8.92696
ILMN_1778977	7305	TYROBP	10.8354	0.732968	9.80711	0.372457	1.00964	10.4722	4.38874	8.04e-05	0.000297985	0.833909	11.6112	11.0165	10.6541	11.6696	10.3395	10.8354	9.83103	10.992	11.1352	10.7176	9.64317	11.9119	10.0898	11.3128	9.61025	10.0315	9.98617	9.79787	9.61762	8.96808	9.91143	9.84389	10.4718	9.96805	9.38056	9.80711	9.44915	9.49528
ILMN_1687301	1462	VCAN	10.1523	0.723489	9.02087	0.273041	1.00701	9.77285	4.92806	1.47e-05	6.62e-05	2.49025	10.1523	10.4681	10.6511	11.4929	9.52972	9.39719	9.63481	10.4368	9.50262	9.84171	8.71987	10.7605	10.2539	9.72265	11.0311	9.21035	9.02087	8.7158	9.14757	9.00625	8.99976	9.48089	9.3512	9.21392	9.61742	8.89431	8.7283	8.90476
ILMN_1683969	2280	FKBP1A	11.1022	0.235806	10.1591	0.25286	1.00607	10.6583	8.39595	2.23e-10	4.14e-09	13.4849	10.7541	10.9496	10.9078	11.1056	11.4637	11.0298	10.9033	10.9333	11.2933	11.198	11.464	11.1022	11.4398	11.4158	10.9824	10.1591	10.3591	9.91706	10.5309	10.3349	10.3831	10.2016	9.72102	10.0137	9.79504	10.2706	9.8449	10.0736
ILMN_1766551	1359	CPA3	9.53181	0.720527	8.65474	0.256081	1.00498	9.43947	4.90058	1.61e-05	7.16e-05	2.40459	10.3847	10.3207	10.0341	10.4375	9.50263	9.67669	9.31463	11.1706	9.41588	9.53181	8.76168	9.4071	10.4447	9.36371	8.39823	8.53697	8.91058	8.48905	8.54938	9.0019	8.7241	8.93011	9.3833	8.65474	8.71614	8.5103	8.60358	8.60115
ILMN_1684100	7991	TUSC3	10.0771	0.547779	8.91271	0.313509	1.0013	9.7153	5.6138	1.62e-06	9.51e-06	4.65775	9.86687	10.0829	10.2752	10.0771	9.69338	10.3408	9.83243	10.5147	10.6348	10.5677	8.54611	9.61007	9.56563	10.6036	9.78252	8.71732	8.91271	8.72028	9.41433	9.40225	8.85163	8.78915	8.91777	9.47086	9.37187	8.53825	8.82269	9.04857
ILMN_1676358	5899	RALB	10.9032	0.314257	9.984	0.238132	0.997744	10.4554	9.09483	2.64e-11	6.7e-10	15.607	11.1269	10.8149	10.3513	10.6251	11.4649	11.2727	10.9768	11.348	11.0823	10.8935	11.0969	10.7963	10.7084	10.4802	10.9032	10.0877	10.2209	10.1843	10.063	9.9	9.984	10.1142	9.92536	9.94921	9.65163	10.0172	9.56972	9.44457
ILMN_1658483	3552	IL1A	9.57272	0.592634	8.59018	0.222012	0.99608	8.9936	6.13937	2.95e-07	2.13e-06	6.34165	9.96451	9.13993	9.66594	9.06906	9.14071	10.5034	8.85985	9.57272	9.62113	10.6636	10.0719	8.9494	9.39846	10.334	9.00535	8.59299	8.33851	8.26532	8.3211	8.46646	8.88609	8.8584	8.74027	8.50044	8.9496	8.72128	8.59018	8.58567
ILMN_1783909	1292	COL6A2	10.5478	0.478363	9.5009	0.281997	0.99549	10.0814	5.93525	5.73e-07	3.81e-06	5.68654	10.5478	11.4165	10.799	11.4196	10.6752	10.4067	10.2589	9.94063	10.3025	10.5868	9.95405	10.6134	11.1289	9.97165	10.3228	9.5009	9.31904	9.3627	9.57878	9.60374	9.66605	9.38148	9.48714	9.82742	10.2123	9.435	9.09075	9.82505
ILMN_1700183	187	APLNR	9.3619	0.567303	8.30071	0.143622	0.994882	8.90452	7.29846	7.02e-09	8.11e-08	10.0511	10.2702	9.89581	9.18668	9.62444	9.49207	8.86659	9.11999	10.2141	8.93052	8.83265	8.36017	8.72586	9.73895	9.3619	9.8442	8.26356	8.51327	8.25608	8.44371	8.50265	8.29021	8.35481	8.72981	8.30032	8.36233	8.30071	8.21686	8.26781
ILMN_1752046	10019	SH2B3	9.59616	0.276973	8.5886	0.134889	0.992603	9.19765	10.7397	2.23e-13	1.21e-11	20.3614	9.77846	9.74485	9.50934	9.77164	9.5613	9.47096	9.2467	9.60585	9.59616	9.74696	9.42662	10.216	9.58221	9.7169	8.97108	8.72744	8.57774	8.3451	8.61593	8.52586	8.577	8.77958	8.81014	8.5886	8.73408	8.55665	8.59514	8.41529
ILMN_1785165	8745	ADAM23	9.91666	0.509244	8.6341	0.0800216	0.989885	9.16806	5.60292	1.68e-06	9.81e-06	4.62302	9.38236	10.3818	9.99882	10.1249	9.17699	10.0052	9.93243	9.25559	10.0004	8.88287	8.91228	9.92635	9.39778	8.84416	9.91666	8.50467	8.70359	8.77485	8.63997	8.65134	8.61232	8.64555	8.6341	8.68926	8.61111	8.51776	8.53498	8.53207
ILMN_1666932	2212	FCGR2A	9.45027	0.493994	8.41183	0.0514056	0.986435	8.89238	7.76337	1.61e-09	2.26e-08	11.5188	10.2206	9.36573	9.13877	9.89763	9.45027	9.63431	8.46588	9.57234	9.41494	9.73742	9.10106	9.6909	9.08138	9.68666	8.40205	8.38694	8.41183	8.40215	8.42131	8.42094	8.43771	8.40682	8.46808	8.48957	8.32196	8.42738	8.32922	8.33101
ILMN_1680738	9315	C5orf13	10.2729	0.435958	9.20915	0.254508	0.986406	9.76028	6.16217	2.74e-07	1.99e-06	6.41487	10.0425	10.4441	10.5471	10.5807	9.92752	9.91931	10.3505	11.1982	10.0114	10.4202	10.6758	9.7503	10.2729	9.42552	9.99462	9.20915	9.54979	8.89885	9.11989	9.64329	9.57123	9.23863	9.47848	9.17583	9.06094	9.35669	8.84429	9.11549
ILMN_1687538	2113	ETS1	10.5337	0.411932	9.48554	0.129739	0.986066	10.0336	7.53665	3.29e-09	4.16e-08	10.8052	10.1837	10.198	10.1199	11.0898	11.0207	10.0958	9.80808	10.9431	10.1237	10.7733	10.5697	11.0962	10.5337	10.5655	10.4686	9.65671	9.44545	9.48554	9.55057	9.68739	9.52455	9.29154	9.47491	9.45666	9.78307	9.39009	9.54412	9.46827
ILMN_1810725	116496	FAM129A	10.2773	0.413888	9.15535	0.233081	0.984449	9.73172	6.73995	4.22e-08	3.9e-07	8.26929	9.64138	9.56544	10.3783	10.2773	10.2625	10.43	9.68625	9.80938	9.66449	10.7519	10.6154	10.3695	9.617	10.4753	10.397	9.47673	9.40185	9.22783	9.2539	8.90401	9.15514	9.15535	9.36142	8.99935	8.66764	9.29491	8.86202	9.12434
ILMN_1812968	54345	SOX18	10.3603	0.398202	9.32404	0.243359	0.984221	9.9237	6.65968	5.47e-08	4.87e-07	8.01206	10.0691	10.8602	10.4584	10.3603	10.3901	10.4269	9.82084	10.8107	9.96441	10.3584	9.27659	10.2043	10.2725	10.3928	10.6599	9.38418	9.31482	8.93758	9.32404	9.36202	9.11071	9.72454	9.49879	8.97296	9.59601	8.99352	9.28176	9.45297
ILMN_1665455	123879	DCUN1D3	10.3633	0.435821	9.33638	0.138097	0.983894	9.91997	7.92808	9.56e-10	1.45e-08	12.0345	10.8669	10.5362	10.9816	10.3633	9.66087	10.9751	10.2639	9.90948	10.43	10.4823	9.5189	10.2144	10.0187	10.4631	10.1308	9.32968	9.37365	9.23693	9.28884	9.33638	9.53856	9.33652	9.56087	9.44825	9.30756	9.38657	9.20327	9.03569
ILMN_1686367	3312	HSPA8	13.3819	0.37476	12.3607	0.339667	0.98215	12.8206	7.59692	2.72e-09	3.57e-08	10.9953	13.554	12.8076	13.4317	12.8565	13.6133	13.5865	12.8011	13.72	12.8126	13.3638	13.8629	13.1633	13.3819	13.7095	12.9999	12.3607	11.739	12.3584	12.213	12.7302	12.6924	11.8957	12.3445	12.3689	11.8301	12.3993	12.5126	12.8299
ILMN_1724293	11014	KDELR2	11.2633	0.225361	10.2744	0.195007	0.980513	10.813	11.7505	1.41e-14	1.16e-12	23.1055	11.3123	10.8772	11.5897	11.1977	11.1029	11.2471	10.9066	11.2633	11.3722	10.9026	11.2659	11.3229	11.4539	11.5847	11.1105	10.3093	10.2744	10.0256	10.2628	10.1319	10.0115	10.2793	10.1603	9.96515	10.2808	10.5478	10.5559	10.4904
ILMN_1714730	11065	UBE2C	10.1351	0.622278	9.16785	0.192318	0.980494	9.64895	5.40682	3.17e-06	1.71e-05	3.99858	9.81751	9.80161	9.88485	9.56021	10.347	10.1724	9.05813	10.4778	10.0114	11.3526	10.7205	10.1351	9.2749	11.0444	10.4276	9.22998	8.92778	8.90986	9.11692	9.16785	9.43086	9.29378	9.05582	9.07864	9.50181	9.28612	8.87969	9.18237
ILMN_1728258	5217	PFN2	10.0779	0.547101	8.86554	0.170516	0.979035	9.34605	7.07657	1.43e-08	1.52e-07	9.34521	10.2689	10.0779	10.1067	9.61988	10.1605	10.421	9.60534	9.99233	9.86442	8.76103	10.644	9.32751	10.2737	8.90744	10.3049	8.95327	8.83205	9.27057	8.75639	9.12527	9.01724	9.06042	8.79879	8.83826	8.68272	8.72097	8.90868	8.86554
ILMN_1679195	55969	C20orf24	12.8249	0.287284	11.9039	0.302172	0.978712	12.4894	6.24894	2.07e-07	1.55e-06	6.69356	12.8751	12.9165	12.9207	12.4517	13.2193	13.3365	12.7895	12.8249	12.7897	13.1158	12.5187	12.9201	12.7474	12.2325	12.6453	11.9039	11.961	11.947	11.68	11.8715	12.1036	11.2037	11.265	12.1024	11.8694	12.0341	11.8042	12.194
ILMN_1724544	9989	PPP4R1	12.2391	0.223421	11.2108	0.195721	0.978698	11.6984	9.26366	1.59e-11	4.43e-10	16.1109	12.2829	12.1386	11.7633	11.8215	12.1731	12.2727	12.3099	12.1151	11.9466	12.2391	12.4582	12.3814	11.9281	12.4457	12.3916	11.2108	11.4506	11.2671	11.4562	11.1276	11.0488	11.1834	11.111	11.3328	11.3502	10.9981	11.2992	10.7533
ILMN_1670899	2201	FBN2	9.05105	0.929595	8.21744	0.0361785	0.977373	8.61729	4.63595	3.71e-05	0.000149868	1.58612	9.16245	8.53997	9.63202	9.05105	9.58879	9.22361	8.18785	9.78445	10.21	8.44564	11.8083	8.32132	8.58084	8.85006	8.68556	8.2112	8.21074	8.2532	8.18205	8.20917	8.23747	8.17584	8.2221	8.21744	8.24756	8.21659	8.25733	8.31575
ILMN_1651611	3949	LDLR	12.1507	0.234365	11.1108	0.215688	0.975999	11.5452	6.87022	2.77e-08	2.71e-07	8.68626	12.1476	11.8572	11.914	11.4788	12.3029	12.1458	12.2788	12.2368	12.3102	12.2048	12.2933	12.1107	11.9167	12.3594	12.1507	11.1108	10.8824	11.1177	11.2363	11.0683	11.1852	10.851	10.853	11.1001	11.2751	11.4972	11.5363	11.0785
ILMN_1668194	114783	LMTK3	10.4966	0.764709	9.61557	0.201697	0.974936	10.1152	5.14571	7.35e-06	3.56e-05	3.17255	11.7454	11.9244	9.70686	10.4509	10.1339	11.0328	10.4296	9.52282	11.2823	10.1237	9.56185	10.4966	10.8527	11.5347	10.6194	9.50181	9.61557	9.59474	9.82188	9.66831	9.75217	9.87033	9.36512	9.57946	9.30622	10.044	9.60879	9.75962
ILMN_1661599	54541	DDIT4	11.3414	0.322563	10.1095	0.849394	0.974882	10.8436	3.91567	0.000340663	0.00106438	-0.562574	11.6232	11.3414	11.0118	11.2823	11.1744	11.8524	11.2635	10.9502	11.4167	11.1591	11.717	11.7643	11.7559	11.6924	10.8908	11.6867	9.47145	11.5357	10.1095	11.0001	10.814	11.7812	9.7153	9.4737	10.0606	10.1742	10.0654	9.5481
ILMN_1750722	6201	RPS7	10.0293	0.441189	9.04986	0.165706	0.972311	9.53604	7.90264	1.04e-09	1.55e-08	11.955	9.97963	10.0293	9.90878	9.40337	10.4796	10.9449	9.82497	9.37858	10.3834	10.1673	9.4855	9.79255	10.2833	10.5304	10.0658	9.04986	9.0057	9.1544	9.00396	9.067	9.30695	9.15646	8.7461	9.37547	8.88213	8.99578	9.02306	9.16294
ILMN_1748473	55303	GIMAP4	10.1137	0.565484	9.17614	0.310846	0.969791	9.89878	5.61495	1.62e-06	9.48e-06	4.6614	10.5384	10.605	9.81652	10.7537	10.1137	10.1678	9.71933	10.4424	9.92619	10.234	8.93228	11.466	9.96149	10.0091	9.92188	9.17614	9.17023	8.78833	8.91339	9.45618	9.00602	9.54767	9.68507	8.93305	9.54692	8.74222	9.29537	9.39223
ILMN_1757287	5597	MAPK6	12.5054	0.211419	11.573	0.166682	0.968282	12.0756	6.66422	5.39e-08	4.81e-07	8.02661	12.3705	12.6286	12.6912	12.7329	12.3925	12.8902	12.834	12.243	12.3121	12.7561	12.5054	12.4618	12.4405	12.312	12.7535	11.6094	11.878	11.3112	11.7827	11.492	11.6947	11.4555	11.573	11.7504	11.5316	11.3433	11.6577	11.5472
ILMN_1666594	3394	IRF8	9.47388	0.592139	8.46974	0.111118	0.9675	9.16685	4.98967	1.21e-05	5.54e-05	2.68274	9.67752	10.404	9.25343	10.1466	9.47388	9.13179	8.75528	9.60352	9.48047	9.57428	8.54915	10.5661	9.04664	9.34509	8.69645	8.71817	8.60063	8.33586	8.45291	8.40149	8.49964	8.46974	8.60456	8.49318	8.45769	8.49315	8.35821	8.34757
ILMN_1732151	1291	COL6A1	11.5817	0.590822	10.7993	0.455476	0.967173	11.2925	4.48389	5.98e-05	0.000228246	1.12184	11.9107	12.9022	11.9981	12.577	11.566	11.2127	11.8713	11.2692	11.303	11.6187	10.7775	11.5658	12.4971	11.0757	11.5817	10.8624	10.2553	9.94831	10.6967	11.103	10.4128	10.7585	10.8061	10.9591	11.587	10.7993	10.2206	11.314
ILMN_1736605	79887	PLBD1	12.4801	0.848619	11.1897	0.283848	0.965824	11.681	3.80826	0.000469162	0.00140828	-0.87021	12.4845	12.9447	12.7154	12.4801	12.56	12.6486	12.5085	11.5476	12.333	10.7227	10.432	11.7889	13.1625	10.8032	11.7928	10.9141	11.2554	11.3557	11.0085	10.9594	11.1897	10.6168	10.7474	11.2238	10.7487	11.5238	11.3989	11.3033
ILMN_1679809	2950	GSTP1	14.5554	0.212705	13.4523	0.214551	0.965559	14.0453	8.7272	8.05e-11	1.73e-09	14.4977	14.5148	14.505	14.5734	14.2752	14.1697	14.6742	14.1025	14.5806	14.5554	14.6903	14.9689	14.4583	14.4383	14.562	14.5786	13.4319	13.438	14.0259	13.2009	13.6215	13.5855	13.4185	13.3797	13.4354	13.8294	13.4523	13.5498	13.7067
ILMN_1698297	476	ATP1A1	11.7814	0.422047	10.7189	0.469879	0.965503	11.371	5.40245	3.22e-06	1.73e-05	3.98471	11.8164	10.8689	11.9874	11.6592	12.4486	11.7931	11.9982	12.4362	11.4173	11.4157	11.7814	11.4377	11.583	11.78	12.2889	10.7801	10.6999	12.269	10.7189	10.5377	11.05	10.3171	10.7775	10.6586	10.666	10.8396	10.7501	10.5343
ILMN_1680085	9540	TP53I3	9.68742	0.36409	8.81079	0.14777	0.963794	9.27132	9.00198	3.5e-11	8.55e-10	15.3283	10.519	9.66852	9.63535	9.45851	9.71775	10.114	9.45904	9.68742	10.2129	9.50813	10.5664	9.7675	9.57367	9.79932	9.57051	8.80607	8.81589	9.24145	8.72591	8.92791	8.92587	8.71926	8.69548	8.77332	8.81079	8.85004	8.78935	9.013
ILMN_1800354	1471	CST3	14.1035	0.334833	13.0654	0.263633	0.962413	13.7562	7.05885	1.51e-08	1.6e-07	9.28872	14.3132	14.2641	13.4162	14.4106	14.3598	14.1226	14.1035	13.972	13.8209	13.8481	13.7917	14.2706	14.6984	13.8935	13.6484	13.2852	13.1809	12.698	12.7694	12.9129	13.4643	12.9638	13.42	13.0654	13.2529	13.0467	12.7987	13.4396
ILMN_1770290	1265	CNN2	10.7955	0.418502	9.82273	0.312623	0.958975	10.3172	6.79278	3.56e-08	3.38e-07	8.43848	11.2282	11.0166	10.4315	10.6634	11.3101	10.7955	9.80287	11.129	10.7928	10.2673	11.0594	10.446	10.871	10.3598	11.0614	10.218	9.82939	10.2403	9.82576	9.99666	9.82273	9.02528	9.62008	9.82121	9.58326	9.54865	9.79217	9.94676
ILMN_1766319	9047	SH2D2A	9.26987	0.454432	8.21689	0.0287325	0.957634	8.68559	7.34473	6.06e-09	7.16e-08	10.1979	9.32687	8.91719	8.62731	8.78985	9.26987	9.36389	8.34568	9.8128	9.32257	9.41966	8.97295	9.97194	8.96248	9.7286	8.85089	8.20522	8.20631	8.16147	8.23325	8.26539	8.22787	8.21047	8.21689	8.25206	8.19737	8.21797	8.26615	8.21522
ILMN_1748915	6283	S100A12	8.96692	0.642163	8.21521	0.0256799	0.957518	8.63921	6.20774	2.37e-07	1.74e-06	6.56122	9.79289	8.51365	10.016	8.62383	9.31928	10.6499	8.94009	8.95328	9.7686	8.57314	8.51404	8.53829	9.31478	9.02041	8.96692	8.21521	8.21768	8.22607	8.18529	8.21553	8.18663	8.17333	8.17415	8.25397	8.21541	8.20307	8.25151	8.20544
ILMN_1689842	6307	SC4MOL	10.019	0.290876	9.03417	0.305661	0.956463	9.63406	6.45238	1.07e-07	8.75e-07	7.34691	10.1411	9.96692	10.1999	9.59068	9.97803	10.4444	9.89927	10.2096	10.2478	10.019	9.81106	9.52708	10.5353	10.3341	9.84968	9.40367	9.03417	8.99956	8.90173	8.89986	9.46689	9.3333	8.59897	9.17433	8.71274	9.65984	8.93675	9.09754
ILMN_1716260	3312	HSPA8	12.6337	0.332186	11.746	0.375765	0.953416	12.1538	6.94174	2.2e-08	2.23e-07	8.91489	12.3869	12.0516	12.8757	12.034	12.8211	12.6337	12.4133	12.8995	12.414	12.7962	13.1197	12.5626	12.6848	13.0454	12.3208	11.746	11.0245	11.6533	11.9915	11.8959	11.9636	11.022	11.7139	11.6333	11.0393	11.8948	11.841	12.0379
ILMN_1663388	84790	TUBA1C	14.1401	0.230923	13.1399	0.310915	0.950941	13.7672	8.24128	3.6e-10	6.37e-09	13.0079	14.3839	14.0918	14.2884	13.9509	14.0499	14.1743	14.2433	13.6274	14.1401	13.8728	14.5517	13.9717	13.9208	14.2971	14.232	13.3576	13.3027	13.9692	13.1098	13.1874	13.3382	12.9918	12.9004	13.1399	12.6973	13.0249	12.8968	13.2786
ILMN_1745374	3430	IFI35	10.3049	0.563651	9.30144	0.115787	0.949831	9.81553	6.50572	9.01e-08	7.55e-07	7.51815	10.3049	10.6494	9.5306	9.96473	10.5657	9.76428	9.52245	10.4606	10.3448	10.7937	10.8834	11.4847	9.87261	10.148	9.62099	9.37501	9.14955	9.14913	9.30144	9.13302	9.2888	9.42563	9.45566	9.26326	9.28327	9.44713	9.4382	9.3316
ILMN_1702363	23213	SULF1	9.14839	0.368431	8.2063	0.0258338	0.949498	8.60916	10.9212	1.34e-13	7.91e-12	20.8641	9.81754	9.23257	9.86209	9.44793	9.46436	8.78307	8.62823	9.05274	9.14839	8.74545	8.95254	8.82692	9.20898	8.99616	9.21224	8.21846	8.23182	8.17005	8.18788	8.23453	8.22973	8.24909	8.2063	8.17087	8.19933	8.18871	8.19737	8.23439
ILMN_1699265	8795	TNFRSF10B	9.43795	0.375625	8.61717	0.145846	0.94757	9.06097	9.65722	4.97e-12	1.65e-10	17.2719	9.31327	9.18849	9.30554	9.44285	9.56646	9.2583	9.00029	10.0592	9.43795	10.2549	10.2053	9.42123	9.30041	9.6565	9.7546	8.56172	8.44582	8.426	8.6975	8.65626	8.87059	8.48026	8.41435	8.61717	8.78355	8.65131	8.69407	8.45959
ILMN_1678300	3838	KPNA2	9.69701	0.313039	8.71707	0.101579	0.946355	9.24958	9.9605	2.05e-12	7.88e-11	18.153	9.69701	9.3744	9.83448	9.29638	9.81155	9.40182	9.46205	9.92113	9.87502	10.2832	9.91886	9.6327	9.2321	10.1853	9.6696	8.93415	8.67764	8.78252	8.68956	8.69512	8.96046	8.77847	8.68689	8.8493	8.68256	8.78737	8.63918	8.71707
ILMN_1683792	51056	LAP3	11.217	0.582008	10.1962	0.280789	0.945996	10.7655	5.44469	2.81e-06	1.54e-05	4.11895	11.217	11.5282	10.5424	11.2968	11.6114	10.4851	10.3546	10.7435	10.8989	12.0094	11.2411	12.3713	10.9271	11.602	10.7017	10.096	9.96756	10.1962	10.2016	10.1916	10.2261	9.90724	9.77186	10.3803	10.0602	10.5793	10.688	10.6291
ILMN_1754766	7851	MALL	10.5618	0.781826	9.57208	0.424678	0.944435	9.88399	4.10358	0.000193194	0.000644479	-0.0154943	11.0208	10.4072	10.0299	10.0551	10.5618	10.1655	10.4201	9.7864	11.2483	10.8891	10.9461	10.9699	8.2414	11.5085	10.5851	9.51181	9.60766	9.71696	9.96317	9.57208	9.65849	9.42148	9.51554	9.42344	9.43329	9.74598	9.8622	8.214
ILMN_1772359	7805	LAPTM5	9.61278	0.562409	8.7399	0.114184	0.942688	9.35657	5.50912	2.28e-06	1.28e-05	4.32398	10.018	9.95169	9.4989	10.3495	9.98006	9.61278	8.88246	9.55715	9.54963	9.83455	8.9534	11.0013	9.3529	9.85484	8.93004	8.73111	8.83357	8.67385	8.71907	8.63564	8.7399	8.75983	9.04637	8.77531	8.72245	8.74968	8.75847	8.54998
ILMN_1724533	23643	LY96	9.7452	0.29559	8.80741	0.0970283	0.942463	9.40328	8.17715	4.39e-10	7.49e-09	12.8093	10.3277	9.68103	9.49583	10.0332	9.59808	9.62153	9.64587	9.74789	9.7452	10.1177	9.83396	9.88886	9.52994	9.80964	9.05945	8.93306	8.88867	8.80741	8.73319	8.74896	8.86062	8.9297	8.85326	8.73685	8.76924	8.60154	8.69542	8.84114
ILMN_1719344	29982	NRBF2	10.5993	0.393344	9.53672	0.153809	0.941454	10.0732	7.77518	1.55e-09	2.19e-08	11.5559	10.8851	10.7057	10.4988	10.5993	10.4238	11.2735	10.7283	10.3501	10.817	10.7795	10.04	10.1398	10.6659	10.3683	9.64342	9.51399	9.66673	9.87581	9.50979	9.61589	9.63182	9.51965	9.38097	9.89003	9.44382	9.45227	9.58621	9.53672
ILMN_1715684	3914	LAMB3	10.2866	1.09453	10.0238	0.212461	0.94089	10.3382	3.56188	0.000965124	0.0026698	-1.56026	10.106	10.1766	12.3518	10.1773	10.2196	10.1387	9.65544	12.6838	10.4774	12.2842	12.8811	10.2554	10.2866	11.5018	11.2094	10.1336	9.67856	9.87475	9.82318	10.458	10.1009	9.87909	9.84141	10.0238	10.0793	9.98197	10.3306	10.0477
ILMN_1749226	4320	MMP11	8.84695	0.769542	8.23462	0.0844953	0.940531	8.72477	5.06847	9.41e-06	4.43e-05	2.92967	10.7829	9.80751	10.6134	9.13606	8.88792	8.84695	8.68461	8.75517	8.83114	8.67985	9.53523	8.4466	10.1083	8.54234	8.57691	8.22859	8.23713	8.22565	8.1683	8.43884	8.23401	8.18518	8.23462	8.21855	8.33754	8.38717	8.3703	8.31081
ILMN_1720637	23136	EPB41L3	11.3736	0.852261	10.3873	0.299269	0.93969	10.7378	4.13487	0.000175631	0.000593327	0.0766536	12.1269	11.3736	9.7297	10.9038	11.4674	12.0434	10.7006	11.0534	11.8904	10.2066	10.2349	12.386	11.9118	10.2347	12.0621	10.5077	10.06	9.55586	10.1546	10.572	10.4384	10.3873	10.5545	10.3924	10.3613	9.91582	10.5619	10.2038
ILMN_1712849	84659	RNASE7	13.2034	0.973814	11.8425	0.519731	0.939207	12.3	3.12245	0.00331867	0.00800903	-2.72873	13.2801	13.0274	13.2111	13.2978	12.2066	13.3357	13.2034	12.6149	13.4156	10.9418	10.6891	12.6818	13.558	13.6858	11.3033	11.6941	11.894	10.6164	11.339	11.8425	11.9556	12.5534	11.2969	11.6043	11.3861	12.0708	12.2444	12.3515
ILMN_1706687	51088	KLHL5	9.98795	0.324385	9.16417	0.168349	0.939174	9.61108	9.1269	2.4e-11	6.21e-10	15.703	9.98795	9.89118	10.1711	9.66457	9.92514	9.84222	10.0092	10.5103	9.64038	10.7457	10.5557	9.77966	9.89298	9.98989	10.0231	9.31792	8.96066	9.07649	8.76226	9.17337	9.16417	9.21338	9.27318	9.2182	8.97822	9.02176	8.89957	9.2767
ILMN_1652143	1871	E2F3	10.1028	0.222549	9.15799	0.170868	0.938779	9.68536	9.84591	2.86e-12	1.05e-10	17.8215	9.89903	9.89501	10.1606	10.3235	10.2142	10.2615	9.9207	10.1028	10.1965	10.565	10.0355	9.96907	9.78122	10.1608	9.72656	9.15381	8.95531	9.41046	9.3128	9.17412	9.25971	9.15799	9.21177	9.32507	9.1004	9.04882	8.86385	8.87218
ILMN_1770663	192666	KRT24	8.66737	1.10113	8.19473	0.0182774	0.936717	8.55604	3.79798	0.000483678	0.00144479	-0.899453	11.6013	8.66737	9.1769	9.00915	11.5177	9.4746	8.50627	8.31538	8.25699	8.63194	8.30022	9.74037	8.23446	8.22834	9.41003	8.19045	8.19473	8.18313	8.18535	8.23928	8.20762	8.21154	8.18855	8.17878	8.22689	8.2076	8.21432	8.18939
ILMN_1728049	140576	S100A16	13.0376	0.316026	12.036	0.251717	0.935213	12.464	6.72605	4.42e-08	4.04e-07	8.22475	13.0155	13.3434	12.8916	12.7772	12.6517	13.141	13.1022	12.4477	13.0649	12.1648	13.0376	13.299	12.8968	13.0807	13.1199	11.8979	12.0099	12.2602	12.2096	11.88	11.8793	12.036	11.3994	12.1234	11.6978	12.1056	12.2797	12.2263
ILMN_1750394	25800	SLC39A6	10.162	0.286697	9.21363	0.28191	0.935015	9.75537	6.12428	3.1e-07	2.22e-06	6.29318	9.76101	9.91962	10.162	10.1248	10.3171	10.1792	10.5902	10.8277	10.4663	10.0652	10.2323	9.8777	10.454	9.98338	10.1176	9.54621	9.51095	9.00937	9.20344	9.10029	9.86697	9.52593	9.24131	9.21363	9.09456	9.36931	8.92186	8.90881
ILMN_1772218	3113	HLA-DPA1	11.9949	0.939773	11.0208	0.570365	0.934304	11.675	3.04003	0.00414886	0.00974741	-2.93776	12.8627	12.8002	11.5298	13.3384	11.9949	11.8428	10.9148	12.6135	11.7282	12.3158	10.1625	13.0212	11.1325	12.0801	10.5439	11.2565	11.3858	10.6661	11.3819	10.5573	11.5159	10.9047	12.2251	10.4399	11.0404	11.0208	10.1937	10.2964
ILMN_1695404	4061	LY6E	11.6035	0.287175	10.6259	0.26304	0.934186	11.3361	7.793	1.46e-09	2.09e-08	11.6118	11.2496	11.7379	11.4889	11.3582	11.6035	11.1867	11.24	12.0165	11.5567	11.7791	11.6233	12.1118	11.7894	11.8659	11.3446	10.546	10.1754	10.6243	10.2501	10.6017	10.6815	10.9388	10.7836	11.1728	10.8751	10.7232	10.6259	10.6156
ILMN_1656287	9806	SPOCK2	9.11345	0.55705	8.34446	0.037374	0.934028	8.96448	5.097	8.59e-06	4.08e-05	3.01932	9.46556	9.98022	9.09228	9.6981	9.65054	9.11345	8.57913	9.06345	9.38871	9.39414	8.52194	10.613	8.96094	8.95676	8.71115	8.35788	8.3566	8.32764	8.37447	8.35067	8.33127	8.36237	8.43434	8.33001	8.3256	8.34446	8.32393	8.26921
ILMN_1771385	115361	GBP4	9.11707	0.712412	8.35275	0.0446824	0.933674	8.81003	5.49361	2.4e-06	1.34e-05	4.27459	9.757	10.0236	8.53085	9.13048	9.32355	8.91087	8.64209	8.63796	9.7797	10.3762	9.11707	10.8414	8.63772	9.02809	8.65195	8.41447	8.32597	8.34221	8.31175	8.33758	8.3654	8.35275	8.43409	8.36946	8.41984	8.38737	8.29617	8.30865
ILMN_1726839	84259	DCUN1D5	10.8322	0.266828	9.90222	0.189452	0.93307	10.4138	8.22545	3.78e-10	6.6e-09	12.9589	10.4591	10.6376	10.8634	10.6155	10.6986	10.8764	10.6739	11.0657	11.0136	11.2106	10.9054	10.8322	10.6144	11.4932	10.7345	10.162	9.9668	9.95169	9.8677	9.71112	10.1767	9.54235	10.0208	9.90006	9.8354	10.1373	9.90222	9.69763
ILMN_1677511	5743	PTGS2	9.23449	0.873669	8.42201	0.154111	0.927613	8.75698	4.62987	3.79e-05	0.00015234	1.56745	9.23449	8.50995	8.67789	8.40884	8.92025	9.56146	8.33578	10.3986	9.27153	10.1308	11.6884	9.1131	9.37068	9.68378	9.19375	8.37418	8.34418	8.23383	8.42201	8.33929	8.26039	8.28494	8.63538	8.71823	8.52043	8.42412	8.53355	8.61655
ILMN_1753111	10135	NAMPT	9.13538	0.501238	8.41433	0.0505971	0.927314	8.885	6.36797	1.41e-07	1.11e-06	7.07585	9.61325	8.64689	10.1826	9.10569	10.0512	9.97578	9.99686	9.06103	9.26601	9.21582	8.873	8.97779	9.10583	9.13538	8.78145	8.46255	8.48485	8.46088	8.35943	8.43892	8.42267	8.43739	8.34665	8.39337	8.35028	8.41433	8.33586	8.36118
ILMN_1727402	3059	HCLS1	9.66768	0.553845	8.74429	0.137076	0.924282	9.41971	5.47489	2.55e-06	1.41e-05	4.21499	9.97116	10.1689	9.1554	10.6741	9.78857	9.62119	9.34969	9.72813	9.62937	9.77195	8.78358	10.854	9.55474	9.66768	9.05269	8.89349	8.86471	8.71298	8.78705	8.5808	8.71949	8.7112	9.06496	8.71377	8.8223	8.74429	8.68448	9.01979
ILMN_1685397	3675	ITGA3	10.5495	0.617399	9.99421	0.18796	0.924159	10.2956	5.80258	8.81e-07	5.56e-06	5.26137	10.4339	10.5009	10.3877	10.2239	10.5495	10.5119	10.433	11.8973	10.8104	11.7018	11.9836	10.5542	10.4513	11.6896	10.8421	9.86466	10.0126	9.65369	10.0252	9.90657	10.12	9.60538	10.0769	10.2583	9.99421	9.74949	9.89144	10.0692
ILMN_1741468	2191	FAP	9.13058	0.372252	8.29042	0.0308468	0.924125	8.76459	9.72036	4.13e-12	1.43e-10	17.4563	9.55117	9.71256	9.78148	9.94817	9.06069	9.13058	8.76204	9.14824	9.02895	8.83793	8.79712	9.23996	9.32506	8.93706	9.017	8.25904	8.34233	8.25125	8.2857	8.29042	8.2939	8.32003	8.27973	8.29705	8.35219	8.26259	8.27814	8.31494
ILMN_1690223	26047	CNTNAP2	9.17255	0.668541	8.21943	0.048347	0.923858	8.71442	4.78206	2.34e-05	0.0001	2.0365	9.3638	9.41146	8.35855	8.82329	8.77664	9.96405	8.46367	10.2409	9.75637	9.49483	8.29148	8.87243	9.17255	8.37823	10.1776	8.29207	8.21482	8.21831	8.20577	8.23887	8.3489	8.1912	8.21943	8.27482	8.31155	8.20849	8.20874	8.26324
ILMN_1666602	55122	AKIRIN2	10.4447	0.295428	9.49814	0.177574	0.92323	10.0934	7.76741	1.58e-09	2.24e-08	11.5315	10.7272	10.4614	10.8422	10.3408	10.3197	11.1322	10.2399	10.5882	10.6471	10.4447	10.0282	10.3095	10.0756	10.6797	10.3261	9.67084	9.73662	9.82475	9.45542	9.43556	9.34651	9.70052	9.77481	9.59869	9.48699	9.43432	9.49814	9.24235
ILMN_1747016	55165	CEP55	9.58933	0.490779	8.73928	0.16564	0.92088	9.19771	6.72855	4.38e-08	4.02e-07	8.23276	9.3596	9.4255	9.53622	9.15927	9.44941	9.64393	8.84863	9.94541	9.58933	10.4234	10.485	9.66244	8.95787	10.297	9.78817	8.89021	8.68068	8.31131	8.8617	8.65961	8.887	8.73928	8.60534	8.75124	8.81754	8.8991	8.61405	8.60656
ILMN_1747303	10212	DDX39	11.5907	0.383984	10.7662	0.19798	0.918946	11.3078	6.36909	1.4e-07	1.11e-06	7.07945	11.4363	11.7743	11.2478	11.2847	11.6935	11.7913	11.3143	11.5763	11.5907	11.6542	12.4587	11.8876	11.2743	12.4535	11.3901	10.5033	10.4401	10.587	11.1366	10.9113	10.7689	10.8054	10.5497	10.7662	10.7436	10.8478	10.9293	10.5817
ILMN_1779071	9638	FEZ1	9.81235	0.725805	8.98072	0.250666	0.917674	9.5798	5.00097	1.17e-05	5.37e-05	2.71808	9.63604	9.71327	10.0393	9.81235	8.97383	9.92293	9.31176	10.803	9.86449	10.9724	11.709	9.33804	9.58945	10.575	9.64656	9.41178	9.24943	8.93019	8.88556	8.8806	9.66844	9.16397	9.10245	9.12993	8.98072	8.79398	8.89078	8.90216
ILMN_1722622	9332	CD163	9.26595	0.640062	8.4487	0.136956	0.916135	9.14019	5.22845	5.63e-06	2.83e-05	3.43351	10.4692	9.45979	9.10661	10.3074	9.28862	9.26595	8.64336	9.25096	9.24789	9.0232	8.58263	10.1683	9.57873	10.2015	8.42205	8.42641	8.60975	8.34722	8.408	8.38232	8.51345	8.838	8.34	8.48323	8.4487	8.51466	8.39204	8.60052
ILMN_1701613	5920	RARRES3	9.78189	0.54829	8.75717	0.169739	0.914803	9.34854	5.47976	2.51e-06	1.39e-05	4.2305	10.2273	9.92957	9.88021	9.62868	9.82493	9.37295	8.97734	9.80127	9.78189	10.5396	9.67732	10.7259	8.71946	9.67481	9.01887	8.89082	8.75717	8.88306	8.68719	8.65462	8.99739	8.67596	8.98206	8.89323	8.75705	9.11327	8.5523	8.60619
ILMN_1756230	7162	TPBG	9.6653	0.296423	8.768	0.109989	0.913686	9.33656	7.61918	2.53e-09	3.35e-08	11.0655	9.50674	9.63051	9.32484	10.07	9.57342	9.39555	9.94994	10.2104	9.85176	10.1836	10.0178	9.4915	9.6653	9.72186	9.39741	8.73105	8.98837	8.75406	8.76103	8.68868	8.79582	8.768	9.06002	8.91627	8.88247	8.76664	8.79408	8.74086
ILMN_1704369	51474	LIMA1	11.3941	0.46394	10.5971	0.147595	0.913219	10.9452	6.87649	2.72e-08	2.66e-07	8.70631	11.3532	10.9063	10.7576	11.3372	11.166	11.4475	11.5479	11.9834	11.1223	11.8002	12.7021	11.393	11.3941	11.5086	11.652	10.6149	10.5186	10.3056	10.6434	10.5971	10.6899	10.4513	10.6514	10.5322	10.8488	10.5977	10.3265	10.4793
ILMN_1343292	7280	TUBB2A	14.1554	0.523793	13.2155	0.146617	0.911317	13.6268	5.17757	6.63e-06	3.26e-05	3.27295	13.6946	14.6207	14.1554	14.1446	13.9385	14.2348	14.5713	13.6405	14.698	13.1246	13.4923	14.7879	14.464	13.5323	14.6669	13.1721	13.15	13.2235	13.125	13.2641	13.2155	13.045	13.045	13.4618	12.9503	13.2958	13.3565	13.3792
ILMN_1765860	139818	DOCK11	9.58946	0.291888	8.6598	0.192683	0.909166	9.29556	9.82944	3e-12	1.09e-10	17.7737	9.45875	9.4432	10.0756	9.79178	9.75441	9.15036	9.58233	9.81583	9.83706	9.66316	9.34844	10.0228	9.34991	9.10251	9.58946	8.69577	8.65246	8.64066	8.45394	8.73356	8.61578	8.94851	9.12221	8.6598	8.81628	8.55437	8.68432	8.39068
ILMN_1723978	3956	LGALS1	12.7123	0.562148	11.8494	0.281483	0.907812	12.3848	4.13326	0.000176499	0.000595251	0.0718881	13.0924	13.2677	12.6977	13.0077	12.65	11.9676	11.6775	12.9238	12.7123	13.0381	12.1241	12.7848	12.6195	13.8931	12.1204	12.2858	11.6329	11.1416	11.6511	11.6971	11.8595	11.9308	11.862	12.0675	12.0759	11.8494	11.6083	11.7032
ILMN_1792689	8334	HIST1H2AC	9.69329	0.419804	8.68708	0.231243	0.907781	9.26686	6.91555	2.4e-08	2.4e-07	8.8312	9.93524	9.77229	10.1831	9.35316	9.69329	9.69272	9.32237	10.2041	10.549	9.06072	9.05153	9.55418	9.93314	9.70229	9.52507	9.05751	9.11226	8.5309	8.65502	8.5874	8.97866	9.01915	8.68708	9.02908	8.54266	8.97101	8.59347	8.56263
ILMN_1689415	10261	IGSF6	9.57986	0.618779	8.65299	0.224812	0.90568	9.19654	5.01934	1.1e-05	5.1e-05	2.77562	10.2178	9.57986	9.30185	9.83666	9.86331	9.83414	8.70641	9.48867	10.343	10.1919	8.87688	10.689	8.98628	9.31806	8.68815	8.98332	8.78651	8.41913	8.52391	8.5799	8.87968	8.75646	9.17117	8.65299	8.47773	8.69562	8.61394	8.41814
ILMN_1698019	5641	LGMN	11.2463	0.570863	10.319	0.140932	0.90539	11.0576	5.61803	1.6e-06	9.4e-06	4.67126	11.868	11.2463	11.7086	11.6314	11.0484	11.1261	11.1364	11.5322	11.9142	10.4358	10.147	12.0012	11.3164	10.9275	10.4203	10.3248	10.3544	10.3026	10.2235	10.166	10.4956	10.5233	10.0576	10.3374	10.2706	10.5638	10.2899	10.319
ILMN_1782878	55144	LRRC8D	9.96103	0.474318	9.1389	0.124979	0.904428	9.59276	6.88492	2.65e-08	2.6e-07	8.73327	9.37171	9.94316	10.8623	9.67556	10.0487	9.70968	9.54969	10.3937	9.70787	10.9261	10.4678	9.96103	9.58684	10.3713	10.1449	9.1389	9.09955	9.07981	9.03464	9.41252	9.0455	9.18613	9.17794	9.27896	8.91757	9.06939	9.21881	9.20705
ILMN_1734387	1846	DUSP4	9.54407	0.47526	8.60217	0.137834	0.90442	9.12652	7.16896	1.06e-08	1.18e-07	9.6395	9.3602	9.57713	8.86486	9.29167	9.71248	9.10764	9.03893	9.86203	9.22319	9.1872	10.6336	10.3188	9.65939	9.54547	9.54407	8.68946	8.65685	8.97761	8.4461	8.57009	8.55719	8.49848	8.7673	8.60217	8.49896	8.64431	8.55307	8.6507
ILMN_1814282	64782	AEN	10.27	0.262784	9.33721	0.131406	0.901549	9.84619	9.2234	1.8e-11	4.92e-10	15.9911	9.94266	9.98627	9.75626	10.5095	10.1978	10.0759	10.4566	10.7397	10.3622	10.1142	10.3099	10.27	10.1015	10.4947	10.4938	9.28355	9.17917	9.39165	9.33951	9.27147	9.64657	9.23115	9.26493	9.45494	9.2672	9.33721	9.54469	9.37083
ILMN_1706502	5610	EIF2AK2	10.5764	0.525265	9.81977	0.19087	0.901339	10.3281	6.42837	1.16e-07	9.37e-07	7.26982	10.3745	10.378	10.5764	10.4069	11.1792	10.1715	9.94678	11.5019	10.6596	11.2749	11.8048	11.0946	10.4701	10.4342	10.6003	9.92207	9.72591	9.42778	9.76152	9.98768	9.54428	10.0096	9.97219	9.727	9.94285	10.0883	9.81977	9.77741
ILMN_2038777	60	ACTB	15.2512	0.324033	14.321	0.169103	0.898623	14.8089	9.138	2.32e-11	6.08e-10	15.7362	15.0857	15.0913	14.7042	14.942	15.3378	15.3936	14.6191	15.2512	14.9753	15.794	15.6254	15.3478	15.0955	15.4132	15.4741	14.5221	14.321	14.339	14.238	14.5954	14.1227	14.1818	14.365	14.2175	13.9928	14.3634	14.5163	14.2729
ILMN_1786125	890	CCNA2	9.67564	0.581504	8.86608	0.152549	0.898553	9.29661	5.68838	1.28e-06	7.72e-06	4.89598	9.52369	9.42771	9.51409	9.1313	9.93661	9.65768	8.81804	9.92659	9.67564	11.1607	10.1767	9.8883	9.10726	10.4802	9.98633	8.947	8.76983	8.60343	8.97815	8.79075	8.86208	9.03932	8.86608	8.77801	9.09547	8.98517	8.59947	8.89354
ILMN_1712046	56265	CPXM1	9.15278	0.525581	8.31083	0.106688	0.89855	8.78028	6.8573	2.89e-08	2.8e-07	8.64493	9.46322	10.1757	9.15278	10.3388	8.93869	8.93806	9.02972	9.15785	8.85233	8.62878	8.56426	9.65045	9.65824	8.86054	9.41115	8.39478	8.25947	8.27283	8.41571	8.60471	8.26333	8.28064	8.24712	8.40016	8.29316	8.39898	8.31083	8.48836
ILMN_1761728	54	ACP5	9.83738	0.453833	8.87967	0.161461	0.897875	9.36716	7.56045	3.05e-09	3.92e-08	10.8803	10.0565	10.2232	9.13273	9.96727	10.03	9.7643	10.0127	9.24037	10.5652	9.67949	9.1655	10.3542	9.83738	9.61123	9.16075	8.75345	8.90778	9.31382	8.87967	8.89963	8.79921	9.08729	8.84685	8.75668	8.69362	8.80057	8.90358	8.91285
ILMN_1711617	9535	GMFG	9.78277	0.517381	8.90542	0.157812	0.897286	9.57413	5.24998	5.26e-06	2.66e-05	3.50157	10.0071	9.93943	9.78277	10.4469	10.0716	9.77797	9.17212	9.72087	9.77173	9.8383	8.92647	11.1383	9.69189	9.89711	9.31943	8.89034	8.90707	8.83939	8.90542	8.81941	8.84578	9.14931	9.33999	8.8578	8.97647	8.72898	8.91119	8.99923
ILMN_1776708	3984	LIMK1	10.499	0.281747	9.49913	0.111633	0.895576	10.0239	10.089	1.41e-12	5.71e-11	18.5227	10.7567	10.7589	10.7049	10.1216	10.375	10.5498	10.1724	10.191	10.436	9.82147	10.5714	10.581	10.499	10.5902	10.0475	9.61569	9.65149	9.65124	9.61352	9.35555	9.52814	9.45241	9.40911	9.49913	9.41813	9.44777	9.67022	9.39857
ILMN_1659895	4478	MSN	11.7636	0.575129	10.8652	0.170858	0.895058	11.2351	5.6463	1.46e-06	8.68e-06	4.76152	11.7537	11.7138	11.6388	11.7636	12.2487	12.0444	11.4708	12.2644	11.5664	11.9939	9.7908	11.8672	11.7081	11.9132	11.7802	10.8092	10.8993	10.5216	10.9054	11.1072	10.5554	10.6797	10.9119	10.9197	10.9405	10.6323	10.7324	10.8652
ILMN_1675640	4938	OAS1	9.43772	0.361763	8.41373	0.0761775	0.893719	9.01977	6.39623	1.28e-07	1.03e-06	7.16663	9.35985	9.5656	9.07988	9.16662	9.73465	8.8634	8.72928	9.54856	9.43772	9.4916	9.56783	9.81295	9.51359	8.72205	8.90677	8.47499	8.3395	8.55134	8.45953	8.31495	8.42917	8.32671	8.30773	8.41373	8.37956	8.49891	8.42423	8.36161
ILMN_1788160	3799	KIF5B	10.1492	0.200274	9.24881	0.178563	0.892151	9.67407	9.97842	1.95e-12	7.54e-11	18.2047	10.1306	9.92552	9.89055	10.1792	10.0512	10.3613	10.3528	10.209	10.1492	10.0166	10.3302	9.90935	10.3776	10.4375	9.83126	9.37826	9.42862	9.11989	9.28201	9.1751	9.5252	9.43909	9.31699	9.24881	9.1684	9.18565	8.82855	9.17048
ILMN_1676924	919	CD247	9.24513	0.572883	8.30597	0.0801813	0.890802	8.90464	4.80659	2.17e-05	9.32e-05	2.1125	9.62938	9.86735	8.82034	9.8019	9.24513	8.97712	8.38208	9.45463	9.3449	9.48938	8.47545	10.3697	8.86925	8.79797	8.56385	8.3503	8.31491	8.22954	8.30597	8.2815	8.28054	8.23796	8.51983	8.25119	8.33095	8.37983	8.3763	8.23734
ILMN_1738397	3654	IRAK1	10.9795	0.351828	10.1151	0.205766	0.88925	10.6599	7.62657	2.47e-09	3.28e-08	11.0887	10.3452	10.9795	11.1883	10.6025	10.7959	11.1533	10.8844	10.5995	10.7114	10.8028	11.2135	11.0074	11.0358	11.7308	11.4313	9.69917	10.2501	10.3154	10.1623	10.1151	10.2331	9.93767	9.71395	10.3498	10.0921	10.0517	10.1228	9.94728
ILMN_1770228	3885	KRT34	9.09101	0.432975	8.25125	0.0305838	0.887416	8.74611	5.66131	1.39e-06	8.33e-06	4.80947	9.54107	9.09273	9.50502	9.09101	8.63392	8.99254	8.93844	8.92524	9.83901	8.44359	8.77325	9.41257	9.94055	9.17833	8.77056	8.2718	8.19727	8.28756	8.20679	8.24584	8.25698	8.23742	8.30019	8.23117	8.25125	8.27501	8.27365	8.22946
ILMN_1680955	6790	AURKA	9.52921	0.609291	8.67194	0.0960063	0.8874	9.14905	5.55294	1.98e-06	1.13e-05	4.4636	9.32567	9.39063	9.52921	9.11438	9.28812	9.32173	8.56551	9.87701	9.65968	11.0088	9.62892	9.53916	8.8658	10.5491	9.90853	8.63579	8.58133	8.54142	8.64434	8.6363	8.76038	8.71191	8.55924	8.71139	8.80202	8.80511	8.67194	8.83196
ILMN_1806607	2810	SFN	14.8671	0.271835	13.9458	0.209448	0.887314	14.3169	7.90727	1.02e-09	1.53e-08	11.9694	14.6518	15.0349	14.4363	14.4187	15.0305	14.7496	14.8671	14.7539	15.1219	14.4012	14.956	15.2363	15.0418	14.5324	14.9064	13.8626	14.1177	14.1047	14.0508	13.4646	13.7521	13.8001	13.6945	14.1993	13.8488	13.9458	14.0407	14.1036
ILMN_1658247	4938	OAS1	9.39546	0.534476	8.41182	0.2037	0.886408	9.09102	4.57187	4.54e-05	0.000179381	1.38987	8.47344	9.83818	9.60718	8.89112	9.39546	9.41806	9.31212	10.0059	10.0764	8.86464	9.68579	10.2223	9.26362	8.60337	9.05052	8.28714	8.55631	9.08608	8.41182	8.40395	8.6182	8.4083	8.39715	8.50006	8.33532	8.60704	8.39468	8.41769
ILMN_1674385	10971	YWHAQ	14.4275	0.245442	13.571	0.20302	0.885739	14.0282	9.68196	4.62e-12	1.56e-10	17.3442	14.6186	14.5481	14.4275	13.9902	13.991	14.4341	14.2677	14.708	14.6235	14.3282	14.4909	14.4035	14.4077	14.0366	14.7588	13.7513	13.6613	13.7891	13.5149	13.5163	13.5712	13.5883	13.6639	13.3244	13.2173	13.571	13.4553	13.0908
ILMN_1740265	11332	ACOT7	11.2533	0.313394	10.2491	0.263794	0.884647	10.776	6.46531	1.03e-07	8.46e-07	7.38842	11.5253	11.2533	10.8154	10.7154	11.1179	11.3128	10.4737	11.2546	11.4582	10.9079	11.1545	11.1581	11.2586	11.4415	11.5722	10.0382	10.3464	10.8302	10.2398	10.1325	10.2491	10.0503	10.135	10.4098	9.87678	10.7179	10.2732	10.2971
ILMN_1788547	2730	GCLM	9.40502	0.666054	8.63658	0.187713	0.88224	9.15629	5.46101	2.66e-06	1.47e-05	4.17085	9.29222	9.64714	11.7945	9.07425	9.66607	10.0066	9.16736	9.40502	9.4688	9.14469	9.28557	9.63676	9.31074	9.12651	9.6395	8.66157	8.80124	9.22949	8.63658	8.63284	8.80318	8.68273	8.58262	8.59364	8.54194	8.78895	8.59003	8.49638
ILMN_1727315	57706	DENND1A	9.36446	0.223618	8.49606	0.0969749	0.881268	8.93087	8.88108	5.04e-11	1.16e-09	14.964	9.36446	9.33	9.27735	8.97183	9.58003	9.21366	9.46215	8.92357	9.53258	9.72794	9.39021	9.47733	9.14612	9.55546	9.26314	8.50542	8.46287	8.3509	8.61668	8.50696	8.53019	8.49606	8.27635	8.45171	8.31459	8.48744	8.54406	8.52067
ILMN_1702447	10644	IGF2BP2	9.50023	0.802347	8.77476	0.16806	0.880535	9.08657	4.64937	3.56e-05	0.000144565	1.62732	9.51486	9.42729	9.40347	9.22761	8.91608	9.95652	8.4324	9.50023	10.3218	9.97351	11.1598	9.22706	9.56327	11.4491	9.08382	8.82727	8.9039	8.47444	8.93862	8.77472	8.64496	8.93225	9.15364	8.68648	8.77476	8.6767	8.83806	8.72977
ILMN_1773935	55858	TMEM165	10.0793	0.167859	9.24074	0.123298	0.878386	9.76421	11.2705	5.13e-14	3.49e-12	21.8192	10.3149	10.0059	10.063	10.3936	10.2662	10.3945	10.0793	10.2178	9.80398	10.2201	10.0801	9.95579	10.0697	10.0242	10.0295	9.22838	9.34859	9.46492	9.11426	9.11514	9.24884	9.13388	9.20266	9.24407	9.10127	9.24074	9.34485	9.45609
ILMN_1699931	10870	HCST	9.99247	0.684371	9.12423	0.279242	0.878118	9.82314	3.94111	0.000315647	0.000996948	-0.489148	10.4693	10.6582	9.55871	10.9303	9.99247	9.64781	9.18491	9.97278	10.0926	10.2043	8.92393	11.4019	9.59807	10.035	9.15142	9.33176	9.20112	8.97834	9.17225	8.78949	9.05155	9.23972	9.80492	9.23354	8.85766	9.12423	8.88148	8.76391
ILMN_1730491	114793	FMNL2	9.52017	0.246427	8.60376	0.0774566	0.876342	9.02012	10.764	2.08e-13	1.15e-11	20.429	9.518	8.98259	9.55208	9.21787	9.52017	9.52527	9.52899	9.7806	9.44395	9.66067	9.97455	9.25452	9.23259	9.62009	9.33523	8.59479	8.52661	8.69756	8.63207	8.73414	8.6592	8.60376	8.65627	8.6092	8.58945	8.4751	8.51065	8.51296
ILMN_1656899	10519	CIB1	10.2958	0.307677	9.5753	0.17464	0.875703	10.0779	6.86212	2.85e-08	2.77e-07	8.66037	10.4708	10.1288	10.2002	10.2219	10.5092	10.0605	10.215	10.8813	10.1114	10.0558	10.9757	10.7184	10.2958	10.5427	10.7426	9.47182	9.20689	9.79198	9.73475	9.61317	9.32249	9.38328	9.52558	9.68855	9.36119	9.59677	9.5753	9.65687
ILMN_1681890	6990	DYNLT3	11.5138	0.651982	10.2729	0.225737	0.875216	10.7877	4.73627	2.71e-05	0.000113861	1.89493	11.5666	11.5259	10.7007	11.3652	10.6401	11.521	11.5187	11.5138	11.5596	10.0123	10.8899	11.5682	11.9661	9.65459	11.4955	10.4776	10.3403	10.0719	9.83574	10.4311	10.7291	10.2618	10.1734	10.518	10.1021	10.3374	10.2359	10.2729
ILMN_1734653	84624	FNDC1	9.75128	0.890002	8.73951	0.241033	0.875088	8.95521	4.14863	0.000168415	0.000571544	0.117236	10.377	9.71772	9.75128	11.1542	9.59881	9.93488	8.41306	10.2962	8.52557	8.45521	8.31477	8.67396	10.4078	9.78931	10.2122	9.14262	8.73951	8.31726	8.87112	8.87892	8.8042	8.91073	8.53463	8.52561	8.81575	8.6901	8.32642	8.5393
ILMN_1676256	7177	TPSAB1	9.87345	0.747023	9.09506	0.376647	0.874065	9.92681	3.76027	0.000540711	0.00159428	-1.00637	10.3208	10.8213	9.87345	10.7814	10.4076	9.58661	9.6007	11.1978	9.85374	9.66058	9.02126	9.89383	11.4204	9.73959	8.83602	9.09506	9.24085	8.86311	8.81972	10.0337	8.99338	9.45991	9.53948	8.90833	8.95979	8.70541	9.45631	9.44188
ILMN_1669032	5480	PPIC	10.82	0.372202	9.94078	0.281832	0.871684	10.4718	6.31581	1.67e-07	1.28e-06	6.90835	11.1977	10.82	11.0379	10.8077	10.8857	10.9799	11.4115	11.1967	10.8122	10.265	10.6311	10.2293	11.2421	10.2661	10.5959	10.405	9.99698	10.1677	9.67979	9.88443	10.4903	9.73264	9.94078	9.79229	9.65748	10.1024	9.56827	9.97837
ILMN_1666546	11072	DUSP14	12.2679	0.42793	11.3007	0.356653	0.869477	11.8643	4.31068	0.000102403	0.000368637	0.599304	12.2154	13.1182	12.3688	12.2679	12.1006	11.6196	12.5871	12.309	11.7523	11.4419	11.8126	12.2308	12.6094	12.2704	12.4871	11.0403	11.6828	11.1172	11.5465	11.3308	11.2095	11.1417	10.6434	11.1054	11.3007	11.9514	11.7159	11.6769
ILMN_1785732	7130	TNFAIP6	9.23654	0.320716	8.39487	0.0711586	0.869232	8.78289	9.03372	3.18e-11	7.83e-10	15.4237	9.65959	9.13582	9.23654	9.11201	9.17088	9.64287	8.60228	9.35822	9.56348	9.5281	9.12032	8.76615	9.41241	9.48588	8.87583	8.43571	8.34076	8.23035	8.40436	8.30054	8.49766	8.43603	8.33253	8.41596	8.42455	8.32723	8.34043	8.39487
ILMN_1694509	347735	SERINC2	9.67519	0.484717	8.98106	0.199415	0.868224	9.38374	6.3342	1.57e-07	1.22e-06	6.9674	9.78171	9.53298	9.63377	9.35984	9.67519	10.2056	9.64806	9.81997	9.91094	9.98461	11.308	9.58869	10.43	9.55841	9.59223	8.98106	8.89922	9.17667	9.11674	9.09881	9.10246	8.9496	8.84461	8.97905	8.75851	9.0462	8.63106	9.42177
ILMN_1753326	962	CD48	9.14909	0.616992	8.33577	0.0938827	0.867273	9.00087	4.43278	7.01e-05	0.00026336	0.966932	9.5077	9.79524	8.84368	9.85503	8.85774	9.15794	8.67963	9.33054	9.14909	9.1967	8.37901	10.829	8.79601	8.96274	8.59306	8.40378	8.33963	8.23204	8.41005	8.20753	8.28071	8.26869	8.55837	8.34621	8.25977	8.33577	8.36284	8.26205
ILMN_1801939	9133	CCNB2	10.0298	0.547901	9.31552	0.229286	0.866791	9.70815	5.48322	2.48e-06	1.38e-05	4.2415	9.99969	9.92431	9.7406	9.66348	10.0935	9.80043	9.30644	10.4609	10.0298	11.2423	10.7357	10.1789	9.51962	10.8749	10.7129	9.35163	9.08345	8.94761	9.31552	9.18963	9.50649	9.48664	9.13482	9.07358	9.54092	9.49493	8.98032	9.60528
ILMN_1773963	2769	GNA15	12.019	0.274857	11.2492	0.159475	0.866077	11.6101	8.70627	8.58e-11	1.84e-09	14.4341	12.1758	11.7548	11.9364	11.7947	12.2428	12.019	12.4783	12.3975	12.2773	11.7887	12.1203	11.8638	11.887	12.6419	11.917	11.2395	11.39	11.3477	11.0318	10.8734	11.3321	11.2492	11.0823	11.1345	11.152	11.4173	11.3606	11.2532
ILMN_1813597	51313	C4orf18	9.89709	0.446641	8.91078	0.198814	0.865929	9.41915	6.9704	2.01e-08	2.06e-07	9.00645	9.97029	10.0407	10.1037	10.4042	9.9531	9.62842	9.58827	10.2194	9.4006	9.10352	8.80901	9.71177	10.1298	9.29034	9.89709	9.00402	8.91078	8.55945	9.1816	8.7701	8.99672	9.12578	9.08087	8.95241	8.83737	8.68676	8.58366	8.80368
ILMN_1714820	3688	ITGB1	10.0969	0.685948	9.40521	0.213049	0.86525	9.68808	5.01222	1.13e-05	5.21e-05	2.7533	9.74188	9.22787	9.91762	9.99241	10.3338	10.1799	9.68547	11.2469	9.73116	10.5486	11.7915	9.54145	10.1284	10.98	10.0969	9.51151	9.33652	8.98842	9.40521	9.29525	9.53543	9.50757	9.43147	9.16443	9.59777	9.29346	8.90893	9.5004
ILMN_1744487	114902	C1QTNF5	9.40138	0.393596	8.51611	0.0609985	0.864349	9.03948	8.25721	3.42e-10	6.11e-09	13.0571	9.45373	9.93273	9.40138	9.98308	9.16751	9.31142	9.40409	9.55416	9.14712	8.89126	8.83211	9.25645	9.92467	8.69102	9.56782	8.43256	8.49564	8.42225	8.53137	8.52894	8.51611	8.54145	8.4887	8.44591	8.56373	8.41232	8.55523	8.61203
ILMN_1740426	51655	RASD1	9.58345	0.490869	8.80883	0.191801	0.864195	9.33766	6.08291	3.55e-07	2.5e-06	6.16038	10.198	9.27642	9.58345	9.53414	9.83738	10.4025	9.40445	10.3149	9.1914	9.43847	8.6307	9.76058	10.1675	9.49817	10.1409	8.87623	8.66952	9.01976	8.56782	9.02176	8.77837	9.07906	8.89204	8.60711	9.12616	8.71117	8.60283	8.80883
ILMN_1775762	2771	GNAI2	11.2054	0.28413	10.33	0.165206	0.864089	10.7829	8.668	9.65e-11	2.05e-09	14.3176	11.2919	11.2054	10.5706	11.3591	11.1028	11.1871	10.7627	11.2062	11.1972	10.9095	11.6506	11.6088	11.2547	11.3572	11.0498	10.5289	10.2691	10.0016	10.1292	10.3905	10.4562	10.2545	10.489	10.2877	10.4897	10.33	10.3983	10.0938
ILMN_1783285	1503	CTPS	10.0586	0.185452	9.15149	0.197466	0.859978	9.65585	8.01726	7.23e-10	1.14e-08	12.3126	9.78518	9.87872	9.9994	9.78013	9.85794	10.1202	10.1784	10.0201	9.79515	10.1915	10.3082	10.0586	10.1054	10.3602	10.0695	9.11028	8.90102	9.44597	9.52387	9.15149	9.24825	9.03423	9.06956	9.25162	8.84572	9.15175	9.37797	9.1493
ILMN_1666498	6897	TARS	11.1545	0.251407	10.295	0.219658	0.858046	10.6924	8.63816	1.06e-10	2.21e-09	14.2267	10.9933	11.1219	11.0233	10.6546	11.3553	11.2104	10.6876	11.2556	11.2006	11.5141	11.2194	11.1545	11.016	10.9175	11.5065	10.4184	10.295	10.0855	10.3615	10.5117	10.4659	10.0818	10.1406	10.478	10.1389	10.5416	10.0882	9.82488
ILMN_1741148	226	ALDOA	12.5619	0.252839	11.807	0.197374	0.856569	12.2554	8.95038	4.09e-11	9.73e-10	15.173	12.5619	12.7606	12.5237	12.4117	12.6256	12.4562	12.4576	12.3158	12.8816	13.11	12.8818	12.3491	12.4352	13.0251	12.7939	11.5524	11.8502	12.1851	11.9821	11.7848	11.8193	11.7354	11.4685	11.8932	11.6012	11.807	11.9182	11.5783
ILMN_1722820	11015	KDELR3	9.48035	0.278072	8.66259	0.0804486	0.855343	9.20916	9.28098	1.51e-11	4.23e-10	16.1624	9.53369	9.98611	10.1983	9.79531	9.10973	9.34632	9.43702	9.42498	9.36995	9.24846	9.57517	9.52751	9.48149	9.48035	9.40473	8.83525	8.57246	8.6103	8.82109	8.66807	8.68914	8.58894	8.67792	8.63948	8.66259	8.71712	8.6058	8.65565
ILMN_1803452	54544	CRCT1	12.8909	0.803562	11.7016	0.335496	0.854106	12.2214	3.78974	0.000495619	0.00147687	-0.922854	12.6894	13.3333	13.3964	12.5558	11.8405	12.9892	12.7045	11.5126	13.1657	12.9441	10.7466	12.8909	13.0296	13.3563	11.491	11.2988	11.6615	12.0475	11.8806	11.4367	11.5388	11.7656	11.1992	11.7016	11.5207	12.2997	11.8017	12.2374
ILMN_1781373	64135	IFIH1	10.6735	0.645959	9.73564	0.163985	0.852968	10.1948	4.71069	2.94e-05	0.000122219	1.81601	10.9814	10.752	9.54367	10.0713	11.3021	10.0014	9.77795	11.356	10.6735	11.0076	11.0732	11.5731	10.5402	9.98302	9.91758	9.84107	9.87686	9.76491	9.41281	9.73517	9.65047	9.83511	9.86934	9.73564	9.50415	9.95603	9.57272	9.57073
ILMN_1794165	5226	PGD	10.3054	0.430734	9.48968	0.187775	0.85247	10.0287	5.26101	5.07e-06	2.58e-05	3.53644	10.4401	10.6901	11.3118	10.0527	10.5799	10.6876	10.2814	9.4567	10.3054	10.0725	9.85886	10.4989	10.139	10.1334	10.5918	9.65839	9.54787	9.91724	9.55107	9.42798	9.48968	9.51378	9.3356	9.3777	9.19891	9.6523	9.38094	9.28655
ILMN_1695025	914	CD2	9.0888	0.571894	8.31955	0.0486382	0.8524	8.86234	5.03377	1.05e-05	4.9e-05	2.82082	9.88952	9.84189	8.72669	9.48288	9.30412	8.93138	8.50709	9.0888	9.2682	9.35528	8.43655	10.455	8.90736	8.89633	8.52373	8.37108	8.33662	8.25415	8.31955	8.25914	8.32441	8.31041	8.42792	8.32165	8.30024	8.379	8.28249	8.29829
ILMN_1775883	3713	IVL	9.72142	0.523161	8.74924	0.275695	0.852304	9.25744	5.09366	8.68e-06	4.12e-05	3.00881	9.29688	9.7246	9.72142	9.689	9.88263	9.87281	10.114	8.94967	10.5106	8.80062	8.74926	10.3689	9.80189	9.37485	9.60619	8.51554	8.52622	9.60654	8.81392	8.76872	8.74924	8.62333	8.62599	8.79108	8.68949	8.88708	8.65331	8.87107
ILMN_1763487	1493	CTLA4	9.0793	0.52769	8.34454	0.0376598	0.849606	8.77434	6.23088	2.19e-07	1.63e-06	6.63555	9.62429	9.96042	8.82373	9.31994	9.73661	9.00687	8.42603	9.0793	9.33618	9.61082	8.72546	10.1839	8.6619	8.91802	8.65594	8.34454	8.34885	8.34571	8.34211	8.37128	8.39999	8.33152	8.42673	8.41334	8.34188	8.29982	8.3344	8.31513
ILMN_1655429	7126	TNFAIP1	10.8492	0.279653	9.98326	0.106889	0.848514	10.3958	8.56317	1.33e-10	2.67e-09	13.9977	10.8527	10.6239	10.4807	10.3567	10.8432	10.8034	11.342	10.8492	10.7062	11.1427	11.3284	10.6519	10.9571	10.8849	11.0324	10.1741	9.90523	9.8719	9.92334	10.0333	10.2457	10.0744	10.0258	9.96534	10.0099	9.9808	9.98326	9.91746
ILMN_1753196	9232	PTTG1	9.97789	0.530651	9.262	0.188885	0.845389	9.69054	5.26445	5.02e-06	2.55e-05	3.54729	9.79422	9.90095	9.45332	9.70417	10.341	9.63842	9.38271	10.7864	10.0448	10.8671	10.9768	10.1622	9.50452	10.6026	9.97789	9.262	9.14757	9.09286	9.28493	9.07805	9.4853	9.36443	8.93835	9.06355	9.55576	9.36973	9.0215	9.33136
ILMN_1711745	5479	PPIB	12.5617	0.15611	11.7054	0.147238	0.844449	12.2043	12.7501	1.04e-15	1.38e-13	25.6862	12.5617	12.5504	12.6081	12.4843	12.6095	12.5212	12.2148	12.508	12.4434	12.6068	12.7254	12.7225	12.2469	12.7447	12.6507	11.8009	11.556	11.7607	11.6898	11.7524	11.5752	11.419	11.5433	11.8845	11.6841	11.8237	11.7054	11.9325
ILMN_1685403	4316	MMP7	8.88599	0.648655	8.19705	0.0459055	0.84399	8.62987	5.38982	3.35e-06	1.79e-05	3.94461	9.64919	8.42025	9.93714	9.01208	8.78317	10.5457	8.69862	8.88599	8.26641	9.57448	8.44033	8.37943	8.74821	9.29404	9.21524	8.19403	8.19705	8.14694	8.17443	8.18168	8.22159	8.21024	8.27557	8.18816	8.18097	8.21981	8.26371	8.3109
ILMN_1742450	6892	TAPBP	10.5864	0.388871	9.86802	0.226409	0.843215	10.2166	7.09359	1.35e-08	1.45e-07	9.39945	10.7923	10.7804	10.4339	10.2246	10.3492	10.4709	10.3723	10.8276	10.118	11.2861	11.0963	11.399	10.3031	10.8746	10.5864	10.1338	9.95593	9.58715	9.66251	9.68792	9.94776	9.69794	9.86802	9.39972	10.0602	10.084	9.60015	9.94596
ILMN_1741003	308	ANXA5	11.8751	0.372397	11.0101	0.246792	0.841438	11.5276	6.21385	2.32e-07	1.71e-06	6.58086	11.952	11.6307	12.2385	11.8236	11.8751	11.8234	11.1361	12.2149	11.3551	12.3532	12.4681	11.9174	11.5964	12.0944	11.5602	11.1727	10.9043	11.0101	10.6458	11.2191	11.1254	10.6354	10.9251	11.2102	11.2672	10.8268	10.945	11.4749
ILMN_1702636	84617	TUBB6	10.3723	0.371495	9.5731	0.123395	0.840063	9.95572	7.9984	7.67e-10	1.2e-08	12.2539	10.5758	9.80159	10.0459	10.2903	10.6113	10.8234	10.4367	10.2849	10.2751	10.4745	10.9756	10.0533	10.3723	11.1016	9.95079	9.65869	9.46577	9.72929	9.52735	9.57199	9.7215	9.66895	9.48105	9.58106	9.4943	9.59922	9.27039	9.5731
ILMN_1703858	79017	GGCT	10.5935	0.827598	9.85425	0.428351	0.83998	10.5306	3.04876	0.00405243	0.00954894	-2.91578	11.2453	10.5935	9.46556	10.9486	11.2886	10.4349	11.7457	9.93093	11.9459	10.9248	9.54618	9.89283	11.7697	10.1299	9.94518	9.52234	9.85425	10.6262	9.94485	10.109	9.58406	9.9657	9.39053	9.57653	9.13795	10.3546	9.3803	10.134
ILMN_1770616	115749	C12orf56	9.39474	0.670034	8.80141	0.27366	0.839729	9.33751	4.014	0.000253459	0.000821491	-0.277656	9.18923	9.83691	9.14139	9.32757	9.37526	9.39474	9.58932	10.5026	10.0804	9.01981	11.597	9.49682	10.039	9.26107	9.30912	8.68377	8.80141	9.2274	8.83777	8.81194	8.62535	8.55896	8.4692	8.92329	8.79581	9.35756	8.60173	9.19482
ILMN_1745961	5265	SERPINA1	9.34325	0.399423	8.53924	0.0491377	0.837824	8.98284	7.33241	6.3e-09	7.38e-08	10.1588	9.77217	9.25979	10.1046	9.34325	9.27542	10.0059	8.97863	9.38219	9.32605	9.46461	8.79521	9.5262	8.94595	9.76278	8.86286	8.43816	8.54548	8.53484	8.51653	8.57891	8.53924	8.52646	8.57959	8.60238	8.53051	8.51733	8.61859	8.61187
ILMN_1774287	629	CFB	9.28301	0.550478	8.51631	0.140728	0.837724	9.06288	5.67483	1.33e-06	8.03e-06	4.85267	10.3708	9.27372	8.70103	9.37564	10.3849	9.7181	8.9446	9.7109	9.28301	9.9453	8.91798	9.35114	8.78413	8.93233	8.86263	8.61902	8.37648	8.36793	8.43086	8.60283	8.61575	8.38648	8.82288	8.58125	8.46355	8.71324	8.42843	8.51631
ILMN_1769926	1627	DBN1	9.47587	0.477187	8.73451	0.115019	0.837446	9.27318	5.72872	1.12e-06	6.87e-06	5.02499	9.47587	9.38697	9.36096	9.5909	9.14962	9.10483	9.42432	10.0746	9.59774	8.92426	10.8496	9.25173	9.67854	10.0793	9.49456	8.89925	8.75691	8.66804	8.58216	8.77843	8.84285	8.71453	8.91947	8.73451	8.61885	8.57149	8.73781	8.60682
ILMN_1774823	6164	RPL34	10.6753	0.331015	9.86685	0.179628	0.836916	10.2767	7.1797	1.03e-08	1.15e-07	9.67368	10.6673	10.7103	11.1183	10.5291	10.7102	10.9237	10.7988	10.0672	11.3125	10.2581	10.4239	10.2673	10.6753	10.9072	10.6024	9.89781	9.86134	9.94399	9.95156	9.94563	9.86685	9.79758	9.4287	9.8391	9.55861	9.89026	10.1053	9.67542
ILMN_1745471	10379	IRF9	11.1613	0.37923	10.358	0.259983	0.836476	10.8288	5.75528	1.03e-06	6.37e-06	5.10995	11.5139	11.8056	10.6324	11.2113	10.9007	10.8232	10.9803	11.6453	11.3921	11.1613	11.623	11.2569	10.9096	10.9541	10.5606	10.2808	10.5487	10.6316	10.358	9.80724	10.6108	10.0188	10.3129	10.5898	10.4129	10.4097	10.2297	9.96946
ILMN_1720083	30844	EHD4	10.7487	0.259242	9.9088	0.112359	0.835043	10.3605	10.5481	3.81e-13	1.89e-11	19.8257	10.7056	10.8219	10.2688	10.7487	10.9148	11.1808	11.1389	10.4749	10.7964	10.7742	10.379	10.6109	10.6884	10.9799	10.5263	9.93193	9.76908	9.96712	9.9088	9.82983	9.93929	9.85074	9.79517	9.89267	9.93987	9.75735	10.1946	9.90957
ILMN_1790689	83716	CRISPLD2	11.2955	0.655406	10.3611	0.206727	0.833933	10.9024	4.36982	8.53e-05	0.000313083	0.776913	11.2631	11.3885	11.045	12.2307	11.3476	10.9477	11.2257	11.7632	11.7555	10.3926	9.48755	11.7807	11.3198	10.7194	11.2955	10.2633	9.85118	10.1829	10.5033	10.3611	10.5479	10.6573	10.2108	10.3433	10.4838	10.4502	10.5121	10.3592
ILMN_1727194	813	CALU	10.4022	0.40154	9.54436	0.114699	0.833309	10.012	7.99724	7.7e-10	1.21e-08	12.2503	10.1324	10.2055	11.0886	10.6067	10.1277	10.2609	9.56625	10.4469	9.83836	10.1256	10.5774	10.562	10.4022	11.0103	10.5833	9.71275	9.57154	9.53692	9.34591	9.62955	9.61507	9.41089	9.64312	9.59356	9.49533	9.33092	9.53334	9.54436
ILMN_1743013	120425	AMICA1	9.36003	0.507664	8.46248	0.263312	0.831754	9.19772	4.92615	1.48e-05	6.66e-05	2.48428	9.51692	9.95998	9.17373	9.86573	9.36003	9.6156	8.85311	9.55444	9.28076	9.75185	8.50473	10.57	9.1149	9.1591	8.9553	8.67802	8.76387	8.54022	8.45378	8.36129	8.46248	8.45043	9.37885	8.55348	8.43798	8.60834	8.44922	8.45393
ILMN_1705803	6662	SOX9	9.27997	0.338352	8.45188	0.237547	0.831233	8.96155	7.45653	4.24e-09	5.14e-08	10.552	9.98459	9.16023	9.27997	8.91144	9.16259	9.32856	9.90239	9.53652	9.57072	9.0674	9.04829	8.97684	9.22834	9.81548	9.31734	8.50068	8.38936	9.27541	8.4056	8.39388	8.53718	8.48164	8.62822	8.44827	8.358	8.42274	8.48639	8.45188
ILMN_1678766	6993	DYNLT1	11.4875	0.238736	10.7315	0.197026	0.826528	11.1473	9.11037	2.52e-11	6.49e-10	15.6535	11.4534	11.2311	11.2733	11.179	11.4663	11.6488	11.3592	11.4875	11.4347	11.7946	12.1416	11.5893	11.4882	11.5757	11.6139	10.8233	10.9305	10.5215	10.5376	10.8164	10.7084	10.834	10.6461	10.3358	10.3533	10.8795	10.7315	10.8422
ILMN_1678454	837	CASP4	12.5122	0.424521	11.5374	0.214538	0.826247	11.8264	6.4622	1.04e-07	8.52e-07	7.37845	12.6948	12.247	11.2848	12.1637	12.7595	12.5286	12.2061	11.9228	12.5986	12.5489	12.1942	12.5206	12.5122	12.9126	11.7724	11.6328	11.5825	10.9687	11.5641	11.4042	11.3393	11.2901	11.5119	11.5374	11.4805	11.8132	11.692	11.6601
ILMN_1781952	4257	MGST1	8.8575	0.68769	8.20798	0.0654776	0.826193	8.79977	4.23597	0.000128896	0.000451389	0.376175	9.83176	10.0824	10.1572	9.44937	8.77514	9.87379	8.34493	8.77118	8.32033	8.25073	8.25468	8.8575	9.19587	8.48224	9.26644	8.20642	8.22125	8.4084	8.20715	8.19987	8.20798	8.34156	8.23153	8.2323	8.19352	8.18502	8.19084	8.22539
ILMN_1787345	51303	FKBP11	9.95187	0.307384	9.12065	0.15815	0.824971	9.56431	7.53405	3.32e-09	4.19e-08	10.797	9.86423	9.95187	10.6212	10.0331	9.98115	10.0711	9.66788	9.9917	9.78585	9.42941	9.60835	10.0052	9.46064	10.2999	9.87525	9.16928	8.94468	9.37341	8.96306	9.20129	9.12065	8.82344	9.22395	8.92861	8.91587	9.07313	9.19852	9.16682
ILMN_1683859	6541	SLC7A1	11.7826	0.487698	11.0082	0.276612	0.82455	11.5296	5.00225	1.16e-05	5.35e-05	2.72211	10.992	11.6551	11.6269	11.7582	11.7826	11.8739	11.7833	12.2939	11.9267	12.3405	12.6145	11.6881	11.4623	11.7143	12.9915	10.8404	10.8247	11.5567	10.9751	11.105	11.215	10.6785	11.4028	10.7519	11.0082	10.9373	11.3603	11.3283
ILMN_1748474	2359	FPR3	9.26021	0.510416	8.45801	0.133421	0.823913	8.94078	5.68447	1.29e-06	7.81e-06	4.8835	10.0318	9.19199	9.12121	9.68298	9.26021	9.23918	8.45813	9.48315	9.53016	9.67474	8.67363	10.1711	8.91487	9.39224	8.47837	8.63827	8.50957	8.32993	8.32438	8.32906	8.52319	8.52225	8.73946	8.51958	8.45801	8.45043	8.39829	8.27666
ILMN_1751444	64151	NCAPG	9.40733	0.553025	8.7064	0.118051	0.822791	9.07179	5.8449	7.68e-07	4.91e-06	5.3969	9.29657	9.26426	9.06948	8.86174	9.49034	9.62513	8.69676	9.3938	9.40733	10.9231	10.2402	9.53457	9.08991	9.72571	9.84341	8.72733	8.48227	8.60235	8.46825	8.66937	8.7064	8.80748	8.73334	8.61626	8.75339	8.84913	8.58441	8.77108
ILMN_1740418	1594	CYP27B1	8.86018	0.43072	8.26705	0.028701	0.822308	8.60349	8.29637	3.03e-10	5.48e-09	13.178	8.79811	8.5977	8.63896	8.79366	9.26772	8.78022	9.05599	9.64203	9.2555	9.80592	9.73889	8.79902	8.86018	9.61525	8.67684	8.24055	8.28091	8.28983	8.26405	8.31377	8.26705	8.21569	8.2431	8.29506	8.23386	8.24893	8.27005	8.29633
ILMN_1754894	128346	C1orf162	9.55821	0.491936	8.82445	0.185057	0.821634	9.44711	5.4577	2.69e-06	1.49e-05	4.16032	10.2771	9.84509	9.28598	10.4141	9.55821	9.53718	9.25848	9.79583	9.5163	9.86687	8.96407	10.5759	9.32639	9.94845	8.96586	8.96625	8.94314	8.86552	8.86574	8.7076	8.84075	8.78759	9.39492	8.82445	8.74085	8.77955	8.67462	8.71214
ILMN_1665428	79792	GSDMD	9.84696	0.360206	9.05639	0.185806	0.821536	9.55847	7.11063	1.28e-08	1.39e-07	9.45378	10.0898	10.1816	9.402	10.0071	10.2379	9.40696	9.49009	9.67204	9.84696	10.1521	9.8386	10.4372	9.33549	10.2008	9.54618	9.27018	9.13323	9.37917	8.9952	9.14214	8.98568	8.93498	9.07034	9.05639	8.82635	9.12888	8.71322	8.81642
ILMN_1792473	199	AIF1	10.4275	0.55611	9.5474	0.269355	0.821438	10.1087	4.62549	3.84e-05	0.000154219	1.55402	10.9827	10.7153	9.97733	10.8803	10.139	10.4275	9.74983	10.2507	10.5332	10.4283	9.2537	11.1778	10.0971	10.7093	9.42693	9.5474	9.71102	9.46206	9.53737	8.9203	9.65957	9.86371	9.73387	9.68836	9.19305	9.61743	9.19756	9.30543
ILMN_1691476	4638	MYLK	9.21346	0.523192	8.38808	0.0726991	0.820979	8.98087	4.68814	3.15e-05	0.000129878	1.74652	9.86031	9.2382	9.21346	9.948	9.47195	9.05133	9.75227	9.00507	8.56528	8.51428	8.56704	8.87767	10.1516	8.8598	9.27221	8.41069	8.38808	8.33227	8.35332	8.51294	8.45095	8.48801	8.3874	8.33175	8.51253	8.40361	8.38252	8.27523
ILMN_1789186	79991	OBFC1	10.4295	0.423153	9.5712	0.156633	0.81916	10.0782	6.13275	3.02e-07	2.17e-06	6.32039	11.016	10.9021	9.48779	10.2473	10.1376	10.4769	10.8179	10.5466	10.402	10.2134	9.79498	10.8047	10.6701	10.0676	10.4295	9.63891	9.6275	10.0349	9.51464	9.53214	9.41874	9.58926	9.53937	9.5712	9.39144	9.57181	9.49126	9.64218
ILMN_1653220	9600	PITPNM1	9.46166	0.337653	8.80426	0.119378	0.819132	9.27128	8.61214	1.14e-10	2.37e-09	14.1473	9.35301	9.37334	9.60705	9.42795	9.65164	9.43717	9.20374	10.1333	9.44138	10.2862	10.059	9.40682	9.46166	9.65416	10.0902	8.80426	8.82665	8.82772	8.78684	8.91017	8.80397	8.6529	8.67859	9.11662	8.71396	8.7654	8.85276	8.91986
ILMN_1736597	7086	TKT	12.3988	0.566742	11.7109	0.134215	0.817928	12.1722	5.22568	5.68e-06	2.85e-05	3.42476	12.0798	12.5789	13.5908	12.1953	12.0388	12.6054	12.2157	11.5261	12.2391	13.235	12.991	12.8129	11.9749	12.3988	13.2403	11.7015	11.5315	11.8492	11.5118	11.5363	11.6863	11.7194	11.8471	11.8101	11.8979	11.5296	11.7286	11.7109
ILMN_1660199	648603	LOC648603	9.91621	0.480847	8.92987	0.210819	0.817741	9.51151	4.78381	2.33e-05	9.95e-05	2.04191	10.0533	10.3962	9.23289	10.3687	9.10721	9.93452	9.409	9.91621	10.0853	9.00645	9.14881	10.347	9.92225	9.6501	9.49411	8.74769	8.78077	8.75271	8.92987	8.97085	9.03751	9.08999	9.27119	9.01925	8.66468	8.59256	8.86774	9.24027
ILMN_1716687	7168	TPM1	10.1708	0.51333	9.29446	0.21254	0.8177	9.8779	4.87282	1.76e-05	7.73e-05	2.31817	10.414	10.1708	9.94737	10.6405	9.52018	9.79216	10.2194	10.2258	9.90191	9.56134	11.5448	9.69679	10.5067	10.1921	9.811	9.29446	9.13416	9.81306	9.22773	9.35642	9.32743	9.64098	9.12317	9.08684	9.13715	9.45859	9.36642	9.26233
ILMN_1784352	83605	CCM2	11.3116	0.340048	10.6234	0.20367	0.817062	11.0586	8.23702	3.64e-10	6.42e-09	12.9947	11.1341	11.3406	11.2615	11.2839	11.4125	11.2326	11.3116	12.0245	11.0102	11.7447	12.1045	11.8042	11.1744	11.2128	11.7327	10.6553	10.4589	10.5297	10.6234	10.7214	10.3912	10.374	10.4785	10.64	10.8704	10.6075	10.8206	11.0878
ILMN_1769245	11010	GLIPR1	9.4082	0.381148	8.6929	0.121095	0.816824	9.10878	8.44424	1.92e-10	3.66e-09	13.6333	9.99335	9.30113	9.20645	9.29539	9.44928	9.78603	9.59028	9.44179	9.33921	9.32159	10.4936	9.78071	9.4082	8.95542	9.18629	8.82622	8.84361	8.6929	8.58294	8.57087	8.60957	8.72874	8.89917	8.70047	8.55214	8.74565	8.50625	8.66495
ILMN_1763540	23198	PSME4	11.2432	0.294476	10.4338	0.140203	0.816411	10.8834	8.03654	6.81e-10	1.08e-08	12.3726	10.9031	11.2687	10.8962	10.9502	11.2432	11.0731	11.2627	11.2747	11.1962	11.8451	11.5108	11.0543	10.9689	11.5856	11.6873	10.3972	10.2265	10.5679	10.5471	10.3872	10.1633	10.4887	10.5419	10.4216	10.6317	10.4338	10.5232	10.2806
ILMN_1683865	3437	IFIT3	9.09543	0.486644	8.27054	0.0358881	0.815477	8.70118	6.43921	1.12e-07	9.1e-07	7.30463	9.24321	9.32833	8.55416	8.97503	10.2433	8.59066	8.67951	9.49007	9.33534	9.09543	9.3222	9.59194	8.8066	8.66052	8.46057	8.27054	8.29393	8.23454	8.314	8.25461	8.32436	8.27243	8.25846	8.29709	8.25309	8.34525	8.23775	8.23603
ILMN_1775380	54498	SMOX	9.73499	0.410489	8.84377	0.157535	0.813994	9.29931	6.04158	4.06e-07	2.81e-06	6.0277	9.60337	10.1307	9.73499	9.65891	9.82966	9.91556	9.87491	9.06133	10.3556	9.07863	8.93928	9.825	9.99289	9.43376	9.34308	8.84377	8.91661	9.04206	8.8605	8.66591	8.80325	8.69607	8.72674	8.62214	8.86009	9.10955	8.69538	9.04999
ILMN_1779798	115362	GBP5	8.95291	0.641724	8.19134	0.0168832	0.812441	8.5876	4.92771	1.47e-05	6.63e-05	2.48915	9.83015	9.83465	8.33905	8.87146	9.12598	8.77653	8.28622	8.42425	9.31125	9.35965	8.95291	10.3611	8.31588	8.96078	8.31521	8.17539	8.18274	8.18164	8.20609	8.19134	8.20713	8.17102	8.20511	8.21618	8.18432	8.20236	8.20895	8.16245
ILMN_1675844	9948	WDR1	9.57367	0.265869	8.76642	0.107471	0.810977	9.22317	7.85432	1.21e-09	1.77e-08	11.8039	9.27176	9.34143	9.44945	9.15841	9.69955	10.1373	9.57367	9.44149	9.8087	9.41693	9.8609	9.63522	9.78276	9.84415	9.41201	8.7946	8.95585	8.60873	8.75147	8.88487	8.84499	8.88227	8.65581	8.75294	8.72338	8.76642	8.62383	8.86807
ILMN_1809537	5648	MASP1	9.56039	0.504523	8.5625	0.122291	0.810288	8.98879	6.0754	3.64e-07	2.56e-06	6.13625	9.78599	9.02161	9.28985	9.98634	9.59606	9.81074	8.75036	9.83522	8.76765	9.08134	8.41089	9.56039	9.86404	8.93378	9.81788	8.57822	8.42555	8.37512	8.5625	8.62739	8.56482	8.80144	8.64362	8.44631	8.73627	8.49843	8.48684	8.49691
ILMN_1742382	9783	RIMS3	10.2005	0.456256	9.35736	0.17424	0.80984	9.74509	5.65586	1.42e-06	8.45e-06	4.79207	9.60853	10.861	9.67659	10.2819	10.0224	10.2005	10.5323	10.0754	10.3841	9.15765	9.86399	10.6244	10.3697	9.88757	10.6403	9.35736	9.20872	9.42676	8.97306	9.50472	9.57479	9.275	9.39995	9.21547	9.40612	9.17761	9.25851	9.58871
ILMN_1803457	3428	IFI16	10.5522	0.33962	9.77784	0.13765	0.809636	10.2166	6.51966	8.61e-08	7.29e-07	7.56287	10.3256	10.1043	10.0896	11.0435	11.1314	10.5856	10.2848	11.0009	10.3928	11.0737	10.5994	10.6842	10.5522	10.4776	10.5445	9.4291	9.77784	9.8831	9.99304	9.72943	9.7413	9.73853	9.84717	9.91591	9.81177	9.67614	9.86751	9.76874
ILMN_1742577	23560	GTPBP4	11.2284	0.342916	10.3384	0.300089	0.809419	10.7891	5.25453	5.18e-06	2.62e-05	3.51595	10.8719	10.3488	11.0371	11.0957	11.697	11.4432	10.9528	11.3703	11.3586	11.2428	10.9564	11.1196	11.2284	11.6062	11.5504	10.2813	9.86227	10.2343	10.856	10.3384	10.5804	10.0473	10.2656	10.868	10.5784	10.498	10.4797	10.0832
ILMN_1658995	23597	ACOT9	9.59734	0.245218	8.85253	0.136209	0.808154	9.26185	10.9056	1.4e-13	8.2e-12	20.8209	9.52694	9.49216	9.58434	9.59734	9.56576	9.72266	9.41502	9.92191	9.75197	9.78957	10.2822	9.80369	9.50584	9.4602	10.0743	9.01402	8.80901	8.61063	8.77163	8.85253	8.92393	9.1122	8.82628	8.9568	9.09187	8.84475	8.93951	8.83561
ILMN_1754757	6339	SCNN1D	8.75672	0.615799	8.30649	0.0405634	0.807246	8.67054	5.3127	4.3e-06	2.23e-05	3.70002	9.90306	10.363	9.43286	8.63806	8.76144	9.7671	8.42174	8.72437	9.78199	8.48489	8.75672	8.70006	8.6784	9.50665	8.75161	8.34051	8.25517	8.29914	8.32038	8.31429	8.28444	8.26571	8.37765	8.30649	8.3085	8.35102	8.30577	8.22579
ILMN_1731107	80212	CCDC92	10.2125	0.493836	9.47207	0.141271	0.805423	9.87309	6.49355	9.37e-08	7.79e-07	7.47909	9.93408	10.0807	9.898	9.94787	10.2288	9.53714	10.2125	11.2609	9.86444	10.3123	11.3434	10.05	10.4068	10.6073	10.2933	9.64741	9.47471	9.35399	9.29722	9.39924	9.59494	9.27225	9.59445	9.47207	9.29274	9.57663	9.34858	9.65249
ILMN_1700306	132299	OCIAD2	12.0256	0.545452	11.3053	0.242861	0.8041	11.6855	5.222	5.75e-06	2.88e-05	3.41315	11.719	11.6802	11.8162	11.4189	11.6306	12.1469	11.7388	12.6795	12.017	12.9011	13.494	12.1704	12.0256	12.2107	12.1357	11.2849	11.407	11.7344	11.393	11.4278	11.0354	11.2768	10.7256	11.2834	11.2821	11.3521	11.3053	11.5855
ILMN_1713901	11015	KDELR3	9.28234	0.259253	8.4438	0.0767907	0.80161	8.87296	9.71071	4.24e-12	1.45e-10	17.4281	9.29115	9.59253	9.79357	9.2826	8.92286	9.25649	9.28234	9.34411	9.032	8.8667	9.32302	9.00146	9.08386	9.35011	8.90164	8.54341	8.33679	8.31712	8.48082	8.4438	8.46928	8.4584	8.35364	8.4479	8.36226	8.53471	8.35723	8.35489
ILMN_1760027	7454	WAS	9.51414	0.441839	8.60227	0.126957	0.80108	9.14563	5.26761	4.97e-06	2.53e-05	3.5573	9.76054	9.81519	9.01235	9.8614	9.53148	9.45095	8.86737	9.54962	9.53792	9.51414	8.7867	10.357	9.13072	9.3796	8.8056	8.76542	8.6743	8.49405	8.67885	8.50735	8.60023	8.6675	8.91333	8.63782	8.54188	8.60227	8.59935	8.41612
ILMN_1815057	5159	PDGFRB	11.1763	0.373007	10.5894	0.353403	0.800123	11.1679	3.81776	0.000456134	0.00137279	-0.843174	11.5535	11.9463	11.3075	11.5441	10.9811	11.167	11.3844	11.1321	11.0231	11.0758	10.8938	11.9835	11.9086	10.9463	11.1763	10.5989	10.2109	9.65995	10.7518	10.9507	10.3413	10.7976	10.7104	10.3544	10.5894	10.453	10.5249	11.0087
ILMN_1659343	552900	BOLA2	12.3821	0.33775	11.5674	0.275739	0.79981	12.11	6.16171	2.75e-07	1.99e-06	6.41341	12.5542	12.2242	12.2113	11.9362	12.2795	13.122	12.3821	12.0585	12.5401	12.5013	12.0965	12.5117	12.3487	12.9624	12.8564	11.6323	11.5674	12.2865	11.5558	11.9291	11.7074	11.3481	11.4789	11.6062	11.4053	11.2887	11.5543	11.9495
ILMN_1791792	57103	C12orf5	9.34557	0.250852	8.58964	0.0747699	0.799414	9.03298	8.54144	1.42e-10	2.82e-09	13.9312	9.62681	9.1455	9.06281	9.34557	9.3652	9.31692	9.77995	9.47554	9.86912	9.27313	9.33865	9.23378	9.6106	9.4415	8.97866	8.5949	8.58099	8.5298	8.58964	8.52197	8.73656	8.63047	8.52547	8.62591	8.46115	8.69287	8.63735	8.56244
ILMN_1708101	84823	LMNB2	10.2404	0.495459	9.64712	0.131997	0.798542	10.0358	5.85527	7.43e-07	4.77e-06	5.43016	9.96314	10.2223	10.2186	9.96362	10.2404	10.4696	9.92385	10.4933	10.166	11.3597	11.2072	10.325	10.1202	11.3996	10.6157	9.66415	9.48407	9.76043	9.52525	9.61335	9.5281	9.70881	9.56173	9.65609	9.64712	9.9646	9.53418	9.76745
ILMN_1769129	6363	CCL19	9.24552	0.665626	8.39796	0.23608	0.797701	9.41182	3.05398	0.0039958	0.009429	-2.90262	8.74621	9.55858	9.85381	10.2859	9.24552	9.01827	9.24759	9.36846	8.83117	8.57923	8.28287	9.98586	8.6645	9.02513	10.6189	8.68412	8.41778	8.38463	8.39796	8.42941	8.38778	8.37519	9.19147	8.48822	8.32855	8.39437	8.28968	8.5978
ILMN_1739541	9111	NMI	10.5774	0.385356	9.73769	0.131457	0.797409	10.2265	6.7918	3.57e-08	3.39e-07	8.43533	10.5239	10.5326	10.2661	10.7317	10.9087	10.5784	10.4503	11.0861	10.6082	11.2884	10.1991	10.9654	10.1126	9.83403	10.5774	9.61551	9.70911	9.8284	9.81563	9.64192	9.73769	9.66857	9.86206	10.0234	9.75625	10.0359	9.72139	9.72569
ILMN_1655740	6591	SNAI2	10.4554	0.382611	9.81126	0.314339	0.797331	10.1103	5.71053	1.19e-06	7.24e-06	4.9668	10.2745	10.0928	10.6174	10.4554	10.3855	10.7093	10.4467	11.3386	10.1391	11.1974	11.0573	10.2119	10.2521	10.6903	10.563	9.83103	9.77771	9.46683	9.60789	9.93877	10.2476	10.226	9.81126	9.49822	9.98269	9.92605	9.17539	9.45243
ILMN_1658333	1893	ECM1	9.06395	0.513355	8.40779	0.0592206	0.796828	8.75747	6.67226	5.25e-08	4.7e-07	8.05239	8.98158	8.78855	9.06395	8.81653	9.27045	8.73603	8.56071	9.29935	9.01098	9.88812	10.2086	9.22233	9.02617	10.2535	9.12667	8.37526	8.39826	8.34935	8.31856	8.50276	8.47614	8.49406	8.40779	8.38252	8.49087	8.44067	8.4417	8.38301
ILMN_1813314	85236	HIST1H2BK	9.35254	0.347337	8.4891	0.11524	0.796803	8.97311	6.07233	3.67e-07	2.58e-06	6.1264	9.54849	9.20111	9.36307	8.90016	9.17856	9.10239	8.90044	9.94782	9.71727	8.75685	9.23553	9.4819	9.35254	9.37494	9.86373	8.8058	8.65723	8.40624	8.56777	8.47912	8.66174	8.46678	8.46055	8.54688	8.46729	8.4891	8.41099	8.49023
ILMN_1705617	1072	CFL1	12.6278	0.272847	11.8239	0.175008	0.794479	12.2485	7.58784	2.8e-09	3.64e-08	10.9667	12.3031	12.1769	12.1581	12.6385	12.6278	12.9337	12.2322	12.5988	12.5654	12.9115	12.9124	12.7984	12.6024	12.7783	12.8539	11.7409	11.8687	11.7995	12.0999	11.9935	11.7916	11.5616	11.5199	11.9901	11.9234	11.8239	11.59	11.8478
ILMN_1728785	221395	GPR116	9.93037	0.39641	9.11342	0.313999	0.794223	9.57035	5.93542	5.73e-07	3.81e-06	5.68709	9.99678	10.1832	9.93037	10.2429	10.2033	9.92061	9.87009	10.2263	9.66004	9.81538	9.048	9.83336	10.7113	9.34473	10.1375	9.04365	9.11342	8.92117	9.17308	9.27097	8.80023	9.58816	9.56838	8.83495	9.65278	8.72219	8.91855	9.30828
ILMN_1781386	55062	WIPI1	9.6459	0.346909	8.89996	0.100935	0.794134	9.44132	7.93103	9.47e-10	1.44e-08	12.0437	9.78458	9.91224	10.335	10.0977	9.63091	9.6459	9.55679	9.49741	10.2156	9.27535	9.2231	9.63385	9.66814	9.18707	9.9465	8.89549	8.94892	8.89804	8.77849	8.82423	8.89996	9.04675	8.96125	9.03145	8.8245	9.08695	8.91078	8.76486
ILMN_1683658	2280	FKBP1A	10.9878	0.332055	10.351	0.218864	0.792084	10.7639	6.80178	3.46e-08	3.29e-07	8.46729	10.9878	10.9742	10.8974	10.9836	11.5603	11.3135	10.7494	10.9639	10.9088	11.2603	11.7768	11.0466	11.7148	11.5927	10.9772	10.458	10.3466	10.0094	10.5135	10.351	10.8667	10.2301	10.116	10.3318	10.5383	10.5542	10.4796	10.2542
ILMN_1798030	9213	XPR1	10.3662	0.269065	9.53975	0.118533	0.791505	9.86225	9.35289	1.22e-11	3.53e-10	16.3759	10.754	9.95482	9.91917	9.99115	10.3811	10.5914	10.2803	10.5636	10.1575	10.2805	10.7126	10.4611	10.3662	10.606	10.2136	9.63542	9.55356	9.50512	9.73366	9.53975	9.67806	9.72425	9.46301	9.34787	9.43845	9.51796	9.6477	9.46087
ILMN_1814106	375791	C9orf169	12.5479	0.797237	11.3652	0.364397	0.790082	12.034	3.2877	0.00210343	0.00532662	-2.29955	13.0832	13.0025	12.5777	12.5479	12.456	12.784	12.9184	11.3203	12.9887	11.3132	10.3436	12.1254	12.7714	11.5795	12.1442	11.0964	11.3523	12.27	11.8357	11.3652	11.2425	10.9946	11.1502	11.55	11.229	11.8952	11.6219	11.5545
ILMN_1797822	23231	KIAA0746	9.44369	0.438579	8.75016	0.0989783	0.789733	9.23765	5.93139	5.8e-07	3.86e-06	5.67415	9.42446	9.28689	10.5738	9.44369	9.66452	9.82917	9.15071	9.39917	9.1611	9.99545	9.46202	9.88273	8.97331	8.95072	9.89226	8.75016	8.86823	8.54665	8.93278	8.78884	8.63755	8.77123	8.73545	8.75204	8.70873	8.69064	8.83965	8.72284
ILMN_1666507	5329	PLAUR	8.9534	0.409784	8.2689	0.0298846	0.787762	8.60083	8.10289	5.53e-10	9.06e-09	12.5789	9.165	8.81138	9.33264	8.73433	8.9534	9.25156	8.33261	9.09136	8.71942	9.96886	9.46241	8.87924	8.81731	9.51747	8.71925	8.26882	8.28476	8.20345	8.23761	8.29843	8.27025	8.27119	8.28656	8.2405	8.29938	8.2685	8.2689	8.21614
ILMN_1690125	9260	PDLIM7	9.05847	0.305116	8.30733	0.0431872	0.786675	8.66718	10.3694	6.33e-13	2.87e-11	19.322	9.29988	9.16363	8.70063	9.02985	8.91974	9.27385	8.74291	9.55014	9.78793	8.71528	9.20633	9.04371	9.05847	8.84543	9.1048	8.31911	8.30895	8.36005	8.29845	8.27401	8.32457	8.30733	8.28563	8.33231	8.26348	8.27495	8.41532	8.2593
ILMN_1676563	5654	HTRA1	11.6903	0.616324	11.1836	0.419414	0.781567	11.5231	4.18948	0.000148644	0.000511137	0.238095	11.6903	12.9738	11.6627	12.5627	10.7655	11.2528	10.9765	12.7132	11.54	11.9403	12.25	11.7645	11.7594	11.4337	11.6611	11.2213	10.7064	9.88319	10.8227	11.1836	11.2875	11.0417	10.986	11.188	11.4694	10.7093	11.3617	11.3324
ILMN_1664948	8407	TAGLN2	12.1741	0.457284	11.4475	0.233935	0.781169	11.8979	4.96631	1.3e-05	5.93e-05	2.60968	11.7194	12.1765	12.4531	11.8899	11.6815	11.779	12.0633	12.7592	12.1741	12.875	13.2482	12.5578	11.9559	12.0467	12.3729	11.5866	11.8775	11.276	11.4475	11.3698	11.3826	11.8353	11.6382	11.4652	11.5158	11.4446	11.0193	11.2385
ILMN_1689037	9388	LIPG	8.96484	0.242505	8.25106	0.0254021	0.779593	8.60537	10.6467	2.89e-13	1.5e-11	20.1019	9.06094	8.9227	9.14356	8.75211	8.743	9.39612	8.77853	8.84832	9.36214	8.96484	9.21861	8.86507	9.11557	9.45284	8.81877	8.25415	8.26586	8.21328	8.23887	8.22139	8.25106	8.28944	8.21312	8.25651	8.2448	8.29117	8.26994	8.23973
ILMN_1815733	1983	EIF5	10.237	0.324299	9.52365	0.301405	0.778942	9.94531	6.48809	9.53e-08	7.92e-07	7.46154	10.2349	10.237	10.4974	10.2724	11.0158	10.5965	10.638	10.3975	10.4431	9.74798	10.0235	10.0204	10.0157	10.0658	9.99888	9.76381	9.72643	9.75269	9.52365	9.79874	9.92238	9.28601	9.33587	9.25877	9.25758	9.67614	8.87437	9.34155
ILMN_1766236	157285	PRAGMIN	11.3557	0.243051	10.4488	0.288986	0.778696	10.7398	6.82823	3.18e-08	3.05e-07	8.55195	11.4552	11.1843	11.1327	10.6584	11.6044	11.4153	11.2467	11.6033	11.4135	11.1382	11.4111	11.3557	11.4592	11.2665	11.037	10.8941	10.3793	9.93892	10.4335	10.8891	10.753	10.1817	10.3151	10.46	10.4488	10.8547	10.6779	10.448
ILMN_1687652	7043	TGFB3	9.20206	0.288877	8.35869	0.0454455	0.778573	8.73882	10.1014	1.36e-12	5.6e-11	18.5583	9.54815	9.42473	9.55752	9.22664	9.20206	8.82727	8.78622	9.04583	9.40116	8.94875	8.7145	8.74568	9.35944	9.04067	9.20399	8.32849	8.43246	8.30102	8.38839	8.38455	8.34867	8.34001	8.37022	8.39094	8.41256	8.30189	8.35869	8.28226
ILMN_1675156	998	CDC42	9.59645	0.279265	8.92565	0.229302	0.777443	9.29093	7.53883	3.27e-09	4.14e-08	10.8121	9.59475	9.28699	9.42491	9.47792	9.83096	10.3068	9.62445	9.59645	10.1224	9.68405	9.48674	9.391	9.79359	9.8168	9.44088	8.94899	9.0322	8.94913	8.92565	8.70412	9.19612	9.07425	8.67401	8.75326	8.8191	9.24877	8.4413	8.68784
ILMN_1666269	1522	CTSZ	10.23	0.454258	9.53105	0.117382	0.775769	10.0368	5.45933	2.68e-06	1.48e-05	4.16551	10.6533	10.1688	9.91967	10.6604	10.3793	10.0072	9.41066	10.3185	10.23	10.0364	10.4855	11.4162	10.0267	10.5023	9.94418	9.6963	9.53105	9.29023	9.52588	9.40655	9.55344	9.43981	9.53619	9.40282	9.59929	9.53149	9.35428	9.65216
ILMN_1743864	2296	FOXC1	9.81733	0.536361	9.01962	0.253896	0.775175	9.48207	3.84503	0.000420624	0.00127918	-0.765331	10.4373	9.92537	9.81733	9.46254	9.23389	10.3043	9.56349	9.27297	9.91111	8.84672	9.20557	9.59565	10.3528	10.7041	10.1822	9.01962	9.11871	9.55446	8.97779	8.69186	8.94631	9.32464	9.04699	8.89822	8.53649	8.89532	9.07472	9.07759
ILMN_1810785	26994	RNF11	9.9598	0.323764	9.13358	0.192553	0.773931	9.5219	7.25651	8.03e-09	9.17e-08	9.91791	10.025	9.9598	9.89201	9.68132	10.1757	10.3378	10.2744	9.5042	10.3072	9.30838	9.43427	10.0373	10.2098	9.87563	9.90615	9.2911	9.39933	9.3336	9.12601	8.98839	9.11604	9.24928	9.13358	9.0798	8.88997	9.31898	8.75322	9.33142
ILMN_1705107	27111	SDCBP2	11.1021	0.490307	10.3584	0.264324	0.772185	10.7506	5.4604	2.67e-06	1.47e-05	4.16889	11.7531	11.4752	11.1021	10.9639	10.6766	11.3449	10.8647	10.354	11.4898	11.6588	10.2166	11.1021	11.4952	11.6582	10.6291	10.3985	10.4678	10.2673	10.283	10.1033	10.3584	10.47	9.82242	10.2068	10.0873	10.5936	10.8421	10.6075
ILMN_1796537	2533	FYB	9.19684	0.513453	8.42547	0.096485	0.771912	8.93605	4.846	1.91e-05	8.34e-05	2.23478	9.57827	9.56845	9.36952	9.57171	8.92535	9.21626	8.56247	9.09885	9.19684	9.42018	8.6349	10.4952	8.75172	8.97513	8.52426	8.45721	8.42991	8.37481	8.41648	8.28409	8.36569	8.48523	8.64796	8.43968	8.33004	8.42547	8.5103	8.3022
ILMN_1719236	1003	CDH5	9.37493	0.295127	8.58398	0.127164	0.769722	8.99495	9.48403	8.28e-12	2.51e-10	16.7634	9.47522	9.73503	9.23911	9.60038	9.37493	9.1317	9.29832	9.38266	9.17639	9.06258	8.56557	9.55602	9.62655	9.04669	9.44287	8.59664	8.58398	8.30131	8.62561	8.61724	8.42146	8.71923	8.69121	8.43391	8.64024	8.37417	8.51415	8.55997
ILMN_1898124	285958	C7orf40	10.3145	0.291644	9.58461	0.182013	0.769377	9.98358	7.09223	1.36e-08	1.46e-07	9.39511	10.3622	10.6326	10.1988	10.3145	10.2835	10.2221	10.7006	10.2839	10.2837	10.4795	10.886	10.4107	9.77823	10.0224	10.8011	9.83358	9.69312	9.52427	9.56706	9.88845	9.65227	9.53813	9.58816	9.31998	9.33458	9.88092	9.58461	9.49804
ILMN_1728132	3945	LDHB	10.1024	0.570741	9.37452	0.288906	0.768594	9.84886	4.48312	6e-05	0.000228683	1.11951	10.0473	9.96696	11.0781	10.2571	9.769	10.644	9.58626	10.1024	10.754	9.39324	10.718	10.3764	9.56809	9.1233	10.6334	9.37452	9.02261	8.95567	9.07613	9.17113	9.11547	9.89284	9.71641	9.56524	9.464	9.3888	9.36468	9.64936
ILMN_1724250	2896	GRN	11.0783	0.280706	10.3699	0.194482	0.768184	10.75	7.54391	3.21e-09	4.09e-08	10.8281	11.2864	11.0547	10.6387	11.0421	10.9338	11.0783	11.6621	11.4289	10.8745	10.8847	11.5499	11.1588	11.1983	11.1667	10.8074	10.2083	10.5615	10.6002	10.3538	10.0188	10.5207	10.1301	10.0462	10.4797	10.3173	10.3699	10.4513	10.4857
ILMN_1716859	6999	TDO2	9.0255	0.451068	8.32971	0.0457375	0.764189	8.65491	6.75336	4.04e-08	3.76e-07	8.31225	9.68088	9.17318	9.64263	9.0255	9.67825	8.8705	8.39354	9.58415	9.0623	9.67087	8.85754	8.75384	8.84322	8.63708	8.55286	8.30045	8.35699	8.40316	8.38473	8.34502	8.32519	8.31765	8.30549	8.36956	8.35632	8.26531	8.24214	8.32971
ILMN_1774207	285	ANGPT2	9.04584	0.202763	8.31993	0.0694189	0.763994	8.70826	12.9039	7.05e-16	1.06e-13	26.0719	9.10617	9.20762	9.38137	9.04584	9.26277	9.03279	9.01643	9.00941	9.34232	9.01125	9.23958	8.94933	9.3416	8.9912	8.59332	8.40015	8.28738	8.23761	8.40508	8.45811	8.31823	8.4227	8.3575	8.31993	8.36717	8.24981	8.28287	8.28841
ILMN_1772521	25902	MTHFD1L	9.22378	0.362299	8.57776	0.0899398	0.763412	8.89355	8.26798	3.31e-10	5.93e-09	13.0904	9.05719	9.06675	9.05055	8.95037	9.30427	9.62961	9.22378	8.86689	9.22271	9.57871	9.98819	9.05558	9.459	10.0741	9.25863	8.69624	8.48784	8.50887	8.47044	8.59606	8.57776	8.41098	8.47592	8.66861	8.60112	8.4691	8.64366	8.61718
ILMN_1694027	143686	SESN3	8.95323	0.498184	8.35548	0.0206186	0.763174	8.71986	5.90271	6.37e-07	4.18e-06	5.5822	8.95323	8.99185	9.82077	8.884	8.60753	8.71343	8.89115	9.87019	9.0987	8.70012	9.04159	9.02737	8.94588	8.89012	10.3714	8.35669	8.37645	8.32626	8.35079	8.40382	8.36395	8.33073	8.34868	8.35822	8.34885	8.35548	8.38001	8.34515
ILMN_1749829	9787	DLGAP5	9.44387	0.444422	8.65626	0.138569	0.763025	9.07845	5.78778	9.24e-07	5.8e-06	5.21398	9.44387	9.3236	9.1171	9.00632	9.14079	9.88348	8.58667	9.71447	9.54123	10.1018	10.1092	9.7507	8.89719	9.69786	9.31403	8.79966	8.61301	8.41221	8.87202	8.61657	8.65626	8.76017	8.54231	8.59551	8.88727	8.70573	8.57666	8.78784
ILMN_1701204	7424	VEGFC	8.76791	0.727285	8.29063	0.0526055	0.762624	8.61189	4.61452	3.97e-05	0.000158951	1.52038	8.70114	8.6091	8.94355	8.75486	8.61277	8.45743	8.33565	9.71899	8.84725	9.39113	11.0444	9.00351	8.76791	10.0193	8.47184	8.27009	8.22277	8.17864	8.25183	8.385	8.29302	8.28512	8.29574	8.30708	8.32839	8.29063	8.32869	8.23725
ILMN_1736567	972	CD74	13.0644	0.714512	12.1536	0.31514	0.761864	12.718	3.08701	0.00365434	0.0087229	-2.81903	13.629	13.6356	12.2472	13.8136	12.9713	12.6492	12.0612	13.2181	13.0644	13.1503	12.0348	14.2421	12.1511	13.1371	12.0597	12.4122	12.3507	12.1536	12.0322	11.5999	12.3943	12.1134	12.8825	12.0839	12.2958	12.1997	11.9436	11.8235
ILMN_1661589	977	CD151	9.58456	0.492197	9.00448	0.085668	0.759427	9.41404	6.12511	3.09e-07	2.22e-06	6.29586	9.5584	9.40825	9.58456	9.59728	9.30529	9.9585	9.25382	10.3928	9.52459	10.3734	11.0587	9.46301	9.57362	9.88902	9.65178	9.16683	9.09173	8.9867	9.07583	9.03726	9.087	9.06294	8.97752	8.99529	8.8985	8.93116	8.85952	9.00448
ILMN_1733094	26872	STEAP1	9.30301	0.310102	8.49189	0.0860823	0.758335	8.91903	8.26841	3.31e-10	5.92e-09	13.0917	9.40836	8.95885	9.44041	9.5878	9.4056	9.72361	8.79243	9.30301	9.31068	8.78742	8.93249	9.6711	9.09866	8.93929	9.12882	8.52946	8.34849	8.29105	8.52563	8.58052	8.52093	8.43999	8.39931	8.49495	8.58752	8.49189	8.47666	8.47863
ILMN_1713380	8892	EIF2B2	10.3958	0.273813	9.63552	0.16695	0.757533	10.0664	9.29506	1.45e-11	4.08e-10	16.2043	10.5621	10.474	10.2157	10.3289	10.7185	10.6917	10.3958	10.3496	10.9594	10.0238	10.2559	10.1702	10.6753	10.5154	9.97679	10.0024	9.70286	9.85086	9.67775	9.5223	9.45172	9.6089	9.50642	9.88853	9.63552	9.70678	9.49068	9.57877
ILMN_1656310	3620	IDO1	8.97948	0.59724	8.28484	0.0278872	0.755588	8.64368	4.5991	4.17e-05	0.000166005	1.47316	9.60478	9.41866	8.32868	8.92794	9.15442	8.60687	8.32696	8.67832	9.3506	9.80353	8.97948	10.3392	8.32829	9.16966	8.51198	8.28562	8.31897	8.27518	8.23777	8.26936	8.26816	8.28484	8.31653	8.30612	8.30503	8.24141	8.28628	8.2409
ILMN_1657871	91543	RSAD2	9.02265	0.511688	8.17742	0.0218753	0.755161	8.54099	6.00505	4.57e-07	3.12e-06	5.91047	9.0594	9.07015	8.37823	8.79053	9.18876	8.32845	8.29216	9.76834	9.19215	9.27619	9.02265	9.96905	8.69231	8.46375	8.46512	8.15422	8.18695	8.14673	8.17742	8.18564	8.20291	8.17309	8.17121	8.18922	8.19864	8.1762	8.19125	8.12573
ILMN_1809957	1175	AP2S1	14.1089	0.234997	13.2825	0.182417	0.755134	13.7648	7.67441	2.13e-09	2.87e-08	11.2393	14.3213	14.1203	13.7811	14.2286	13.6342	14.386	14.1089	14.0493	14.1906	13.9879	13.8805	14.1194	14.193	13.64	13.8019	13.3744	13.3735	13.6094	13.2789	13.2825	13.1288	13.1065	13.0603	13.1689	13.3061	13.0132	13.2881	13.5767
ILMN_1777564	4085	MAD2L1	9.92253	0.489577	9.2527	0.159986	0.753786	9.63533	5.31348	4.28e-06	2.22e-05	3.70249	9.72258	9.80849	9.92253	9.58485	9.55773	9.69248	9.5804	10.0614	9.95202	11.1879	10.6798	10.0129	9.40267	10.4001	10.4484	9.34376	9.03079	8.96868	9.44571	9.2527	9.17598	9.47037	9.2356	9.27159	9.34256	9.39936	9.03246	9.24362
ILMN_1681283	3091	HIF1A	9.29597	0.267826	8.5152	0.0802391	0.75378	8.85882	9.21832	1.83e-11	4.97e-10	15.9759	9.32854	8.85389	9.50886	9.39296	9.76949	9.70631	9.29597	9.45764	9.14208	8.88487	8.99796	9.0808	9.32324	9.23627	9.21781	8.4849	8.42986	8.47473	8.60078	8.56729	8.60506	8.66713	8.50255	8.55586	8.59134	8.5152	8.45797	8.38536
ILMN_1744513	9019	MPZL1	10.2925	0.258084	9.49274	0.106874	0.751344	9.9652	7.50635	3.62e-09	4.52e-08	10.7095	9.99936	9.98972	10.093	10.035	9.99259	10.3615	10.3866	10.4995	10.0032	10.5445	10.6581	9.95255	10.2994	10.2925	10.6557	9.50114	9.50036	9.69961	9.6823	9.37186	9.426	9.46101	9.55137	9.45814	9.45327	9.49274	9.32859	9.56757
ILMN_1738523	4615	MYD88	10.1598	0.211593	9.49987	0.129378	0.750803	9.92058	9.39162	1.09e-11	3.18e-10	16.4905	10.2567	10.1062	10.0498	10.0646	10.3943	10.2366	10.1598	10.1492	10.0681	10.5016	10.4409	10.7301	10.0233	10.0374	10.4319	9.49987	9.69247	9.58697	9.53936	9.17014	9.45777	9.49051	9.58757	9.50541	9.34089	9.44631	9.49232	9.59372
ILMN_1670638	26207	PITPNC1	9.09369	0.159117	8.29402	0.0457434	0.750229	8.67469	14.547	1.31e-17	5.09e-15	30.0081	9.13235	8.735	9.1804	9.09369	9.09798	9.11413	8.83589	8.89894	9.08556	9.02689	9.30072	9.11377	9.05538	9.3029	8.89917	8.31434	8.26962	8.26839	8.36582	8.38627	8.25743	8.31845	8.31924	8.28868	8.29402	8.28088	8.38404	8.25625
ILMN_1772286	132299	OCIAD2	10.4568	0.568057	9.76667	0.245832	0.749812	10.1683	4.31351	0.000101512	0.000366008	0.607785	10.0896	9.60228	10.8121	10.0984	10.2399	10.6745	10.489	11.0158	10.4568	10.9124	11.9654	10.0001	9.93522	10.5516	10.306	9.30048	9.32693	10.0669	10.0116	9.65766	9.72492	9.76374	9.40559	9.90214	9.76667	9.80391	9.90506	9.81272
ILMN_1764794	5690	PSMB2	11.2792	0.31543	10.6576	0.148413	0.749706	11.0289	6.67884	5.14e-08	4.62e-07	8.07347	11.2772	11.1582	11.3461	11.0914	11.6406	11.4818	11.1684	11.5854	11.2792	12.2435	11.3312	11.1485	10.9784	11.1629	11.6355	10.7749	10.576	10.3487	10.6576	10.6413	10.7687	10.7336	10.4472	10.5033	10.8133	10.6968	10.6619	10.4214
ILMN_1736042	4199	ME1	10.2312	0.635834	9.39094	0.228599	0.748839	9.96359	4.20939	0.000139849	0.000484963	0.297154	10.141	10.3157	11.6477	10.2312	10.2235	11.0556	10.457	9.43701	10.431	9.54849	9.31914	9.97879	10.2776	9.27588	10.3059	9.40587	9.35652	9.39094	9.27318	9.19884	9.6613	9.52764	9.13307	9.67611	9.20344	9.87674	9.22842	9.62577
ILMN_1702231	79630	C1orf54	9.90798	0.342366	9.03551	0.201886	0.748317	9.51158	7.02093	1.71e-08	1.78e-07	9.16775	10.2778	10.0515	9.65055	9.91391	9.98695	9.37975	9.68609	10.1399	9.79741	9.79735	8.86519	9.93128	10.0124	9.63797	9.90798	9.30597	9.08624	9.02106	8.77117	9.03551	9.09627	9.16563	9.49047	8.96952	9.15249	8.98361	8.80729	8.81791
ILMN_1670305	710	SERPING1	9.92761	0.552313	9.29043	0.190853	0.748103	9.82789	4.15808	0.000163624	0.000557124	0.145159	10.8293	10.3074	9.39043	10.6084	10.2056	9.47162	9.60525	9.53894	9.92761	10.1077	10.5313	11.2116	9.64612	9.76409	9.61588	9.25943	8.98369	9.17568	9.12373	9.43895	9.20625	9.41157	9.37946	9.06615	9.64545	9.29043	9.52915	9.42444
ILMN_1667966	116496	FAM129A	10.146	0.461184	9.32979	0.232276	0.747531	9.86052	5.1941	6.29e-06	3.11e-05	3.32509	9.58923	9.59233	10.7352	10.5182	9.87974	10.1827	9.54271	9.98658	9.54706	10.8152	10.5254	10.4766	9.50974	10.222	10.146	9.43258	9.47044	9.86481	9.41936	9.04938	9.52107	9.18192	9.29916	9.12207	9.03877	9.49587	9.15645	9.32979
ILMN_1700527	1969	EPHA2	10.8683	0.403791	10.2275	0.200438	0.747465	10.5111	5.4009	3.23e-06	1.74e-05	3.97977	11.7062	10.4026	11.2073	10.5581	11.3071	11.4502	10.6498	10.8024	10.7094	11.0147	10.9987	10.4009	10.5197	11.3382	10.8683	10.2275	10.3184	10.416	10.2986	10.0886	9.72496	10.1517	10.11	10.2605	10.2778	10.4079	10.214	9.8626
ILMN_1726456	6520	SLC3A2	10.227	0.476713	9.66553	0.156894	0.745972	10.0542	5.34215	3.91e-06	2.05e-05	3.79334	9.80678	10.227	11.1644	10.1073	10.1516	10.5649	10.0151	10.9453	9.95326	11.0717	10.6256	10.1119	10.0244	10.2803	11.2123	9.5724	9.61544	9.69951	9.5469	9.55882	9.80038	9.49674	9.42473	9.66553	9.70505	9.79196	9.93709	9.91473
ILMN_1778803	54469	ZFAND6	10.0579	0.387927	9.41156	0.209408	0.743275	9.76875	5.15262	7.19e-06	3.49e-05	3.19431	10.0579	10.0378	10.2503	10.4128	10.521	10.4739	10.4247	9.94279	10.3849	9.86958	9.46733	9.85749	10.6686	9.74318	9.40028	9.53957	9.51303	9.16255	9.41156	9.19819	9.24744	9.53891	9.17567	9.43199	9.05889	9.71661	9.10451	9.54937
ILMN_1718063	3988	LIPA	11.2477	0.231791	10.5705	0.272447	0.74297	11.0424	7.71926	1.85e-09	2.54e-08	11.3803	11.1655	11.1616	11.1857	11.2843	11.0658	11.1619	11.2477	11.712	11.5018	11.502	11.7377	11.4696	11.2044	11.5444	10.9887	10.6262	10.1425	11.0223	10.2149	10.6269	11.0679	10.4832	10.7544	10.5311	10.3616	10.7436	10.5705	10.4716
ILMN_1723158	4839	NOP2	10.6093	0.314086	9.90768	0.174599	0.742807	10.2515	7.67375	2.13e-09	2.87e-08	11.2372	10.2481	10.2862	10.3046	10.2272	11.1782	10.4126	10.7018	10.9252	10.3844	10.8197	11.0257	10.6093	10.3245	10.9021	10.6611	9.96894	9.65121	9.90768	9.54988	10.0073	9.82685	9.69756	9.70917	10.0021	9.79021	9.94209	10.1843	9.9156
ILMN_1668312	56606	SLC2A9	9.13852	0.309033	8.41713	0.0715644	0.742288	8.73681	8.90734	4.66e-11	1.09e-09	15.0433	9.50468	9.08696	8.95444	8.85928	9.05937	9.75958	8.68102	9.2198	9.26913	9.50645	9.28745	8.64238	9.13852	9.32918	8.97718	8.49194	8.41189	8.38502	8.33597	8.51767	8.34143	8.30873	8.30048	8.43081	8.41713	8.43381	8.49522	8.45221
ILMN_1739428	3433	IFIT2	9.72248	0.627801	9.19743	0.226535	0.741462	9.59682	4.48208	6.02e-05	0.000229373	1.11634	10.2807	10.3277	9.01145	9.72248	10.3985	9.14319	9.15911	10.9446	9.69243	10.6839	10.1587	10.6433	9.37928	9.56326	9.40404	9.25226	9.35523	9.33613	8.75789	8.91356	9.19743	9.08228	9.54259	9.06609	9.05007	9.34564	9.30523	8.86764
ILMN_1712431	91523	FAM113B	9.08221	0.341652	8.38647	0.110056	0.73991	8.78399	8.23857	3.63e-10	6.4e-09	12.9995	9.18558	9.36704	9.26788	9.05978	9.04287	8.85392	8.59851	9.59413	8.99821	9.65061	9.71844	9.40338	8.83476	9.08221	8.70379	8.45631	8.36288	8.71335	8.44017	8.50185	8.38647	8.30609	8.39173	8.32251	8.3655	8.33508	8.50366	8.34187
ILMN_1659529	51296	SLC15A3	9.0889	0.349447	8.36579	0.0647731	0.738399	8.82847	7.71305	1.88e-09	2.59e-08	11.3608	9.38557	9.44702	8.88795	9.27579	9.16585	8.9238	8.57913	9.0889	9.24904	9.30002	8.86118	9.94813	8.84553	8.93832	8.65766	8.37306	8.36196	8.21789	8.36266	8.36579	8.3598	8.38111	8.40046	8.28849	8.33719	8.48756	8.43825	8.37331
ILMN_1653280	3002	GZMB	9.13672	0.609822	8.36976	0.0330065	0.737558	8.76285	4.28707	0.000110141	0.000393475	0.528633	9.4769	9.72925	8.86378	9.34613	9.13672	9.16319	8.42804	8.74713	9.30391	9.30298	8.48302	10.7307	8.49167	8.87107	8.44761	8.40831	8.37765	8.33128	8.40836	8.38252	8.35116	8.36752	8.39445	8.36976	8.37729	8.32559	8.33595	8.30103
ILMN_1770678	84733	CBX2	9.40766	0.232699	8.67933	0.103225	0.73745	9.11856	7.07813	1.42e-08	1.52e-07	9.3502	9.44516	9.55986	9.55921	9.13704	9.65516	9.62642	9.3422	9.32115	9.16166	9.40766	8.9869	9.38737	9.50719	9.15065	9.85767	8.71353	8.63334	8.59725	8.82496	8.69383	8.53227	8.52473	8.549	8.74416	8.67933	8.62611	8.75901	8.82687
ILMN_1681203	5756	TWF1	9.35454	0.2226	8.61665	0.10759	0.737434	8.95055	8.73358	7.9e-11	1.71e-09	14.5171	9.38659	9.00162	9.16224	9.32462	9.58765	9.38306	9.52889	9.39508	9.35281	9.45976	9.14363	8.97363	9.83627	9.35454	9.24208	8.57894	8.70812	8.67173	8.68622	8.44967	8.61665	8.74741	8.53443	8.6351	8.5285	8.75746	8.43825	8.50902
ILMN_1674874	10227	MFSD10	11.8909	0.550109	11.1407	0.178736	0.737175	11.4911	5.02105	1.09e-05	5.08e-05	2.78098	11.8909	11.0814	12.0042	11.3935	11.9431	11.8497	11.2364	11.8345	11.6803	12.0969	13.1528	11.0642	11.9547	12.6185	11.9934	11.2655	11.1407	11.3688	11.242	11.3033	11.1578	10.9508	10.8854	10.75	11.2242	11.1158	11.1181	10.983
ILMN_1806040	7298	TYMS	9.75356	0.408636	9.063	0.176641	0.734986	9.4737	4.68271	3.21e-05	0.000131914	1.72983	9.41481	9.7902	9.18331	9.47054	9.75356	9.70225	9.52956	9.30016	9.97682	10.6085	9.76731	10.1785	9.48895	10.37	10.1485	9.24526	8.84801	8.79037	8.95422	9.00237	8.88412	9.38016	9.07424	9.07238	9.09169	9.063	8.88799	9.27666
ILMN_1764228	1601	DAB2	9.64494	0.436165	8.96746	0.154369	0.734368	9.5325	4.85103	1.88e-05	8.22e-05	2.25041	10.2195	9.64494	9.73154	10.4777	9.63514	9.49798	9.22017	10.1152	9.27775	9.46068	8.8494	9.75608	10.07	9.68823	9.18239	9.18063	8.87486	8.65751	8.68657	8.96898	9.08012	8.96746	9.02569	8.9268	8.98127	8.91556	8.71409	8.99019
ILMN_1812474	10342	TFG	11.3813	0.257789	10.5788	0.109792	0.733203	10.9681	7.24826	8.24e-09	9.4e-08	9.89169	11.2654	11.0798	11.3349	11.3813	11.4948	11.5169	10.9116	11.532	10.9057	11.424	11.4761	11.0087	11.3993	11.8446	11.3338	10.4601	10.6268	10.5519	10.5048	10.6541	10.7243	10.621	10.4175	10.5788	10.6355	10.5775	10.8345	10.536
ILMN_1751086	25923	ATL3	10.8276	0.336963	10.034	0.251147	0.732626	10.4714	6.05036	3.94e-07	2.74e-06	6.05587	10.8276	10.8745	10.117	10.4754	10.7758	11.3271	10.7767	10.6134	10.958	10.3204	11.3855	10.8643	10.5821	10.9534	10.9645	10.034	10.0878	9.9972	10.1802	10.236	9.9997	9.97652	9.41927	10.3171	9.95852	9.91885	10.493	10.0979
ILMN_1791328	27347	STK39	10.4917	0.395825	9.67655	0.23715	0.731847	10.1081	5.77303	9.7e-07	6.04e-06	5.16675	10.4618	10.5218	9.55089	10.0102	10.1299	10.5926	10.8614	9.84333	10.4917	10.0701	10.7956	10.6538	10.9515	10.3352	10.5571	9.69825	9.38125	10.019	9.67309	9.88074	9.84748	9.57035	9.29765	9.21361	9.76913	9.67655	9.83898	9.66981
ILMN_1663303	6447	SCG5	8.92939	0.51875	8.27262	0.0942454	0.731327	8.70804	5.3854	3.4e-06	1.82e-05	3.93058	8.93496	8.57844	9.19351	9.1876	8.5942	8.90519	8.31387	9.37576	9.34448	9.74363	10.3264	8.69211	8.55172	8.92939	8.87612	8.26085	8.27208	8.23882	8.27903	8.56777	8.27839	8.31428	8.23722	8.27262	8.25561	8.25982	8.44035	8.29033
ILMN_1739103	9019	MPZL1	9.20201	0.200816	8.42467	0.0564784	0.729802	8.83175	8.51516	1.54e-10	3.03e-09	13.8508	9.4065	8.83663	9.07785	8.83162	9.45543	9.28459	9.0862	9.38366	9.20201	9.06554	9.28029	8.87529	9.26371	9.25846	9.17241	8.49047	8.40675	8.35681	8.41514	8.46224	8.46521	8.42929	8.39951	8.5556	8.38114	8.4984	8.42467	8.37687
ILMN_1774982	148170	CDC42EP5	10.0869	0.511627	9.38841	0.147178	0.728231	9.86894	4.42962	7.08e-05	0.000265651	0.957368	10.0869	10.4658	9.49877	10.0511	9.88923	10.4809	10.2441	9.31211	10.0544	11.0302	10.7154	10.2996	9.99237	10.9773	9.50809	9.39308	9.25159	9.64822	9.38841	9.36258	9.38327	9.53143	9.32334	9.3151	9.6272	9.33051	9.52082	9.71617
ILMN_1764087	6856	SYPL1	12.001	0.323126	11.3258	0.361393	0.727678	11.6035	5.49235	2.41e-06	1.35e-05	4.27058	11.5501	11.2966	12.0902	11.6904	12.001	12.4182	11.8079	12.16	12.3455	12.2681	11.7567	11.6986	12.1633	12.0671	11.6502	11.3514	11.6604	10.6835	11.1225	11.3598	11.5392	11.6071	11.1957	11.3258	10.7933	11.4879	10.9793	10.5363
ILMN_1726222	2319	FLOT2	11.9623	0.385509	11.3943	0.286059	0.726639	11.7864	5.54587	2.02e-06	1.15e-05	4.44107	12.367	11.8527	11.9158	11.7351	12.8105	11.9541	12.2533	12.83	11.7951	12.1449	12.5217	11.972	11.7613	11.5747	11.9623	11.9277	11.4631	11.7267	11.0158	11.2018	11.4845	11.2232	11.416	10.8693	11.5832	11.1523	11.3943	11.353
ILMN_1790533	9749	PHACTR2	10.0304	0.249103	9.26953	0.131911	0.726129	9.63377	9.19952	1.93e-11	5.2e-10	15.9199	10.0312	9.42587	10.1858	10.0304	9.90117	10.1028	10.1388	9.74374	9.62983	10.336	10.1675	9.98678	9.90469	10.1487	9.66505	9.43024	9.15651	9.27381	8.99397	9.27845	9.36992	9.26953	9.32678	9.21254	9.21447	9.25411	8.96867	9.28991
ILMN_1654109	133584	EGFLAM	9.73711	0.326735	8.94791	0.204908	0.725303	9.36021	6.99132	1.88e-08	1.93e-07	9.07323	9.76692	10.052	9.75273	9.61038	9.73573	10.0682	9.7988	9.86027	9.65571	9.26611	8.94967	9.50043	10.1718	9.28579	9.73711	9.13054	9.02945	8.70941	9.01188	8.86092	8.85754	9.26042	9.24275	8.94791	9.15684	8.66819	8.67272	8.87266
ILMN_1671242	85377	MICALL1	10.6206	0.306063	9.79702	0.185102	0.723937	10.1997	6.16735	2.7e-07	1.96e-06	6.43149	10.5033	10.7446	10.6885	10.3461	10.4553	10.8857	10.9444	9.81415	10.7217	10.0684	10.5692	10.6206	10.7703	10.5057	10.8289	9.61395	9.8594	10.1703	9.80533	9.66597	9.79702	9.76789	9.72684	9.71014	9.70239	9.9146	9.98155	10.2112
ILMN_1732197	4330	MN1	9.12932	0.371169	8.53388	0.0963937	0.723242	8.89114	7.16754	1.07e-08	1.18e-07	9.635	9.29625	9.31407	9.08682	9.10726	8.86512	9.01742	8.84714	10.0077	9.13874	9.23749	10.1333	8.98407	9.12932	9.41505	9.07046	8.45541	8.4365	8.31742	8.52845	8.55313	8.53388	8.5897	8.57668	8.51017	8.69839	8.55711	8.59159	8.41293
ILMN_1721457	5902	RANBP1	10.4311	0.395001	9.74522	0.159695	0.722581	10.1888	5.96339	5.23e-07	3.52e-06	5.77678	10.1379	10.102	10.2073	9.96447	10.4311	10.7334	10.2936	10.3662	10.5307	11.1739	10.7496	10.6895	10.2104	11.3417	10.743	9.84794	9.68338	9.68977	9.74522	9.8303	9.83906	9.96645	9.71956	9.66141	9.6861	10.1965	9.57584	9.81627
ILMN_1794659	2524	FUT2	9.12088	0.514303	8.48748	0.169613	0.722333	8.8867	4.83462	1.98e-05	8.6e-05	2.19944	10.061	8.84417	9.12245	9.12088	9.78643	9.10487	9.68666	9.09472	10.3235	8.61696	8.67513	9.21154	8.65568	8.95024	9.21355	8.58214	8.3831	8.54705	8.30397	8.64646	8.38323	8.44791	8.48748	8.85445	8.32853	8.64604	8.69058	8.31414
ILMN_1805737	5214	PFKP	10.3251	0.389305	9.67344	0.215741	0.721696	10.1542	5.61691	1.61e-06	9.43e-06	4.66767	10.3381	10.666	10.0831	10.3251	10.6025	9.97906	10.1445	10.0219	10.8673	10.7677	11.1206	10.2923	10.1492	11.1025	10.093	9.54693	10.038	9.97903	9.70409	10.0803	9.90467	9.59309	9.4985	9.67344	9.57388	9.50052	9.72869	9.47602
ILMN_1723768	79671	NLRX1	11.0798	0.646551	10.1343	0.321536	0.720542	10.5675	3.91862	0.000337672	0.00105648	-0.554087	11.3344	11.5861	10.2344	11.3371	11.6023	11.2006	11.0798	10.3087	11.7048	9.7344	9.90226	10.5972	11.273	10.7167	10.3088	10.0761	10.1044	10.8815	10.567	10.2488	9.6014	10.2207	10.1392	9.9102	10.1343	9.90326	10.1922	9.85175
ILMN_1790472	81894	SLC25A28	11.3747	0.235258	10.7305	0.132832	0.718608	11.0897	8.04188	6.69e-10	1.07e-08	12.3893	11.5906	11.7167	11.572	11.3747	11.4496	11.337	11.3459	11.9205	11.2143	11.3483	11.1141	11.4804	11.1716	11.0743	11.6276	10.8441	10.8102	10.777	10.6885	10.6678	10.7305	10.6508	10.7598	10.7425	10.6991	10.7259	10.754	10.3005
ILMN_1809928	1292	COL6A2	9.96949	0.432782	9.3861	0.242514	0.718515	9.80915	4.60901	4.04e-05	0.00016157	1.50351	10.1949	10.8408	10.3135	10.8267	9.91247	9.96684	10.116	9.85465	9.89601	9.96949	9.48003	10.4292	10.719	9.57501	9.68464	9.4288	9.25837	9.13952	9.42066	9.55247	9.26905	9.3861	9.38483	9.46679	9.9798	9.31182	8.97902	9.62393
ILMN_1802355	92400	RBM18	9.40553	0.132187	8.70821	0.0953166	0.717231	9.08054	11.5377	2.49e-14	1.88e-12	22.5391	9.36459	9.15855	9.39753	9.24139	9.53664	9.53359	9.45152	9.58507	9.44866	9.2869	9.59364	9.34263	9.48792	9.40553	9.2476	8.76179	8.74836	8.56486	8.70821	8.65451	8.80682	8.72453	8.47233	8.72607	8.60161	8.79807	8.67886	8.70082
ILMN_1682717	8870	IER3	11.2186	0.529143	10.4346	0.479807	0.716668	11.1293	3.75433	0.000550268	0.00161857	-1.02316	11.5841	11.2186	11.1715	10.6171	10.5113	12.1353	10.7292	11.3973	11.1633	11.7626	11.6485	11.9325	11.1897	11.0726	12.2645	10.2327	11.6631	10.5045	10.3296	10.1154	10.9075	10.4083	10.6957	10.3743	11.0015	11.4398	10.4346	10.2546
ILMN_1697268	84034	EMILIN2	9.22703	0.262658	8.48344	0.124519	0.716661	8.94807	9.10452	2.57e-11	6.58e-10	15.636	9.41493	9.24574	9.21068	9.39374	9.32114	8.99299	8.77339	9.47572	9.16308	9.52522	8.80539	9.55487	8.96023	9.22703	8.8568	8.57438	8.48344	8.26498	8.3719	8.62146	8.55303	8.55269	8.5606	8.33199	8.66285	8.44611	8.4714	8.32006
ILMN_1658289	84058	WDR54	9.70328	0.332694	9.03837	0.146046	0.713441	9.46663	6.94809	2.16e-08	2.19e-07	8.9352	9.73517	9.55947	9.80856	9.70799	9.70328	9.26617	9.29421	10.6272	9.81739	10.0125	10.0487	9.67865	9.63263	9.68763	9.41325	9.1845	8.93306	9.01177	8.68619	9.04685	9.08164	9.05311	9.08128	8.99318	8.98997	8.86153	9.29091	9.03837
ILMN_1751097	64764	CREB3L2	10.0004	0.234673	9.18438	0.217997	0.713273	9.61449	8.5679	1.31e-10	2.64e-09	14.0121	10.0737	10.0083	10.0323	10.0004	10.0279	9.97788	9.51862	10.1833	9.72575	10.1687	10.1075	9.82536	9.77425	9.40062	9.70758	9.37359	9.08552	8.84435	9.17343	9.28751	9.08973	9.29551	9.53812	9.18438	9.52676	8.95002	9.20421	8.90225
ILMN_1754126	400745	SH2D5	8.81686	0.540999	8.22228	0.0223948	0.713082	8.50617	5.7867	9.28e-07	5.82e-06	5.21052	8.81686	8.36334	8.58002	8.51104	8.59952	9.34335	8.39306	8.75364	9.11678	9.14157	10.5525	8.92276	8.97827	9.26667	8.73174	8.22175	8.22228	8.2036	8.20628	8.21601	8.2393	8.25259	8.1928	8.25666	8.19045	8.2324	8.24165	8.24911
ILMN_1696749	4000	LMNA	11.7384	0.342066	10.9068	0.17645	0.713073	11.2997	5.55532	1.96e-06	1.12e-05	4.47119	11.3531	11.3484	11.7384	11.2563	11.9262	11.8874	10.8235	11.6181	11.7419	11.9389	11.9201	12.0117	11.3336	11.9467	11.6157	10.9761	10.8129	10.9853	10.6871	10.9068	11.0379	10.7086	11.0582	10.9263	10.9034	10.8017	10.7724	11.352
ILMN_1771182	343477	HSP90B3P	11.2287	0.288031	10.4304	0.235208	0.712166	10.8143	6.89765	2.54e-08	2.51e-07	8.77399	11.3241	10.738	11.5336	11.1401	11.5565	11.2287	10.8422	11.3627	11.0717	11.0449	11.3915	10.9202	11.0837	11.8087	11.2322	10.6075	10.4251	10.0752	10.823	10.4304	10.6963	10.7969	10.3814	10.6096	10.427	10.7776	10.349	10.1844
ILMN_1695311	3108	HLA-DMA	11.3182	0.713776	10.4274	0.299257	0.711529	11.0337	3.22646	0.00249378	0.00620491	-2.4601	12.0049	12.0931	10.6268	11.9572	11.3182	11.0089	10.423	11.1282	11.5426	11.6506	10.4769	12.4747	10.1836	11.3628	10.4078	11.17	10.5412	10.4271	10.4063	10.395	10.468	10.6773	11.1066	10.4274	10.2617	10.5733	10.1955	10.272
ILMN_1686906	58476	TP53INP2	9.25794	0.341755	8.466	0.252996	0.711159	8.93717	6.47575	9.92e-08	8.21e-07	7.42194	9.87614	9.28336	9.21751	9.2762	9.25794	9.31933	9.71903	8.92764	9.26865	8.78669	8.84291	8.97614	9.86945	9.04472	9.0771	8.466	8.58592	9.35612	8.51728	8.44067	8.56354	8.44597	8.36606	8.4833	8.44374	8.39892	8.44318	8.48804
ILMN_1695658	10112	KIF20A	9.19177	0.479333	8.46047	0.123847	0.710875	8.86105	5.88285	6.79e-07	4.42e-06	5.51853	9.16502	9.17406	8.87882	8.72013	9.06766	9.27892	8.45971	9.38318	9.24793	10.414	10.0178	9.26519	8.84315	9.30376	9.19177	8.58186	8.40001	8.34066	8.66961	8.46047	8.59024	8.40806	8.40182	8.42248	8.70456	8.61192	8.45913	8.66404
ILMN_1735461	9188	DDX21	11.5222	0.343477	10.846	0.239348	0.710785	11.1434	5.08111	9.04e-06	4.27e-05	2.96938	10.9782	10.7571	11.3446	11.5222	11.973	11.4976	11.7999	11.5995	11.369	11.8676	11.6352	11.3875	11.0282	11.6679	11.7306	10.846	10.476	10.6994	11.1273	10.8546	11.0978	10.5394	10.3258	10.9222	10.9029	10.8742	10.7405	10.5575
ILMN_1789507	1301	COL11A1	8.75977	0.603262	8.20588	0.0306623	0.710225	8.4873	5.23132	5.58e-06	2.8e-05	3.44257	9.5491	9.39884	9.39377	10.085	8.47823	9.14304	8.50638	8.3529	8.1901	8.28762	8.37482	8.39891	9.26534	8.75977	9.63007	8.22085	8.23145	8.20588	8.21979	8.19297	8.29764	8.18074	8.19182	8.19826	8.1939	8.20809	8.21877	8.17897
ILMN_1796589	9319	TRIP13	9.07759	0.490716	8.53698	0.114749	0.710123	8.91165	5.67719	1.32e-06	7.97e-06	4.86023	8.96533	9.05937	9.3716	8.68016	9.29489	9.32574	8.58497	8.93102	8.91108	9.85673	10.26	9.07759	8.83638	10.0387	9.44385	8.51298	8.45293	8.33568	8.48644	8.55489	8.54026	8.4476	8.41323	8.54753	8.76368	8.66188	8.53698	8.66671
ILMN_1666122	57493	HEG1	9.26293	0.340131	8.52249	0.0781064	0.709511	8.92649	7.17298	1.05e-08	1.17e-07	9.65228	9.01601	9.05303	9.37614	9.26293	9.36848	8.77882	8.91313	9.82689	8.63791	9.2974	9.8368	9.12946	9.27712	9.05348	9.50349	8.57529	8.51005	8.3608	8.53658	8.57788	8.56121	8.52249	8.47071	8.44847	8.61712	8.4563	8.61059	8.41581
ILMN_1674522	25994	HIGD1A	13.3668	0.390207	12.6071	0.235982	0.709308	12.8759	5.9679	5.15e-07	3.48e-06	5.79127	13.6344	13.537	13.2521	13.392	13.3668	13.778	13.8052	12.9182	13.5132	12.7651	12.5674	12.913	13.4365	12.9485	12.8483	12.711	12.743	12.5311	12.6071	12.3042	12.632	12.8086	12.2654	12.7792	12.0203	12.7008	12.3818	12.4799
ILMN_1664843	2357	FPR1	9.09451	0.405066	8.30463	0.0552938	0.707918	8.65047	6.04765	3.98e-07	2.76e-06	6.04719	9.27364	8.98642	9.09509	9.44608	9.19663	9.86887	8.56574	8.93596	8.58665	9.09451	8.62686	9.45156	8.4505	9.1793	8.57785	8.3112	8.314	8.31755	8.33106	8.27229	8.29404	8.35078	8.29005	8.30463	8.30134	8.2729	8.47668	8.25143
ILMN_1701731	231	AKR1B1	10.1349	0.538153	9.32777	0.149717	0.70697	9.79916	4.91269	1.55e-05	6.92e-05	2.44233	10.1349	10.1869	11.2549	10.0826	9.46449	10.8549	9.5611	10.4165	10.195	9.69393	9.34905	10.2672	9.64772	9.46268	10.1861	9.48979	9.23982	9.57239	9.20596	9.23945	9.51514	9.32777	9.21443	9.11924	9.20603	9.37264	9.48283	9.48091
ILMN_1749338	147463	ANKRD29	8.92186	0.248866	8.2368	0.0180285	0.705948	8.58122	8.95889	3.98e-11	9.54e-10	15.1987	9.06247	9.04979	8.60842	8.81449	8.65914	8.73375	8.92026	9.30985	9.30069	8.92186	9.29249	8.81443	9.09054	8.54463	9.02022	8.21503	8.20557	8.26253	8.22673	8.22681	8.22985	8.2368	8.25592	8.23161	8.23773	8.23974	8.24145	8.27021
ILMN_1682530	23166	STAB1	9.52387	0.412556	8.69246	0.152248	0.703841	9.26683	4.804	2.18e-05	9.38e-05	2.10447	9.78227	9.75985	9.28222	10.0689	9.16772	9.27343	8.91573	9.56642	9.00328	9.5938	8.87365	10.1366	9.52387	9.56082	8.88218	8.65967	8.83338	8.49519	8.58847	8.59952	8.70872	9.0305	8.94022	8.7044	8.85448	8.69246	8.60405	8.67762
ILMN_1759097	10962	MLLT11	9.39106	0.572662	8.7918	0.110222	0.703454	9.21813	4.50369	5.62e-05	0.000216423	1.18203	9.22976	10.6029	9.16731	9.67295	9.4246	9.30575	8.97127	9.63032	10.9184	8.88429	9.39106	9.41939	9.4116	8.87707	9.35969	8.91097	8.81169	8.7685	8.87968	8.7918	8.65373	8.75523	8.66173	8.8948	8.59071	8.91644	8.66286	8.85445
ILMN_1701603	249	ALPL	9.06509	0.309305	8.35334	0.0692677	0.702835	8.79837	8.07295	6.07e-10	9.83e-09	12.4859	8.83123	9.14567	8.80066	9.1032	9.06509	9.24443	9.03317	9.87698	8.93252	9.08251	8.44717	9.04344	9.13527	8.91485	9.35988	8.28465	8.32515	8.3283	8.36743	8.34988	8.35334	8.45079	8.42681	8.29661	8.52339	8.28617	8.36093	8.39031
ILMN_1796712	6281	S100A10	14.3543	0.531027	13.7137	0.15492	0.701872	14.0698	5.21833	5.82e-06	2.9e-05	3.40155	14.3569	13.963	13.7701	13.9868	13.7561	14.2001	14.2206	14.9636	14.6267	14.9555	15.5613	14.4868	14.3543	15.119	14.0062	13.9182	13.6886	13.6948	13.6084	13.5365	13.8207	13.9548	13.85	13.669	13.7605	13.384	13.7137	13.7602
ILMN_1727458	3065	HDAC1	11.9146	0.31901	11.2566	0.198285	0.70181	11.6273	5.53711	2.08e-06	1.18e-05	4.41314	12.23	11.746	11.8089	11.6303	12.2092	12.3234	11.7873	12.5829	11.7962	12.0794	11.9146	11.379	11.7039	12.2634	12.1219	11.447	11.2128	11.4454	11.2627	11.4019	11.6167	11.0014	11.4885	11.2566	10.9603	11.1188	11.1325	11.1648
ILMN_1658709	3912	LAMB1	10.3021	0.320829	9.75428	0.245775	0.701488	9.95118	6.32655	1.61e-07	1.25e-06	6.94282	10.3275	10.3021	10.16	10.6371	10.3146	9.91005	10.1213	10.6442	9.96715	10.2622	11.1621	10.1357	10.6862	10.2407	10.3858	9.8757	9.47996	9.11109	9.39961	9.49284	9.47233	9.85025	9.86635	9.57814	9.92232	9.75428	9.85483	9.77876
ILMN_1815874	54187	NANS	9.56724	0.218308	8.76824	0.101857	0.700953	9.16739	10.6617	2.77e-13	1.46e-11	20.1438	9.42667	9.0938	9.72292	9.13549	9.57998	9.54232	9.51697	9.56724	9.62874	9.60481	9.65854	9.72752	9.23804	9.86642	9.49333	8.76773	8.64744	8.99528	8.87604	8.74659	8.76824	8.83296	8.90279	8.74247	8.74126	8.75784	8.92572	8.94566
ILMN_1787826	206358	SLC36A1	9.81395	0.236353	9.13499	0.130283	0.700538	9.50883	9.64816	5.1e-12	1.68e-10	17.2454	9.81395	9.90032	10.4993	9.49536	9.84809	9.83862	9.7516	9.97696	9.78351	9.55332	9.66862	9.8969	9.88281	9.74667	9.55881	9.19601	9.18782	9.37578	9.16759	9.09804	9.04763	8.84689	8.97756	9.13499	8.97751	9.13135	9.16313	9.17487
ILMN_1752520	91607	SLFN11	9.21917	0.322602	8.56104	0.123485	0.700521	9.03194	7.21754	9.1e-09	1.03e-07	9.79405	9.64372	9.36448	9.0445	9.77291	9.39984	9.09818	8.91804	9.43127	9.41154	9.12574	8.64005	9.80618	9.21917	9.02266	9.13042	8.81278	8.53456	8.32932	8.50317	8.67006	8.56104	8.5774	8.74499	8.57416	8.60119	8.48901	8.47882	8.50828
ILMN_1730670	10272	FSTL3	8.86892	0.747498	8.40521	0.107307	0.69798	8.7678	3.91696	0.000339352	0.00106091	-0.558862	8.65189	8.75134	8.96706	9.17894	8.59826	8.64827	8.6544	9.1783	8.60395	9.52408	11.3369	8.65626	8.86892	10.1708	9.13378	8.38999	8.32643	8.36889	8.39788	8.40904	8.42674	8.37813	8.3469	8.44027	8.46107	8.48661	8.75581	8.40521
ILMN_1741021	9023	CH25H	9.07286	0.301001	8.2887	0.0480587	0.697497	8.71882	7.58234	2.85e-09	3.69e-08	10.9493	9.07286	9.05987	9.25568	8.88521	8.95012	8.51711	9.28893	9.4532	9.13138	8.89964	8.37785	9.24478	9.19209	8.63223	9.10107	8.25816	8.3418	8.24491	8.27436	8.33748	8.33989	8.25581	8.40843	8.2887	8.28486	8.32033	8.35532	8.27626
ILMN_1771026	2617	GARS	12.199	0.265568	11.4384	0.244597	0.697452	11.8983	6.67857	5.15e-08	4.62e-07	8.07259	11.9549	12.3669	11.8475	12.2939	12.5773	12.354	12.2294	11.9225	12.6663	11.89	12.199	11.9747	12.3651	11.848	12.056	11.3404	11.3795	11.9668	11.7265	11.6229	11.5494	11.3804	11.0729	11.5466	11.3853	11.6378	11.4384	11.0921
ILMN_1775542	9214	FAIM3	8.939	0.175774	8.26203	0.0398475	0.697412	8.61438	10.7987	1.89e-13	1.05e-11	20.5254	8.85214	9.10857	8.77217	8.92859	8.94856	8.97083	8.7427	9.09655	8.7289	9.04746	9.12441	9.39354	8.86281	8.939	8.85712	8.30369	8.24741	8.25012	8.20882	8.26269	8.30648	8.2347	8.26203	8.31894	8.20472	8.27071	8.30921	8.21101
ILMN_1673282	3920	LAMP2	11.6679	0.332464	11.0094	0.367977	0.696573	11.3276	4.89574	1.63e-05	7.25e-05	2.38949	12.0282	11.6679	11.7078	11.6726	11.6095	11.5892	12.2682	12.0161	11.5668	11.5544	10.7982	11.6334	11.7163	11.8327	11.3292	11.1234	11.5374	10.8968	10.1122	10.7862	11.0094	11.1604	11.2601	11.017	11.3792	10.9921	10.7775	10.5513
ILMN_1665510	54206	ERRFI1	11.2457	0.534635	10.5577	0.293351	0.695602	10.7774	4.38844	8.05e-05	0.000298191	0.833013	11.22	11.7305	10.4869	11.4177	11.6426	10.8495	11.2375	10.3609	11.8452	11.8757	10.5353	11.4006	11.2457	11.4801	10.3569	10.8306	10.5545	9.94792	10.1098	10.6464	10.6808	10.4523	10.7001	10.7905	10.623	9.99293	10.3977	10.5577
ILMN_1721138	134266	GRPEL2	10.5611	0.367702	10.1193	0.21134	0.695543	10.3407	5.35452	3.75e-06	1.98e-05	3.83259	11.11	10.7107	10.8176	10.4974	10.5611	11.6027	10.2916	10.5551	10.4787	10.9213	10.5042	10.3542	10.8312	11.2383	10.3935	10.0884	10.1193	9.90204	9.99237	10.1506	9.44808	10.2008	10.1264	9.86131	10.1459	10.206	10.2082	9.92718
ILMN_1689518	5175	PECAM1	9.43283	0.296434	8.72235	0.163878	0.695415	9.1346	7.47129	4.05e-09	4.95e-08	10.5987	9.42249	9.65732	9.48292	9.56022	9.80107	9.43283	9.3662	9.42761	9.0411	9.18555	8.6202	9.64785	9.66256	9.17506	9.45902	8.72235	8.68738	8.50048	8.6309	8.79298	8.60428	8.8928	8.94303	8.45026	8.88142	8.46069	8.78243	8.76035
ILMN_1789639	2331	FMOD	9.30022	0.353196	8.59134	0.121517	0.694474	9.02871	7.15127	1.12e-08	1.24e-07	9.58319	9.22272	9.40946	9.17552	9.88411	9.33143	9.30022	9.19444	9.69614	8.89627	8.97737	8.58225	9.50825	9.78492	9.00636	9.53618	8.63607	8.54935	8.32935	8.51271	8.733	8.54611	8.79816	8.58134	8.63005	8.75808	8.54782	8.59134	8.66337
ILMN_1749432	64983	MRPL32	10.6897	0.244148	10.0306	0.135461	0.693558	10.3536	7.09347	1.35e-08	1.45e-07	9.39907	10.8786	10.1494	10.7672	10.584	11.2826	10.8718	10.6026	10.708	10.5977	10.8163	10.6897	10.496	10.5847	10.8273	10.6115	9.95547	9.86231	9.84495	9.79464	10.197	10.1772	10.0306	10.0357	10.1316	9.83605	10.047	10.1175	10.0255
ILMN_1683450	113130	CDCA5	9.53627	0.431285	8.82756	0.119795	0.692506	9.22789	5.39176	3.33e-06	1.78e-05	3.95077	9.11365	9.40698	9.25974	9.23437	9.65226	9.67455	9.00686	9.53627	9.54595	10.5998	10.104	9.41298	8.95437	9.74008	9.81821	8.93685	8.79911	8.62802	8.99969	8.88208	8.81178	8.82668	8.7438	8.91302	9.03898	8.82756	8.66833	8.90693
ILMN_1655748	64288	ZNF323	9.58773	0.46206	8.95339	0.254849	0.692411	9.40995	4.24016	0.000127245	0.000446582	0.388665	9.37921	9.92058	10.4094	9.68831	9.10301	9.52762	9.58773	10.4627	9.38752	9.00653	9.54162	9.6936	10.1257	9.11744	10.1879	8.93052	9.21512	9.58589	8.74798	9.07084	9.1088	8.76296	9.02598	8.68486	8.67635	8.95339	8.86182	9.16119
ILMN_1811702	2896	GRN	11.925	0.292095	11.1511	0.223175	0.690496	11.5315	5.90526	6.31e-07	4.16e-06	5.59035	12.1227	11.5865	11.6503	12.0115	12.1706	11.6865	12.1607	12.1953	11.6883	11.55	11.925	12.0209	11.5883	12.0532	11.234	11.1021	11.4184	11.5248	11.2931	11.1771	11.3908	11.0498	11.1511	11.2106	10.8948	11.0719	10.7125	10.9845
ILMN_1712803	891	CCNB1	9.32672	0.457389	8.62732	0.120226	0.684945	8.98723	5.5735	1.85e-06	1.07e-05	4.52917	9.21951	9.09139	9.34735	8.75944	9.34695	9.23326	8.65317	9.52203	9.51151	10.5159	9.62363	9.32672	8.84604	9.83642	9.21329	8.62732	8.46597	8.51369	8.68648	8.61959	8.89891	8.61802	8.74188	8.53903	8.71579	8.66422	8.5733	8.80528
ILMN_1670609	475	ATOX1	11.8552	0.322649	11.0449	0.175882	0.684286	11.481	5.94078	5.63e-07	3.76e-06	5.70428	12.1637	12.1521	11.4377	11.6939	11.8707	11.8681	11.8552	11.4472	12.1951	11.3182	11.5783	12.0928	11.6264	11.8931	11.1788	11.2983	10.8428	11.352	11.0513	11.0347	11.0449	10.9701	10.855	11.1172	10.8564	11.1928	11.0204	11.3236
ILMN_1774901	79153	GDPD3	10.0868	0.584793	9.17784	0.300248	0.683995	9.7597	3.5216	0.00108394	0.00295635	-1.67087	10.4292	10.3874	10.0868	9.89901	10.479	10.2743	10.1628	8.72839	10.8795	9.46702	8.91712	10.1355	9.96893	9.53232	9.72247	9.15894	9.1167	8.79518	9.40164	9.28544	9.17784	9.05273	8.88498	9.34058	9.05571	9.50983	9.68525	9.83698
ILMN_1761941	51313	C4orf18	9.47029	0.365361	8.66363	0.161687	0.683544	9.14704	7.00874	1.78e-08	1.84e-07	9.12883	9.47029	9.64586	9.73542	10.0314	9.36257	9.22103	9.16587	9.74301	9.24178	8.92849	8.7063	9.5718	9.84864	9.06738	9.54805	8.62291	8.66363	8.57984	8.95282	8.61779	8.78128	8.93607	9.06823	8.74482	8.76062	8.65685	8.52659	8.65195
ILMN_1655348	2825	GPR1	9.25784	0.332537	8.51014	0.096574	0.682687	8.99989	5.6945	1.25e-06	7.6e-06	4.91554	9.75686	9.59288	8.8613	9.26587	9.28184	9.12754	9.49395	9.12054	9.21195	8.82859	9.25784	8.77861	9.60848	8.59326	9.27879	8.47293	8.51014	8.65866	8.4532	8.55711	8.53847	8.63794	8.43519	8.40957	8.43667	8.39562	8.6669	8.60321
ILMN_1734476	3796	KIF2A	9.22762	0.118647	8.53633	0.0611403	0.682442	8.9268	9.11555	2.48e-11	6.4e-10	15.669	9.47967	9.22762	9.30209	9.28745	9.14197	9.16974	9.17946	9.29104	9.23523	9.29376	9.16788	9.20197	9.12454	9.32141	8.94575	8.64132	8.44802	8.4899	8.57808	8.5359	8.62134	8.50201	8.56153	8.5387	8.62366	8.50616	8.53633	8.4656
ILMN_1797585	4430	MYO1B	9.26099	0.242833	8.64515	0.133731	0.681758	8.93399	7.71084	1.89e-09	2.6e-08	11.3539	9.15598	8.8962	9.04489	9.11654	9.6664	9.41826	9.35268	9.19403	9.21247	9.46208	9.50397	9.07552	9.39257	9.79489	9.26099	8.54689	8.46735	8.32669	8.64958	8.83707	8.64515	8.59024	8.76646	8.57626	8.66601	8.56515	8.69187	8.74958
ILMN_1730454	2352	FOLR3	8.65082	0.725362	8.21673	0.0589888	0.681182	8.52079	4.09291	0.000199561	0.000662672	-0.0468286	8.26909	8.28054	9.77143	9.18724	8.27589	8.65082	8.30948	9.26225	8.27941	10.1521	10.4092	8.40711	8.47603	9.28114	8.76752	8.19016	8.19447	8.1985	8.21656	8.24693	8.20868	8.28421	8.22506	8.21087	8.25999	8.22218	8.41233	8.21673
ILMN_1759952	5686	PSMA5	12.2944	0.276245	11.6938	0.134814	0.680608	12.1409	6.96232	2.06e-08	2.11e-07	8.98063	12.2332	12.5798	12.3802	12.1984	12.2944	12.4547	12.0349	12.4085	12.6551	13.1252	12.0273	12.5614	12.2129	12.281	12.2572	11.7878	11.6938	11.6914	11.5485	11.6334	11.7958	11.7403	11.4758	11.6786	11.482	11.8393	11.8529	11.8762
ILMN_1809467	10791	VAMP5	10.1858	0.425466	9.67082	0.139623	0.679469	10.1361	5.71485	1.17e-06	7.16e-06	4.98061	10.7741	10.8405	9.84824	10.7196	10.4643	9.86785	10.0866	10.1029	10.5458	10.3539	9.64407	11.18	10.183	10.1858	10.0691	9.72768	9.52175	9.40597	9.51841	9.88086	9.68317	9.69884	9.54974	9.85515	9.5497	9.57355	9.7483	9.67082
ILMN_1782843	7458	EIF4H	10.6551	0.409835	9.91079	0.263259	0.679198	10.1839	4.11919	0.000184232	0.000617806	0.0304259	10.5898	10.6551	11.0221	10.7103	10.6814	10.7358	10.7865	9.95818	10.748	10.2199	10.3778	10.2199	11.2375	10.3872	9.62682	10.1281	10.0809	9.6344	9.98162	9.90307	9.73118	10.0328	9.63616	9.91079	10.0182	10.0352	9.16197	9.81136
ILMN_1716815	634	CEACAM1	8.89264	0.54196	8.2381	0.0309421	0.678998	8.58107	5.06519	9.51e-06	4.47e-05	2.91938	9.99779	8.41042	8.51858	8.37446	9.15965	10.2027	8.3829	8.89264	8.72431	9.094	8.95496	8.97907	8.65576	8.93691	8.60799	8.23538	8.22657	8.33659	8.23788	8.2381	8.22972	8.22568	8.23978	8.2434	8.2562	8.26091	8.26947	8.21314
ILMN_1720322	5805	PTS	10.0583	0.191603	9.36953	0.11621	0.678997	9.72766	8.19399	4.17e-10	7.14e-09	12.8615	10.0583	9.90439	9.72305	9.74999	10.2677	10.0235	10.2436	10.1321	10.3837	9.88587	9.96076	10.0811	10.0845	10.2357	9.90356	9.41373	9.38384	9.42511	9.32246	9.06633	9.36953	9.50546	9.27785	9.50203	9.28214	9.47068	9.341	9.36553
ILMN_1684391	5351	PLOD1	11.1293	0.349658	10.5875	0.26399	0.67864	10.8269	6.46338	1.03e-07	8.49e-07	7.38223	11.509	11.0084	11.4309	11.185	11.1198	10.685	10.8087	11.8274	11.1055	11.0093	11.5251	11.034	11.1293	11.9334	11.1659	10.9452	10.5875	10.2012	10.2035	10.9805	10.4983	10.7776	10.6378	10.2683	10.7077	10.3165	10.4102	10.6565
ILMN_1651776	29109	FHOD1	9.39102	0.216657	8.71276	0.099609	0.678326	9.02349	10.9107	1.38e-13	8.11e-12	20.8351	9.51949	9.56335	8.83271	9.18321	9.3145	9.39102	9.33498	9.42804	9.61511	9.45324	9.78104	9.29875	9.48971	9.33871	9.25388	8.8499	8.64258	8.57413	8.86311	8.71276	8.68769	8.57425	8.70729	8.83943	8.5813	8.72598	8.73348	8.71457
ILMN_1743933	57616	TSHZ3	9.01238	0.222117	8.36687	0.0502601	0.678106	8.74113	10.6859	2.59e-13	1.37e-11	20.2116	9.06393	9.02346	9.03308	9.17603	8.8333	8.93455	8.85556	9.47181	8.86223	8.76344	9.4675	8.92861	8.95733	9.33506	9.01238	8.38485	8.34909	8.29229	8.40484	8.38076	8.33695	8.36687	8.38213	8.4413	8.32865	8.34687	8.47476	8.31771
ILMN_1717262	10544	PROCR	9.50245	0.111986	8.75794	0.145825	0.677838	9.19342	9.46566	8.74e-12	2.62e-10	16.7093	9.51153	9.44692	9.44651	9.64307	9.57556	9.4532	9.29535	9.35699	9.63494	9.53335	9.55738	9.50245	9.49627	9.74296	9.50121	8.93177	8.84061	9.21999	8.72787	8.91243	8.7309	8.75587	8.73693	8.72853	8.75794	8.78431	8.74044	8.99183
ILMN_1803277	9961	MVP	10.5676	0.349346	9.90675	0.140715	0.67765	10.1932	6.96346	2.05e-08	2.1e-07	8.98428	10.5676	10.7318	9.79778	10.5434	10.7134	10.5309	10.5887	10.6984	9.92253	10.8627	11.0509	10.938	10.5197	10.1433	10.5543	9.92691	10.0653	9.91373	9.80543	9.7321	9.92922	9.78126	10.1111	9.95189	9.90675	9.81416	9.71679	9.61089
ILMN_1815479	55505	NOP10	12.4116	0.281552	11.7404	0.197204	0.6776	12.0892	6.14858	2.87e-07	2.07e-06	6.37122	12.2365	12.3011	12.0011	12.0309	12.7008	12.4494	11.9491	12.6319	12.5819	12.6129	12.661	12.4116	12.242	12.8984	12.311	11.8024	11.9252	11.4607	11.7404	11.5304	11.6416	11.8178	11.528	11.9602	11.6157	11.4526	11.9724	11.9608
ILMN_1656145	2805	GOT1	10.5881	0.242822	9.91937	0.120882	0.6764	10.3361	6.29225	1.8e-07	1.37e-06	6.83266	10.5144	10.5743	10.7898	10.2037	10.922	10.8789	10.6233	10.5881	10.8386	10.7293	10.1064	10.3826	10.4565	10.3442	10.6489	9.74444	9.84744	9.88229	9.78335	9.92961	10.0389	9.92216	9.81429	9.94685	9.68978	10.0952	10.0474	9.91937
ILMN_1700310	27111	SDCBP2	9.69727	0.432631	9.03332	0.189718	0.676201	9.32363	6.05873	3.84e-07	2.68e-06	6.08273	10.4057	9.81426	9.69727	9.37841	9.3588	9.80929	9.61045	9.14261	9.86582	10.0757	8.9191	9.45854	9.81786	10.2007	8.9791	9.14358	9.19395	9.03908	8.84228	8.80767	8.86098	8.9048	8.62108	9.08056	8.67964	9.04749	9.03332	9.21745
ILMN_1674782	375295	LOC375295	9.46143	0.661689	8.79426	0.214406	0.676184	9.40209	3.3266	0.00188644	0.00483696	-2.19666	9.19589	8.97691	9.74887	9.46143	9.36763	8.78059	9.64641	10.4281	9.24506	8.79398	11.4162	9.57908	9.5673	9.30488	9.67045	8.72044	9.09483	8.79426	8.71374	8.83991	8.89198	9.14084	8.85243	8.71928	8.74707	8.61683	8.78551	9.38426
ILMN_1721770	5069	PAPPA	9.11521	0.272643	8.42248	0.0852675	0.675658	8.85942	7.23288	8.66e-09	9.82e-08	9.8428	9.11521	8.97889	9.23746	9.49479	9.49046	9.33174	9.08088	9.1537	8.65536	8.92721	8.74658	9.33304	9.48334	8.78477	9.10157	8.39441	8.33976	8.61114	8.41799	8.42248	8.36589	8.5002	8.49094	8.39348	8.59024	8.45894	8.37443	8.51622
ILMN_1691731	54625	PARP14	9.19033	0.304149	8.52108	0.087147	0.67458	8.87826	8.12339	5.19e-10	8.6e-09	12.6426	9.27132	9.47448	8.89298	9.05374	9.46584	8.78767	8.82109	9.53071	9.19033	9.75794	9.52925	9.47769	9.03696	9.11598	8.91422	8.53396	8.49576	8.6585	8.55485	8.55865	8.46084	8.49624	8.61792	8.47379	8.51401	8.76172	8.52108	8.46064
ILMN_1683313	6482	ST3GAL1	8.9876	0.245891	8.39632	0.0882463	0.67423	8.84203	8.76021	7.28e-11	1.59e-09	14.598	9.38468	9.24252	8.9876	9.25453	8.77361	9.14808	8.89772	9.34923	8.89288	8.91812	8.95365	9.69286	8.96154	9.08438	8.93123	8.44285	8.39632	8.58696	8.28203	8.37511	8.36259	8.51302	8.43144	8.38102	8.37828	8.42482	8.57703	8.35984
ILMN_1711988	56660	KCNK12	9.03688	0.404415	8.29899	0.0589911	0.673854	8.69528	5.82696	8.14e-07	5.18e-06	5.33945	9.28127	9.65785	8.31727	8.82869	9.2368	8.75448	9.1388	8.95274	9.05357	9.06125	8.37123	9.0058	9.68699	8.47995	9.03688	8.28968	8.30775	8.39269	8.24233	8.44443	8.36699	8.27355	8.29899	8.31922	8.28845	8.28246	8.36448	8.25063
ILMN_1737800	10935	PRDX3	11.0721	0.302976	10.4145	0.189524	0.673282	10.7359	7.00395	1.8e-08	1.86e-07	9.11357	11.0224	10.2356	11.0721	10.9225	11.0198	11.3015	10.9798	11.3459	10.7878	11.4748	11.3467	11.0809	10.8468	11.3017	11.126	10.601	10.1737	10.2284	10.5792	10.5364	10.4686	10.6562	10.1374	10.3343	10.4145	10.4676	10.3292	10.0697
ILMN_1654322	483	ATP1B3	10.399	0.497671	9.94264	0.224445	0.672563	10.2831	4.20312	0.00014256	0.000492651	0.278563	10.3822	9.94194	10.7003	10.3818	10.9591	10.399	10.7554	11.9123	10.2186	10.8753	10.2872	10.3611	10.3607	10.5006	11.3622	9.94264	9.97852	9.89563	10.3904	9.99776	10.3449	9.81867	9.8567	9.85613	9.80892	9.94749	9.5197	10.0441
ILMN_1776936	163782	KANK4	8.53976	0.941456	8.24596	0.0277085	0.672406	8.48274	3.18941	0.00276233	0.00679478	-2.55638	8.53976	8.6898	9.58907	8.81054	8.27462	8.3974	8.21005	9.93836	8.38927	8.45099	11.8143	8.37933	8.59529	9.13611	8.47443	8.25836	8.21087	8.18487	8.25749	8.24156	8.26699	8.24596	8.25589	8.22484	8.26668	8.27349	8.23555	8.20024
ILMN_1807833	81502	HM13	9.2345	0.145794	8.56441	0.0911816	0.67121	8.9303	9.31215	1.38e-11	3.93e-10	16.255	9.37652	9.10633	9.50202	9.14517	9.49164	9.31493	9.2345	9.18937	9.2483	9.33432	9.07286	8.98711	9.31396	9.21525	9.16522	8.71532	8.56441	8.50944	8.52559	8.61851	8.66342	8.46719	8.3952	8.69018	8.55005	8.63655	8.60199	8.54094
ILMN_1734543	5791	PTPRE	9.5082	0.165111	8.79978	0.0840174	0.670966	9.18699	10.4207	5.47e-13	2.56e-11	19.467	9.74984	9.33235	9.2582	9.61085	9.4692	9.56724	9.57634	9.46549	9.54059	9.5082	9.23766	9.60021	9.69168	9.45494	9.19599	8.77616	8.76619	8.73059	8.81561	8.867	8.70472	8.76715	8.89287	8.71555	8.79978	8.9372	8.97448	8.8211
ILMN_1731184	9833	MELK	9.17272	0.347998	8.50198	0.061548	0.670931	8.8711	5.50696	2.29e-06	1.29e-05	4.3171	9.03345	9.19096	9.03885	8.68891	9.31001	9.22602	8.84648	8.95681	9.03242	9.42518	10.1595	9.1943	8.89448	9.51113	9.17272	8.555	8.44286	8.50114	8.55203	8.55585	8.42608	8.43807	8.43121	8.50198	8.59392	8.59404	8.47013	8.53929
ILMN_1735502	220382	FAM181B	8.79321	0.588051	8.34523	0.0505352	0.670532	8.6394	4.80743	2.16e-05	9.3e-05	2.11508	8.79321	9.87631	10.0094	8.4315	8.59454	9.31543	10.023	8.44569	8.70477	8.38163	8.6688	8.35312	9.10191	9.09877	9.23061	8.36883	8.30234	8.21144	8.27429	8.32521	8.35448	8.34523	8.34964	8.34543	8.42469	8.349	8.31405	8.34326
ILMN_1697567	7170	TPM3	9.60323	0.207273	9.01781	0.12637	0.66836	9.3319	7.75441	1.65e-09	2.31e-08	11.4907	9.48949	9.44513	9.39149	9.52088	9.86421	9.60323	9.51969	9.66264	9.71233	10.1483	9.92811	9.7344	9.57061	9.82435	9.53066	9.12752	9.16959	9.00911	9.03404	8.91289	9.06395	9.06411	9.01781	9.03368	8.91078	9.00547	8.66234	8.91945
ILMN_1691410	25805	BAMBI	9.3674	0.767266	9.12201	0.187629	0.667585	9.37426	3.55187	0.000993426	0.00274132	-1.58781	9.58579	9.24164	10.7215	9.18651	9.73405	9.0753	9.00911	11.5355	9.15797	9.64425	10.9233	9.3674	9.33082	9.31662	10.2563	8.96187	9.10531	8.89631	8.82972	9.12201	9.26713	8.8108	9.17686	9.17853	9.12751	8.82177	9.36058	9.27083
ILMN_1705078	1117	CHI3L2	8.83084	0.56861	8.31899	0.0774406	0.667134	8.78906	3.72389	0.000601872	0.0017526	-1.10905	10.0234	8.57592	9.13589	8.83084	9.9566	9.95225	8.95145	9.14406	9.10474	8.33333	8.49376	8.65873	8.8075	8.47303	8.48557	8.31899	8.47174	8.23894	8.25341	8.3599	8.43905	8.36908	8.28706	8.28704	8.25507	8.3384	8.4059	8.23946
ILMN_1815388	26285	CLDN17	8.81403	0.571632	8.25066	0.0195269	0.666576	8.52668	4.85765	1.84e-05	8.07e-05	2.27098	9.21712	8.81403	9.19797	8.38384	8.89434	9.67127	8.34662	8.50945	8.62402	9.01658	8.53159	8.65971	8.81904	10.5178	8.50786	8.25354	8.26392	8.24999	8.25154	8.21877	8.26267	8.20854	8.26261	8.24946	8.22815	8.23888	8.25066	8.27885
ILMN_1773389	5360	PLTP	10.9155	0.538208	10.4858	0.485513	0.666079	10.8504	3.47615	0.00123483	0.00332194	-1.79486	11.7161	10.6703	11.2087	11.952	10.7703	9.89578	10.9155	10.8951	11.2297	11.2942	10.5952	11.6751	10.7666	11.6215	10.762	10.4858	9.99312	10.316	10.8205	10.4862	9.24046	10.6757	10.2684	10.9287	10.724	10.2435	11.0456	9.95187
ILMN_1667994	262	AMD1	9.82339	0.385987	9.11279	0.276082	0.664927	9.44243	4.77209	2.42e-05	0.000102837	2.00563	9.95241	8.98538	9.56028	9.74599	10.3531	10.4624	9.90363	9.64019	9.82339	9.77958	9.9936	9.6666	10.1306	10.3143	9.39848	9.08939	9.35968	8.88553	9.35524	9.11279	9.84087	9.37647	9.05336	9.10942	8.82446	9.31805	8.84812	9.19778
ILMN_1732967	170954	KIAA1949	9.8417	0.378431	9.25554	0.139209	0.664763	9.59988	6.01783	4.38e-07	3.01e-06	5.95147	9.73146	9.95436	9.68764	9.88035	9.50369	9.77187	9.44316	10.5035	9.6444	10.3449	10.7555	10.2031	9.59266	9.8774	9.8417	9.45402	9.29461	9.07284	9.1984	9.02802	9.17669	9.28797	9.29828	9.13989	9.51616	9.25554	9.34961	9.19032
ILMN_1718558	64761	PARP12	9.98244	0.407219	9.30831	0.179934	0.663408	9.59392	6.21227	2.33e-07	1.72e-06	6.57577	10.0032	10.2032	9.28712	9.44934	10.4648	9.5941	9.40513	10.4644	9.81385	9.98033	10.5646	10.1995	9.98244	10.1475	9.61487	9.30831	9.20343	9.41693	9.04389	9.32562	9.16857	9.07543	9.66981	9.42633	9.38563	9.32763	9.28201	9.02653
ILMN_1710028	4170	MCL1	9.63495	0.199431	8.98097	0.153624	0.66215	9.29166	7.14986	1.13e-08	1.24e-07	9.57871	9.67663	9.40597	9.62679	9.55032	9.61158	9.63495	9.62865	9.73395	9.75633	9.88993	9.39763	9.66772	9.77101	9.77564	9.07226	9.03281	8.98097	8.94117	8.90695	8.72552	9.0869	9.19575	8.77058	9.07485	9.01155	9.02242	8.65499	8.96035
ILMN_1712432	5708	PSMD2	11.2927	0.419262	10.7247	0.238984	0.662059	10.9753	4.83439	1.98e-05	8.61e-05	2.19872	10.6046	11.1148	10.9608	10.9439	11.2103	11.0724	10.9276	11.4724	11.2927	11.5541	12.3783	11.4151	11.3316	11.5093	11.7332	10.4038	10.4169	10.4685	10.737	10.5517	10.8812	10.2077	10.4322	10.7247	10.9156	10.8028	10.7971	10.9726
ILMN_1668996	708	C1QBP	12.0513	0.431333	11.4477	0.239449	0.66174	11.7651	5.1107	8.22e-06	3.93e-05	3.06238	11.6564	11.6183	12.3775	11.3855	12.2179	11.8297	12.0468	11.4884	12.0296	12.9341	12.3047	12.1582	12.0513	12.3572	12.6653	11.4619	11.3337	11.7087	11.4477	11.3039	11.7756	11.2569	10.9061	11.6931	11.1491	11.4479	11.3555	11.5287
ILMN_1756204	8986	RPS6KA4	10.5727	0.299548	9.85728	0.205636	0.659205	10.208	7.12998	1.2e-08	1.31e-07	9.5154	10.2049	10.3365	10.3839	9.95282	10.5445	10.6164	10.1612	10.6897	10.4354	10.8291	11.0495	10.7077	10.5727	10.877	10.7949	9.66324	9.83741	9.94911	9.94636	9.68169	9.85728	9.63697	9.77312	10.089	9.6429	10.0217	10.285	10.1152
ILMN_1786658	388962	BOLA3	11.428	0.301019	10.7046	0.181857	0.658382	11.0636	6.91398	2.41e-08	2.4e-07	8.82619	11.2665	10.9924	11.5336	11.039	11.3498	11.6528	11.428	11.4674	11.5122	11.6041	12.0593	11.2416	10.8592	11.6289	11.3231	10.9321	10.6603	10.6363	10.9804	11.0435	10.7046	10.6507	10.5187	10.8511	10.5901	10.8708	10.7125	10.4535
ILMN_1718863	3775	KCNK1	10.232	0.472458	9.66952	0.282457	0.656638	10.0064	4.1168	0.000185573	0.000621782	0.0234129	9.78061	10.1484	11.0953	9.50414	10.232	10.3029	10.0359	10.5587	10.1955	10.948	10.85	9.96944	9.77972	10.7941	10.5686	9.27484	9.84467	9.94594	9.28045	9.6463	9.66952	9.43155	9.67884	9.7287	9.55495	9.9829	10.1944	9.35884
ILMN_1775566	476	ATP1A1	9.58681	0.381715	8.87601	0.23396	0.656526	9.25721	4.79818	2.23e-05	9.54e-05	2.08642	9.19396	8.93103	9.58681	9.38465	10.3912	9.74238	9.72018	10.1205	9.3217	9.2765	9.45217	9.16428	9.64168	9.69928	9.84935	8.90972	8.8996	9.62601	8.87601	8.84783	8.97562	8.69748	8.91284	8.75846	8.80351	8.96802	8.69201	8.84366
ILMN_1787628	10528	NOP56	11.6244	0.400076	10.8533	0.227335	0.656174	11.1884	4.85596	1.85e-05	8.11e-05	2.26574	10.9343	11.0459	10.9215	11.1121	11.6338	12.1137	11.6244	11.5041	11.6535	11.4782	11.68	11.6857	11.3649	12.0454	12.153	10.5859	10.5306	10.6154	11.1531	11.1512	10.9507	10.8533	11.0572	11.1105	10.664	10.7763	11.0878	10.8241
ILMN_1807106	3939	LDHA	15.0101	0.383811	14.3639	0.228939	0.656161	14.7299	5.63398	1.52e-06	8.97e-06	4.72218	15.0101	15.0282	14.3347	14.7928	14.4362	14.6871	14.8942	15.0173	14.9481	15.7191	15.6647	15.127	15.2895	15.2532	14.8478	14.3639	14.5901	14.2542	14.447	14.4936	13.9434	14.6198	14.6026	14.2135	14.3583	13.9646	14.5075	14.1549
ILMN_1793476	112464	PRKCDBP	10.7607	0.471648	10.2242	0.224429	0.65583	10.5354	4.61861	3.92e-05	0.000157114	1.53294	10.6634	11.0127	10.7347	10.6368	10.7167	10.1142	10.3458	11.4023	10.7607	11.851	11.6747	10.8127	10.4918	10.777	11.0912	10.4428	9.86208	9.81198	10.0665	10.4157	10.1983	10.364	10.1924	10.2242	10.4878	9.99485	10.3294	10.4252
ILMN_1700426	8407	TAGLN2	11.6851	0.445826	11.2179	0.211348	0.655487	11.5049	4.83669	1.97e-05	8.55e-05	2.20586	11.1622	11.8483	11.6851	11.5179	11.85	11.4206	11.4261	12.2665	11.4538	12.7079	12.6345	11.6806	11.6833	11.7802	12.1354	11.3098	11.4457	10.7932	11.0296	11.1806	11.2676	11.2179	11.0297	11.4415	11.2641	11.1115	10.7724	11.2337
ILMN_1659753	3920	LAMP2	10.7184	0.345196	10.0943	0.297142	0.654787	10.3818	5.35732	3.72e-06	1.96e-05	3.84147	10.9363	10.5533	10.8681	10.6715	10.9042	10.6645	11.3818	10.9912	10.4628	10.0989	10.1616	10.7184	11.2089	10.7241	10.5817	10.2415	10.6785	10.0749	9.52244	9.74369	10.3499	10.1105	9.9551	10.0943	10.2874	10.1557	9.75597	9.98802
ILMN_1731374	1363	CPE	10.1991	0.528543	9.5648	0.334346	0.654653	10.0988	3.13452	0.00321109	0.00777527	-2.69781	10.5512	10.2891	10.4634	10.9876	9.70248	9.95927	10.313	10.7591	10.1907	10.0433	9.07255	10.1991	10.9758	9.59909	9.75078	9.06319	9.31021	9.60694	10.054	9.72285	9.15883	10.19	9.58426	9.41611	9.5648	9.20853	9.36418	9.72129
ILMN_1710622	90527	DUOXA1	10.3679	0.399742	9.60485	0.291325	0.654376	9.9309	5.51753	2.22e-06	1.25e-05	4.35075	10.4936	10.6523	10.6914	10.1075	10.5045	10.4562	10.3679	9.78504	10.8453	9.50386	9.65745	10.1369	10.6653	10.1626	10.1138	9.5999	9.64955	10.3059	9.49925	9.654	9.43479	9.12613	9.48566	9.69001	9.60485	9.30121	9.80993	9.92313
ILMN_1800697	9079	LDB2	9.67477	0.340522	8.90297	0.238344	0.654017	9.48024	5.31341	4.29e-06	2.22e-05	3.70229	9.64215	9.8966	9.44863	10.1563	9.73872	9.53911	9.68586	9.67477	9.35503	9.34404	8.94212	9.87245	10.1457	9.1269	9.73112	8.80433	8.73935	8.60922	8.88509	9.2211	8.90297	9.07438	9.33541	9.04028	9.19736	8.6786	8.80875	9.26046
ILMN_1784884	11025	LILRB3	9.01353	0.332873	8.24737	0.0687037	0.653863	8.6235	6.4845	9.65e-08	8e-07	7.45003	9.53751	8.83494	8.79472	9.18658	9.07604	9.3527	8.35528	8.81834	9.06966	9.05172	8.67292	9.14771	8.63275	9.01353	8.3794	8.31821	8.30008	8.21982	8.21214	8.22876	8.3067	8.24737	8.40632	8.27374	8.23326	8.21947	8.40027	8.20094
ILMN_1811592	57584	ARHGAP21	11.1905	0.583672	10.5404	0.214025	0.653137	10.9543	4.18257	0.00015182	0.000520818	0.217628	10.7706	10.5055	11.5744	11.0215	11.1753	11.1941	10.3987	11.8288	10.4837	11.9716	12.219	11.1905	10.9796	12.0007	11.5195	10.5031	10.6535	10.335	10.5404	10.9572	10.5117	10.667	10.3189	10.3305	10.9101	10.5366	10.8313	10.7362
ILMN_1684114	286016	tcag7.1015	10.459	0.25363	9.82239	0.190629	0.652909	10.154	6.78066	3.7e-08	3.49e-07	8.39966	10.2452	10.459	11.0498	10.605	10.6343	10.4383	10.3242	10.1671	10.5665	10.5484	10.551	10.2956	9.94032	10.4929	10.2845	9.67059	9.96211	10.08	9.99784	9.82239	9.97474	9.84346	9.87701	9.5136	9.64522	9.48427	9.73108	9.63161
ILMN_1654929	4833	NME4	10.6616	0.445392	10.0352	0.136044	0.652697	10.3771	4.62618	3.83e-05	0.000153964	1.55613	10.5176	10.8271	10.3653	10.2219	10.1824	10.7165	10.3817	10.5233	10.6616	11.3861	11.3087	10.9013	10.7298	11.6303	10.213	10.2556	10.0183	9.90358	9.86196	10.1748	9.89555	10.1031	10.2408	10.0009	10.0352	9.89951	10.1159	10.1673
ILMN_1675085	55236	UBA6	9.82557	0.486926	9.21492	0.210048	0.651638	9.53495	5.00425	1.16e-05	5.33e-05	2.72836	9.74942	9.2477	9.61671	9.6627	10.012	9.82557	9.52518	10.1897	9.8415	11.0173	10.8668	9.85809	9.46258	10.0794	9.6158	9.11067	9.17476	9.46973	9.24684	9.27213	9.21492	9.45841	9.78664	9.16161	9.21499	9.01132	9.05342	9.11432
ILMN_1806037	7083	TK1	9.36881	0.452851	8.81287	0.155449	0.651323	9.19447	4.93714	1.43e-05	6.46e-05	2.51857	9.24965	9.39168	9.25277	9.13714	9.36881	9.19955	9.01144	9.27975	9.43183	10.432	10.3831	9.47342	8.87152	9.89338	9.64432	8.74901	8.69703	8.7383	8.85174	8.82287	8.69014	8.75408	8.85402	8.81376	9.04213	8.81287	8.59641	9.19479
ILMN_1672611	1009	CDH11	9.80788	0.597323	9.22419	0.229699	0.651013	9.66112	3.47658	0.00123332	0.00331842	-1.79369	10.0479	10.2804	10.616	11.3474	9.61415	9.73422	9.33635	9.80788	9.51599	9.41412	8.81	10.0466	10.1777	9.59333	10.0488	9.22419	8.90905	9.31896	9.18401	9.64035	9.28356	9.17887	9.5108	9.17903	9.52373	9.11223	8.82284	9.25459
ILMN_1682299	126328	NDUFA11	11.0649	0.272898	10.3954	0.172786	0.650005	10.7875	6.40664	1.24e-07	9.96e-07	7.20005	10.9995	10.6456	11.0649	10.7346	11.2867	11.2615	10.7666	11.2128	11.01	11.3999	11.1718	11.2127	10.8303	11.6639	11.0532	10.3954	10.2953	10.2777	10.1922	10.5908	10.6388	10.6208	10.2427	10.3777	10.3035	10.4675	10.5806	10.706
ILMN_1808982	9123	SLC16A3	9.32375	0.306272	8.63692	0.0501883	0.649766	8.89824	8.5173	1.53e-10	3.01e-09	13.8573	9.32375	9.03329	9.33688	9.36564	9.33106	9.18788	8.79561	9.32557	9.28852	9.50693	10.1157	9.28831	9.06241	9.38209	8.85077	8.60716	8.74728	8.70008	8.60882	8.63946	8.57911	8.64796	8.63692	8.64186	8.63737	8.57461	8.58578	8.58181
ILMN_1723564	1366	CLDN7	8.6854	0.610963	8.33204	0.0422659	0.649231	8.59977	4.49663	5.75e-05	0.000220507	1.16054	10.1038	8.52421	9.35262	8.51183	9.82136	10.0472	8.37809	8.59866	8.37992	9.45803	8.95848	8.61961	8.54843	8.75486	8.6854	8.37866	8.3336	8.30951	8.30916	8.39201	8.3623	8.26012	8.32445	8.33764	8.30259	8.40717	8.33204	8.28758
ILMN_1705252	11202	KLK8	9.20872	0.399472	8.54434	0.094308	0.649011	8.84908	6.31201	1.69e-07	1.3e-06	6.89612	9.73871	9.6139	9.4307	9.10029	9.28202	9.64031	9.20872	8.59201	9.40565	8.52598	8.61276	8.90806	9.57761	9.05832	8.95981	8.58206	8.54434	8.43593	8.52252	8.46611	8.58724	8.51286	8.33937	8.59126	8.43337	8.58434	8.54832	8.71598
ILMN_1753243	51726	DNAJB11	11.4821	0.370573	10.8429	0.235104	0.648722	11.1731	4.65564	3.49e-05	0.000141979	1.64656	11.3176	10.5724	11.5536	11.3998	11.3928	11.5001	11.3014	12.1652	11.4821	11.6814	11.7376	11.3508	11.2688	11.7513	12.0423	10.9625	10.9729	10.523	10.8429	10.8391	10.9301	10.7366	10.6619	11.2927	11.1704	10.6815	10.9789	10.4891
ILMN_1766010	8565	YARS	11.5124	0.331208	10.9691	0.234712	0.647874	11.2501	5.85959	7.32e-07	4.72e-06	5.44397	11.1885	11.5124	11.3544	11.0636	12.1458	11.8988	11.1543	11.8104	11.2064	11.5824	11.9318	11.6359	11.4325	11.467	11.9174	10.9729	10.5754	10.585	11.0006	11.2437	11.1234	10.4453	10.905	10.8743	10.9317	11.0876	10.9691	11.0581
ILMN_1694075	1647	GADD45A	9.70732	0.292735	9.05158	0.191229	0.647871	9.44608	6.97595	1.97e-08	2.02e-07	9.02416	9.80614	9.70732	10.3255	9.69101	9.55235	9.75809	9.53808	9.31949	9.76654	9.30178	10.2324	9.57714	9.913	9.98821	9.53226	8.85125	9.13199	9.37124	9.00893	8.93663	9.19661	9.25173	8.75542	8.95272	8.99952	9.307	9.05158	9.30449
ILMN_1734194	51010	EXOSC3	9.9724	0.257409	9.27545	0.157315	0.647295	9.64974	6.32241	1.63e-07	1.26e-06	6.92953	9.77571	9.60498	10.0682	9.51213	9.72375	9.97981	9.9724	10.2538	10.2084	10.2613	10.1015	9.87131	9.68402	10.1607	9.58164	9.36497	9.16631	9.34206	9.25194	8.95943	9.21212	9.52059	9.54815	9.16278	9.29834	9.27721	9.27545	9.13092
ILMN_1666305	1033	CDKN3	9.57736	0.438371	8.94146	0.183189	0.646486	9.28656	5.08341	8.97e-06	4.24e-05	2.97661	9.39403	9.57737	9.57736	9.26067	9.27143	9.61018	8.97355	9.56804	9.83574	9.92308	10.3476	9.99859	8.86112	10.3225	9.30576	9.01243	8.83984	8.60765	8.94591	8.90452	8.89763	9.26387	8.94146	8.85345	9.00581	9.10448	8.67931	9.1894
ILMN_1718629	8204	NRIP1	9.94348	0.402291	9.28893	0.149941	0.646077	9.48075	5.19339	6.3e-06	3.11e-05	3.32283	9.97759	9.61009	10.1356	9.60506	10.2524	10.489	9.84125	10.3571	9.6526	9.27861	10.5526	9.44932	9.72884	9.94348	10.4345	9.18127	9.4748	9.28893	9.02347	9.35835	9.50425	9.27814	9.39137	9.35593	9.54438	9.17302	9.24112	9.18625
ILMN_1689959	56926	NCLN	10.6723	0.269307	10.113	0.160681	0.64504	10.42	6.43102	1.15e-07	9.3e-07	7.27833	10.5362	10.4981	10.6723	10.3419	10.715	10.6148	10.4431	10.9974	10.5165	10.9373	11.1907	10.8263	10.5638	11.2349	10.8315	10.3436	9.99298	10.2646	10.113	10.1169	9.96	9.75622	9.91015	9.99206	10.0675	10.1611	10.2498	10.1503
ILMN_1657862	191	AHCY	11.3981	0.343564	10.7597	0.199059	0.644139	11.04	5.55904	1.94e-06	1.11e-05	4.48304	11.6284	11.154	11.4592	11.0185	11.5011	11.7294	11.3178	10.4531	11.511	11.1932	11.1538	11.2536	11.4833	11.9197	11.3981	10.6845	10.5337	10.7717	10.7723	10.8011	10.9497	10.5174	10.5517	10.9277	10.6112	10.7597	10.9552	10.2747
ILMN_1800512	3162	HMOX1	10.6551	0.689891	9.89555	0.199471	0.643984	10.227	3.54347	0.0010178	0.00279746	-1.61091	11.0398	11.3204	10.6551	10.6566	10.7973	10.6539	10.8187	9.5585	11.214	9.47972	9.184	10.389	11.3226	10.5466	9.73998	9.51158	9.8106	9.69123	9.97662	9.6109	10.0139	9.89555	9.55512	9.79946	10.0098	10.0294	10.0519	10.0647
ILMN_1752889	5359	PLSCR1	8.98982	0.219288	8.35455	0.0624306	0.642754	8.70782	8.66587	9.71e-11	2.06e-09	14.3111	8.89661	8.86009	8.93944	9.20137	9.30714	8.98982	8.62546	9.23285	9.01639	9.11376	9.19727	9.29344	8.75838	8.75856	8.76544	8.32784	8.27316	8.26812	8.45666	8.35455	8.41343	8.34426	8.39795	8.39056	8.41104	8.38603	8.32721	8.25528
ILMN_1746682	10200	MPHOSPH6	9.97782	0.237072	9.30587	0.131308	0.642595	9.75309	5.38064	3.45e-06	1.84e-05	3.91546	10.0901	9.72031	9.58556	10.0285	10.5285	10.3719	9.97782	10.0733	10.0649	9.86212	9.96261	9.91828	10.2297	9.91502	9.87391	9.28739	9.30587	9.5718	9.37935	9.3824	9.2223	9.28632	9.28939	9.64038	9.2741	9.40234	9.25674	9.52336
ILMN_1723467	3688	ITGB1	13.1044	0.606771	12.5887	0.221503	0.640707	12.8227	4.13785	0.000174043	0.000588832	0.0854422	13.1203	12.6229	12.83	12.986	13.0595	13.1359	12.2679	14.1068	12.6103	13.781	14.629	12.8635	13.1044	13.4395	13.3072	12.7551	12.2721	12.3063	12.2144	12.7526	12.824	12.5887	12.794	12.3382	12.7844	12.4218	12.5954	12.5059
ILMN_1672295	80149	ZC3H12A	9.26894	0.496007	8.82069	0.119681	0.640528	9.20156	4.18647	0.00015002	0.000515244	0.229175	10.0522	9.1712	9.18946	8.99082	10.2859	10.1991	9.35543	9.14068	9.701	9.26894	10.2677	9.05244	9.10911	8.87519	9.44492	8.76548	8.83007	9.02967	8.82693	8.75501	8.66659	8.79544	9.01202	8.73128	8.95781	8.68735	8.95166	8.82069
ILMN_1661337	6723	SRM	9.57261	0.224797	8.97216	0.161274	0.639661	9.28321	7.76378	1.6e-09	2.26e-08	11.5201	9.39758	9.62254	9.55873	9.2812	9.4086	9.59996	9.50941	9.19453	9.7125	9.59449	9.80925	9.57261	9.46259	10.12	9.73645	8.96977	8.796	9.12299	8.98159	8.97216	9.03031	8.7469	8.65402	9.04005	8.70598	8.881	9.08084	9.1392
ILMN_1682428	113802	C1orf59	9.66162	0.401598	8.87499	0.146361	0.637957	9.38736	4.49505	5.78e-05	0.000221435	1.15576	9.65063	9.22474	10.2386	9.06003	9.80633	9.74024	9.80138	9.86839	9.07497	9.58902	9.73362	9.66162	9.74507	8.63122	9.47353	8.77765	8.84796	8.89744	8.83974	9.20775	9.06427	8.7554	8.89686	8.74798	8.83873	9.01517	9.13545	8.87499
ILMN_1679476	2618	GART	10.5252	0.193454	9.94674	0.15611	0.637909	10.2546	6.38536	1.33e-07	1.06e-06	7.13171	10.3053	10.2607	10.671	10.2054	10.8211	10.5252	10.3756	10.8559	10.7318	10.5586	10.5154	10.4568	10.522	10.6084	10.6195	10.0836	9.88521	10.0007	9.94674	9.95485	9.81199	9.77922	10.0309	9.86217	9.65576	9.96708	10.1023	9.58816
ILMN_1687440	28996	HIPK2	9.89689	0.237266	9.1635	0.193414	0.637281	9.53845	6.84893	2.97e-08	2.87e-07	8.61816	9.99357	9.86614	9.9132	9.72691	10.0098	10.0437	9.89487	9.57102	9.8474	9.1393	9.89689	9.67157	9.90669	10.0653	9.98979	9.23705	9.24999	9.67874	9.0875	9.19748	9.42709	8.99988	9.09273	9.31876	8.99267	9.1635	9.01049	9.12419
ILMN_1700950	646567	LOC646567	10.507	0.262543	9.87851	0.191142	0.636419	10.2153	6.55464	7.69e-08	6.6e-07	7.67515	10.6563	10.0048	11.0198	10.4434	10.4271	10.507	10.5605	10.6826	10.4934	10.4994	10.5033	10.6438	10.6063	11.0292	10.1756	10.0319	9.74717	9.84824	9.88816	9.63845	10.0951	10.0334	9.70978	9.87851	9.80392	10.3691	9.86051	9.97457
ILMN_1719518	378	ARF4	11.8136	0.336529	11.1176	0.268611	0.635707	11.5215	5.6867	1.28e-06	7.76e-06	4.8906	11.638	11.4329	12.2245	12.0156	11.8136	11.8067	11.3988	11.5359	11.0304	12.2565	12.1336	11.8074	12.0143	11.893	11.8448	10.8991	11.0916	10.6847	11.3401	11.3954	11.1621	10.8139	11.0288	11.062	11.1176	11.5516	11.2959	11.5594
ILMN_1703324	23590	PDSS1	9.14231	0.174311	8.45944	0.0762383	0.63536	8.83381	8.34373	2.62e-10	4.82e-09	13.3241	8.96846	8.87297	9.07354	8.84908	9.14231	9.18291	9.15452	9.10148	9.2948	9.4647	9.21642	8.90096	8.89328	9.17461	9.19397	8.44364	8.46932	8.40733	8.52043	8.5535	8.45944	8.41987	8.34726	8.54342	8.42342	8.52242	8.57625	8.34016
ILMN_1676515	3614	IMPDH1	10.0574	0.332263	9.57763	0.181627	0.635023	9.84069	6.0206	4.34e-07	2.99e-06	5.96036	9.78462	10.1146	9.94191	9.99555	10.0013	10.6135	9.76389	10.5567	10.029	10.6315	10.7613	10.1641	10.0574	9.98635	10.5631	9.65014	9.57763	9.60288	9.55564	9.78409	9.79805	9.1545	9.3419	9.59754	9.50035	9.45238	9.78029	9.51884
ILMN_1667199	58472	SQRDL	10.5018	0.457138	9.8273	0.128157	0.634456	10.2058	5.01039	1.13e-05	5.24e-05	2.74758	10.6026	10.2354	9.95955	10.0731	10.7324	11.0334	9.71049	10.456	10.1351	11.3398	10.2659	10.9241	10.5018	11.0762	10.55	9.77974	9.76628	9.89854	9.9959	9.71564	9.91871	9.8273	9.72336	9.81346	9.75962	10.0671	9.99252	10.0769
ILMN_1672094	1745	DLX1	8.66406	0.61465	8.26311	0.0503203	0.633927	8.67617	3.86851	0.000392214	0.00120332	-0.698121	8.336	8.71702	8.73488	8.5764	8.34883	8.66406	8.45031	9.92868	8.33371	9.82321	9.99535	8.45514	8.45766	9.13193	9.50473	8.20403	8.25294	8.22907	8.26311	8.23266	8.27575	8.22824	8.27748	8.28946	8.26329	8.26503	8.23187	8.40957
ILMN_1773352	6352	CCL5	8.90107	0.501219	8.31296	0.0287024	0.633821	8.65393	4.38687	8.09e-05	0.000299373	0.828268	8.95612	8.75472	9.07405	9.09991	8.74025	8.51991	8.32856	9.29944	8.90107	10.0532	8.44084	9.89813	8.42195	9.01311	8.74168	8.2868	8.28891	8.30739	8.31475	8.30729	8.31296	8.28631	8.31319	8.36133	8.35674	8.34376	8.34937	8.27537
ILMN_1683940	4828	NMB	8.93206	0.283816	8.33867	0.0585516	0.633473	8.65526	8.75358	7.43e-11	1.62e-09	14.5778	9.15159	9.25724	8.93206	8.81242	8.8541	8.9862	8.90873	8.77625	9.45012	8.45119	9.30389	9.43757	8.9671	8.66161	8.86605	8.41172	8.29138	8.3224	8.3607	8.39909	8.26682	8.32733	8.33867	8.36137	8.39214	8.33426	8.48973	8.30991
ILMN_1720631	54704	PDP1	9.6722	0.263849	8.92718	0.103197	0.63334	9.22557	8.70343	8.66e-11	1.85e-09	14.4254	9.73279	9.09159	9.90693	9.37805	9.89731	9.6722	9.5129	9.7319	9.27003	9.71149	9.88278	9.44559	9.36122	9.90313	9.34693	9.00118	8.9918	9.0927	8.87115	9.00527	8.88229	8.86548	9.02808	8.92718	9.16475	8.91258	8.78857	8.90108
ILMN_1665877	284996	RNF149	12.3175	0.322529	11.5988	0.154535	0.630555	11.956	5.71541	1.17e-06	7.15e-06	4.98242	12.4903	12.3537	11.302	12.2134	12.0895	12.4039	12.3175	12.5112	12.5367	12.7466	12.2087	12.1231	12.3297	12.1354	12.201	11.6504	12.0005	11.4529	11.6231	11.4381	11.8327	11.5883	11.5988	11.5457	11.5164	11.7417	11.6716	11.5768
ILMN_1695935	57537	SORCS2	9.25468	0.439125	8.58181	0.142571	0.629702	8.91335	4.87069	1.77e-05	7.78e-05	2.31154	9.34256	9.83988	9.37332	9.4564	9.08259	9.14153	9.03331	10.0171	9.34272	8.3493	8.43388	9.25468	9.37932	9.23925	8.89032	8.63595	8.47521	8.25518	8.50543	8.54265	8.53648	8.58181	8.74769	8.54572	8.64422	8.58613	8.65308	8.85695
ILMN_1736888	51128	SAR1B	10.8642	0.271254	10.1835	0.152118	0.629402	10.5378	5.77776	9.55e-07	5.97e-06	5.1819	10.9001	10.9405	11.1034	10.6538	10.8642	10.9303	10.8738	10.8611	11.0602	10.2274	10.5857	10.8889	10.8189	10.4999	10.218	10.136	10.1354	10.1917	9.96575	10.2956	10.1835	10.3319	9.82969	10.2499	9.99572	10.2225	9.94696	10.2359
ILMN_1686731	5771	PTPN2	9.08645	0.155523	8.4214	0.0669271	0.629237	8.74559	8.52803	1.48e-10	2.93e-09	13.8902	9.12125	8.89228	9.20227	8.84446	9.38328	9.23847	8.90066	8.88586	9.006	9.12787	9.08645	8.97044	8.94684	9.18828	9.10968	8.46724	8.36567	8.35721	8.43001	8.53349	8.56571	8.39151	8.41159	8.44645	8.37022	8.4214	8.48444	8.35852
ILMN_1714905	644563	LOC644563	9.89814	0.15964	9.2183	0.182027	0.628938	9.6031	8.76894	7.09e-11	1.56e-09	14.6244	9.67324	9.76295	9.75008	10.0021	9.90933	9.96338	9.95187	9.76325	10.3036	9.91589	9.80053	10.0513	9.8012	9.74033	9.89814	9.03062	9.07079	9.60993	9.58124	9.2183	9.34128	9.30326	9.18519	9.33088	9.05444	9.15835	9.29133	9.16374
ILMN_1789136	10169	SERF2	12.531	0.355404	12.0037	0.264722	0.628896	12.2495	4.67656	3.27e-05	0.000134029	1.71089	12.482	11.89	12.531	12.0792	12.2822	12.9362	12.5855	12.7261	12.421	12.5734	12.9341	12.3998	12.3526	13.2266	12.9624	12.2049	12.0037	12.0124	11.5972	11.7742	11.3543	12.2364	12.2696	11.763	12.0919	11.8444	11.8877	12.0492
ILMN_1797604	10487	CAP1	13.1312	0.306461	12.5688	0.137169	0.62866	12.8218	6.28966	1.81e-07	1.38e-06	6.82435	13.3718	12.9691	13.1046	13.1242	13.0322	13.4666	12.4475	13.1312	13.1343	12.9855	13.8694	13.2584	13.0462	13.211	13.3885	12.7018	12.6735	12.6888	12.5688	12.6572	12.6275	12.4765	12.4041	12.6568	12.3473	12.3899	12.3409	12.4961
ILMN_1739633	84626	KRBA1	9.74647	0.230511	9.13454	0.208228	0.62851	9.48442	7.36082	5.76e-09	6.81e-08	10.2489	9.74647	10.2282	9.6862	9.81601	9.72466	9.84535	9.66308	10.2661	9.82637	9.49247	9.94348	9.44375	9.60175	9.80032	9.64677	9.31962	9.48097	9.41658	8.91157	9.38115	9.29667	9.0557	9.13454	8.98434	8.85753	9.17042	8.93099	9.05614
ILMN_1673704	9118	INA	9.17538	0.465495	8.46124	0.190038	0.628427	8.82981	4.34932	9.09e-05	0.000331249	0.715233	9.60291	9.50888	9.31799	9.05773	9.44084	9.06373	9.45628	8.47983	9.17538	8.34739	8.49531	9.71956	9.65302	8.85581	8.597	8.33558	8.46124	8.99293	8.55754	8.56054	8.39435	8.32793	8.26701	8.41178	8.34653	8.64501	8.5906	8.47485
ILMN_1712400	5269	SERPINB6	11.6609	0.492162	10.756	0.251306	0.627374	11.0696	3.69681	0.000651683	0.00188596	-1.18518	11.8876	11.7866	11.0876	11.491	11.7468	11.3411	11.6609	11.4437	11.8079	10.3996	11.7257	11.6918	11.7904	10.372	11.0243	10.8809	11.2539	10.6434	10.8035	10.3689	11.183	10.7179	10.756	10.8531	10.5973	11.0092	10.5189	10.6808
ILMN_1810275	9056	SLC7A7	9.09643	0.345918	8.46581	0.0813795	0.62701	8.89135	6.78171	3.69e-08	3.48e-07	8.40303	9.57376	9.39804	9.11899	9.06339	9.04567	9.02563	8.51656	9.09643	9.38484	9.27274	8.871	9.72209	8.87526	9.22983	8.47118	8.46592	8.44812	8.40103	8.39347	8.43257	8.39167	8.59753	8.46025	8.49934	8.6572	8.46581	8.56607	8.51325
ILMN_1806502	7718	ZNF165	9.19662	0.250263	8.58845	0.0853247	0.626859	8.98792	6.19266	2.48e-07	1.82e-06	6.5128	9.19662	9.15442	9.32953	9.19631	9.16295	9.74103	9.28972	9.18575	9.23553	9.46006	8.94281	8.70252	9.45177	9.40435	8.9219	8.52377	8.58245	8.38501	8.57223	8.58615	8.57428	8.67953	8.60843	8.60647	8.66365	8.67388	8.58845	8.73177
ILMN_1812926	118429	ANTXR2	9.24823	0.524051	8.70651	0.174199	0.626798	9.06242	4.25956	0.000119877	0.000423923	0.446485	9.20277	9.06694	8.97505	9.24823	9.4006	9.09123	8.65103	9.72731	9.16202	9.52178	10.8931	9.44048	9.34179	9.57743	8.7262	8.6867	8.55668	8.4639	8.55053	8.58509	8.77705	9.00629	8.98262	8.74635	8.86769	8.77253	8.70651	8.50549
ILMN_1784661	23670	TMEM2	9.2108	0.229844	8.56361	0.141461	0.626098	8.86026	8.70157	8.71e-11	1.85e-09	14.4198	9.25185	8.99833	8.768	9.29049	9.2108	9.07112	9.04895	9.54908	8.99735	9.45329	9.46945	9.49547	8.98085	9.31608	9.08418	8.66754	8.53771	8.33061	8.57365	8.48365	8.70112	8.63441	8.84656	8.48198	8.71176	8.54128	8.56361	8.3741
ILMN_1716372	201595	STT3B	10.5047	0.275332	9.81522	0.17602	0.626044	10.0728	5.62132	1.59e-06	9.31e-06	4.68175	10.5546	10.4371	10.5107	10.6239	10.3421	10.5047	10.5329	9.86373	10.4308	10.6041	10.2759	9.80112	10.7065	10.044	10.5419	9.91324	9.83615	9.81522	9.75209	9.64348	10.0997	9.84779	9.67737	9.84425	9.52169	9.87554	9.55912	9.48013
ILMN_1768771	10981	RAB32	9.34986	0.42037	8.87944	0.0850917	0.626029	9.23028	5.80826	8.65e-07	5.47e-06	5.27956	9.04704	9.34986	10.3584	9.33368	9.22271	9.34069	9.43459	9.46335	9.3069	9.82367	10.5485	9.33325	9.36679	9.52909	9.20362	8.87944	8.97709	8.91663	8.79635	8.86491	8.98552	8.91459	8.97634	8.84164	8.8746	8.6718	8.87162	8.93158
ILMN_1678143	397	ARHGDIB	13.1519	0.478277	12.4091	0.185927	0.625417	12.9255	4.51175	5.48e-05	0.000211499	1.20655	13.1519	13.3942	12.4593	13.1718	13.5709	13.0113	13.0497	13.2198	13.2918	13.4173	12.9902	14.0384	12.9406	12.0692	12.5205	12.8892	12.5662	12.2369	12.4002	12.4551	12.4069	12.4627	12.7582	12.3262	12.29	12.3049	12.4091	12.4878
ILMN_1711899	302	ANXA2	10.1142	0.58903	9.55062	0.280782	0.62494	9.77845	3.99257	0.000270386	0.000869997	-0.340005	10.1135	9.61317	9.79115	9.46587	10.342	10.6877	9.68639	10.9037	10.1142	11.6654	10.5246	9.65352	10.1542	10.3389	9.74739	9.87317	9.60664	9.39455	9.17671	9.55062	9.94351	9.55061	9.22768	9.74674	9.71847	9.91873	9.08829	9.50817
ILMN_1808661	401505	TOMM5	10.7684	0.476149	10.1046	0.326034	0.624814	10.5749	4.07693	0.000209486	0.00069246	-0.0937196	11.2185	10.8403	10.8194	11.417	10.954	10.7123	10.6628	9.98404	11.574	10.1131	10.4602	10.6587	10.7684	11.5076	10.3615	10.1475	10.2446	10.0551	10.8096	9.93372	10.3481	9.9401	9.68048	10.7942	9.93356	10.261	10.07	10.1046
ILMN_1682098	5685	PSMA4	10.7552	0.344925	10.1511	0.202276	0.62393	10.4816	5.318	4.22e-06	2.19e-05	3.71683	10.4465	10.3181	10.661	10.7038	11.2926	10.8162	10.1532	10.9853	10.5482	11.308	10.8394	11.2709	10.7149	10.7552	10.9819	9.94443	9.74162	10.0854	10.2997	10.2276	10.2818	10.1502	10.0167	10.3803	10.0238	10.4989	10.1511	10.3098
ILMN_1683883	95	ACY1	9.25143	0.241165	8.71677	0.110793	0.623875	9.08007	7.95152	8.88e-10	1.36e-08	12.1077	9.16656	9.16982	9.25143	9.04778	9.22305	9.7445	9.45636	8.92444	9.4363	9.32589	9.74689	9.2465	9.29149	9.20445	9.6514	8.77201	8.56664	8.86666	8.58499	8.73848	8.71677	8.58503	8.55259	8.75029	8.63833	8.67224	8.84797	8.83292
ILMN_1674985	55092	TMEM51	10.2183	0.275619	9.66038	0.20074	0.623339	9.90076	5.21268	5.93e-06	2.95e-05	3.38373	10.5736	10.1027	9.86667	9.74618	10.5616	10.4304	10.4249	10.1221	10.3338	10.2183	10.4781	9.94237	10.214	10.5576	9.91267	9.51522	9.86266	9.86386	9.68479	9.68293	9.7377	9.66038	9.59473	9.84211	9.3299	9.51379	9.31481	9.31405
ILMN_1811077	10184	LHFPL2	9.09322	0.204446	8.45911	0.0501009	0.622587	8.77944	11.2185	5.92e-14	3.95e-12	21.6783	9.53537	9.13682	9.23475	9.09322	8.94528	9.1395	8.71181	9.08715	9.14908	8.87668	9.26165	9.09365	8.97921	8.75645	9.07826	8.48625	8.41141	8.30415	8.43448	8.47593	8.44638	8.45802	8.46528	8.45911	8.48426	8.47526	8.43807	8.50283
ILMN_1692731	80727	TTYH3	9.08207	0.143432	8.48939	0.0447156	0.62248	8.80885	13.9957	4.81e-17	1.3e-14	28.7239	9.15042	9.23835	9.05522	9.00068	9.01002	9.08207	8.86256	9.16776	9.3253	9.0395	9.38681	9.28847	9.01078	9.13384	9.00886	8.60439	8.46905	8.50983	8.45501	8.51097	8.48939	8.41588	8.49326	8.48175	8.48653	8.47965	8.54499	8.49295
ILMN_1679912	285381	DPH3	9.55339	0.224751	8.91848	0.115457	0.622183	9.25606	9.81262	3.15e-12	1.14e-10	17.7248	9.68336	9.41883	9.29228	9.42627	9.33925	9.73593	9.55339	9.16897	9.91135	9.37423	9.60532	9.85994	9.71557	9.78629	9.40006	9.00428	8.9806	9.05991	8.91701	8.85161	8.85216	8.82478	8.6723	8.94438	8.91848	8.90213	9.05012	9.1021
ILMN_1752042	3898	LAD1	11.4771	0.382479	10.8147	0.333294	0.621741	11.0105	3.88708	0.000371072	0.00114683	-0.644839	11.0329	11.7534	11.0596	10.9399	11.569	11.4771	11.8787	11.1309	11.8441	10.7039	11.1939	11.5386	11.9606	11.1442	11.4847	10.4426	10.8115	11.0695	11.1058	10.6867	10.4287	10.3026	10.1721	10.9613	10.8147	10.859	10.9469	11.2659
ILMN_1703538	199	AIF1	9.59424	0.489828	8.96277	0.20772	0.621249	9.39856	4.03396	0.000238617	0.000777884	-0.219434	10.0728	9.76709	9.64559	10.4799	9.44638	9.77683	8.99431	9.51267	9.59424	9.37659	8.71247	9.81922	9.22229	9.8993	8.67754	8.96277	9.12214	8.94852	9.07539	8.59104	8.89695	9.01848	9.14024	9.05152	8.65409	9.11517	8.65009	8.62833
ILMN_1788631	5066	PAM	10.0205	0.418808	9.29378	0.26864	0.62027	9.7236	4.38834	8.05e-05	0.000298215	0.83271	10.1006	10.1531	10.0205	9.9047	9.46869	9.9418	9.88223	10.2903	10.1561	9.28256	10.3289	10.3633	10.3107	8.90291	9.85363	9.45819	9.14696	8.91383	9.05769	9.55561	9.25061	9.59748	9.65749	9.45339	9.64128	9.08291	8.92598	9.29378
ILMN_1694778	3875	KRT18	8.73027	0.552916	8.32486	0.0861313	0.620148	8.57104	4.88109	1.71e-05	7.55e-05	2.34388	9.32024	8.63294	8.89078	8.46816	8.6953	10.0465	8.27099	9.13852	8.48833	8.49228	10.0929	8.59018	8.73027	9.29968	9.06886	8.35617	8.25974	8.20495	8.23397	8.40568	8.51192	8.41029	8.36131	8.2568	8.27767	8.37773	8.28609	8.32486
ILMN_1733348	55700	MAP7D1	10.2692	0.221756	9.65261	0.211814	0.619693	10.0006	7.06667	1.48e-08	1.56e-07	9.31364	9.93415	10.2692	10.3609	10.1261	10.0686	10.4526	10.1506	10.2041	10.1124	10.4439	10.5083	10.6293	10.7272	10.4449	10.251	9.47354	9.58086	9.78386	9.56762	9.51908	9.89001	9.5245	9.33935	9.872	9.80576	9.65261	9.98744	10.0062
ILMN_1795442	3910	LAMA4	9.31413	0.253718	8.68783	0.176614	0.618853	9.06488	7.17942	1.03e-08	1.15e-07	9.67279	9.53579	9.61857	9.31413	9.59457	9.57225	8.89499	9.02295	9.37607	9.34668	9.16506	9.11903	9.28122	9.76221	9.08336	9.12947	8.87097	8.55677	8.33908	8.68783	8.88558	8.61278	8.65833	9.06467	8.69137	8.79696	8.63757	8.63687	8.69029
ILMN_1714383	7164	TPD52L1	10.9845	0.55305	10.13	0.303298	0.618714	10.5958	3.28278	0.00213251	0.00539256	-2.31251	11.2039	11.0187	11.0547	10.9575	10.7248	11.466	11.298	10.9845	10.6684	9.4653	10.0964	10.5624	11.3604	10.1125	11.1377	10.1572	10.4031	10.6936	9.96171	10.0661	10.13	10.5769	9.87661	10.3173	9.7861	10.6093	9.90412	9.97107
ILMN_1737580	27351	PPPDE2	9.81953	0.242159	9.25492	0.149555	0.618688	9.56309	6.86568	2.82e-08	2.74e-07	8.67175	10.0783	9.7489	10.1674	9.70081	9.66456	10.2219	9.87431	9.72217	10.2014	9.92049	9.81953	9.48482	10.3087	9.764	9.80913	9.42145	9.25492	9.41177	9.23124	9.26832	9.53894	9.07598	9.04099	9.18248	9.23147	9.39987	9.16072	9.42705
ILMN_1725791	9200	PTPLA	9.13388	0.290495	8.5321	0.0740596	0.61863	8.82651	8.5496	1.39e-10	2.78e-09	13.9562	9.17815	8.87928	9.21484	9.13388	8.85722	9.26607	9.1336	9.10227	9.5717	9.08299	9.61836	8.64297	9.13668	9.68164	8.90279	8.65995	8.52466	8.47917	8.38918	8.61672	8.62616	8.48055	8.5321	8.62012	8.54933	8.51242	8.51638	8.53319
ILMN_1703441	51042	ZNF593	10.7159	0.317278	10.0741	0.109692	0.618398	10.3826	6.95376	2.12e-08	2.16e-07	8.9533	10.321	10.0701	10.4745	10.3815	11.1292	10.5395	10.8112	10.5634	10.7159	10.866	10.7412	10.7986	10.6568	11.3201	10.9283	10.0741	10.0551	10.1296	9.97023	10.108	10.0667	9.9298	9.82158	10.0693	10.2214	10.0975	10.187	10.1722
ILMN_1661755	64855	FAM129B	12.922	0.354103	12.3748	0.218256	0.618009	12.6487	5.10337	8.41e-06	4.01e-05	3.03933	13.2299	12.549	12.922	12.6348	13.4921	13.2123	12.5556	13.4209	12.511	13.4363	12.7786	12.8148	12.8896	13.1137	13.4	12.5946	12.3539	12.8425	12.3012	12.346	12.5192	12.158	12.5366	12.0127	12.3948	12.3748	12.1059	12.3913
ILMN_1799725	1794	DOCK2	9.22936	0.477732	8.68351	0.146518	0.616877	9.1937	3.87766	0.000381652	0.00117452	-0.671875	9.5415	10.0168	9.16327	9.68329	9.39206	9.11973	8.83988	9.49928	9.50458	9.21417	8.63144	10.3971	9.06778	9.22936	8.652	8.75169	8.86778	8.68351	8.74493	8.60484	8.67528	8.79776	9.0886	8.70141	8.63253	8.63195	8.54341	8.54885
ILMN_1724527	29760	BLNK	9.47832	0.324872	8.75119	0.152551	0.616763	9.15397	5.47931	2.51e-06	1.4e-05	4.22905	9.80726	9.79313	8.77827	9.41369	9.65652	9.73301	9.54597	9.18032	9.47832	9.3065	9.19097	9.34684	9.57625	8.76924	9.58886	8.68684	8.91161	9.12008	8.59601	8.7404	8.85806	8.75119	8.74364	8.76914	8.56142	8.96943	8.88339	8.73396
ILMN_1761447	340061	TMEM173	9.04499	0.106865	8.43635	0.0546914	0.615586	8.75806	17.9733	8.07e-21	6.44e-17	37.2381	9.26506	9.14198	9.04499	9.10854	9.00477	8.93339	8.90263	8.98627	9.13001	8.97459	8.90918	9.05588	9.10958	9.14251	8.91875	8.41824	8.34251	8.33167	8.42297	8.53167	8.44829	8.43635	8.4466	8.38158	8.46189	8.38981	8.45694	8.47327
ILMN_1740619	80117	ARL14	8.89364	0.361844	8.26049	0.0160596	0.614966	8.53854	6.79462	3.54e-08	3.36e-07	8.44436	8.89364	9.01097	8.8915	8.40058	8.42923	8.90935	8.62947	8.90682	8.86162	9.73913	9.41501	9.01934	8.90105	8.82464	8.35982	8.29162	8.25665	8.26546	8.26035	8.27382	8.2549	8.23079	8.26049	8.26582	8.25164	8.28659	8.25962	8.28093
ILMN_1785618	6525	SMTN	9.19072	0.246659	8.60369	0.141066	0.613695	8.88845	8.32957	2.73e-10	5.02e-09	13.2805	9.16902	9.42673	9.02912	9.22682	9.04565	9.49562	9.27706	9.05748	9.44749	9.19072	9.85032	8.87318	9.05669	9.2553	9.02784	8.62628	8.93308	8.33467	8.59512	8.67153	8.69198	8.46684	8.58765	8.73072	8.64759	8.50622	8.60369	8.59841
ILMN_1776519	5909	RAP1GAP	9.27884	0.541594	8.90207	0.204719	0.613037	9.20398	4.26233	0.000118859	0.000420577	0.454752	9.2724	9.82713	9.94173	9.03227	9.27884	10.0459	9.14215	9.23682	9.98413	9.42995	9.00355	9.18615	9.26309	11.0271	9.3178	9.42563	8.7116	8.74152	8.59754	8.90207	9.08417	8.86639	8.9281	8.96886	8.79963	9.02016	9.01955	8.88911
ILMN_1790692	10578	GNLY	8.77714	0.455252	8.20697	0.0669633	0.612555	8.51329	5.4976	2.37e-06	1.33e-05	4.28729	9.4238	9.362	8.27258	8.47275	9.43953	9.00248	8.24865	8.99453	8.77714	8.78665	8.5092	9.60899	8.67772	8.52403	8.35034	8.15458	8.20635	8.1643	8.1632	8.20697	8.21698	8.15094	8.24511	8.22715	8.2046	8.23493	8.41125	8.24073
ILMN_1691249	54751	FBLIM1	8.91637	0.234474	8.34644	0.0305367	0.611048	8.60632	9.32669	1.32e-11	3.77e-10	16.2982	8.98559	8.93413	8.87641	8.72152	8.63408	8.99659	8.91637	9.17309	9.08097	8.84582	9.63863	8.77504	8.9161	8.95927	8.79636	8.26716	8.38492	8.35806	8.34644	8.34399	8.33313	8.32161	8.29379	8.35077	8.33725	8.35149	8.36091	8.35684
ILMN_1800412	649	BMP1	9.32943	0.563507	8.83767	0.0867634	0.61092	9.1138	4.57292	4.53e-05	0.000178921	1.39309	9.32943	9.35509	9.51061	9.39612	8.94998	9.1188	8.8707	9.88086	9.14283	9.24057	11.1174	8.91073	9.24925	9.95829	9.61557	8.83767	8.77508	8.89152	8.84476	8.82253	8.77462	8.65085	8.77541	8.74913	8.89805	8.89482	8.95744	8.94622
ILMN_1780060	8547	FCN3	8.89437	0.365911	8.31313	0.0211938	0.609486	8.62407	6.22168	2.26e-07	1.68e-06	6.60599	8.97683	8.63597	8.36569	8.62604	9.09461	9.61752	8.51758	9.1398	9.06935	9.46454	8.73675	8.64466	8.65408	8.89437	9.3324	8.31596	8.3055	8.35761	8.26663	8.31313	8.29613	8.28842	8.32133	8.31786	8.3146	8.3046	8.29342	8.31567
ILMN_1665035	3861	KRT14	15.5954	0.25213	14.9714	0.208124	0.609365	15.1707	4.95658	1.35e-05	6.11e-05	2.57927	15.1896	15.6544	15.1664	15.5391	15.7046	15.5513	15.7424	16.1433	15.3256	15.5406	15.6267	15.8696	15.5954	15.4345	15.7433	14.9876	14.826	14.6036	14.8524	15.189	14.9714	14.7892	14.8479	15.056	15.0264	14.9546	15.3872	15.2371
ILMN_1795470	51537	MTP18	9.58841	0.2741	8.91013	0.185491	0.609213	9.33227	6.74518	4.15e-08	3.85e-07	8.28604	9.58841	9.50778	9.80008	9.12266	9.61221	9.82415	9.46942	9.50597	9.60647	9.61751	8.92422	9.54696	9.44759	10.0426	9.80575	8.9346	8.77594	9.29975	8.70726	9.16443	8.91013	9.0589	8.8159	8.88136	8.87162	8.77842	9.23878	8.94201
ILMN_1758418	10673	TNFSF13B	8.78215	0.421856	8.27628	0.0472289	0.609085	8.67962	5.28211	4.74e-06	2.43e-05	3.60318	9.20829	9.29152	8.61741	9.10262	8.64584	8.78215	8.35648	8.67712	9.04395	9.24941	8.58565	9.91002	8.54646	9.07553	8.36972	8.28129	8.34504	8.27628	8.2559	8.25099	8.26022	8.25866	8.42076	8.2871	8.28991	8.3014	8.26288	8.25869
ILMN_1735996	50507	NOX4	8.80217	0.167612	8.20069	0.0198833	0.609069	8.48899	13.1453	3.85e-16	6.95e-14	26.6711	8.89606	8.93216	9.14614	9.01634	8.71471	8.69046	8.42455	8.87485	8.8365	8.76674	8.75879	8.64095	8.81986	8.80217	8.73275	8.16911	8.2249	8.16958	8.20069	8.2199	8.18276	8.17702	8.1639	8.20537	8.20454	8.19876	8.20616	8.20536
ILMN_1792256	6909	TBX2	8.87685	0.239406	8.30417	0.0566565	0.608307	8.60234	9.64837	5.1e-12	1.68e-10	17.246	8.93439	9.02226	8.67981	8.79953	9.13739	8.81632	8.54977	9.16342	8.87685	8.88549	8.8551	8.81946	9.56296	8.73529	8.93917	8.2561	8.30417	8.24739	8.28963	8.28509	8.3409	8.30705	8.26723	8.24765	8.44715	8.32502	8.37173	8.34316
ILMN_1769201	1999	ELF3	8.85155	0.552145	8.33978	0.304953	0.608216	8.74084	3.78552	0.000501849	0.00149376	-0.93484	10.1101	9.12101	9.94575	8.41416	8.93073	9.86041	8.46314	8.74072	8.5585	9.23125	8.80654	8.51546	8.64606	9.15198	8.85155	8.27434	8.41623	9.41074	8.33978	8.27612	8.3515	8.31335	8.34171	8.29523	8.2732	8.3867	8.45296	8.26236
ILMN_1814465	7326	UBE2G1	9.79592	0.278335	9.17221	0.188109	0.607183	9.44405	6.14934	2.86e-07	2.07e-06	6.37368	9.90416	9.74047	9.93767	9.42403	9.99733	10.277	9.78967	9.9676	9.82197	10.1199	9.5536	9.32512	9.64729	9.79592	9.3402	9.40383	9.36484	9.17208	9.15193	9.05498	9.35571	9.32304	8.9403	9.23786	9.17221	9.29058	8.83364	8.89526
ILMN_1714278	91283	C9orf30	9.70956	0.293674	9.15572	0.145217	0.607019	9.48006	6.94412	2.19e-08	2.22e-07	8.92251	9.67321	9.85601	9.61162	9.70956	9.46111	9.53949	9.73378	10.1103	9.84839	10.1674	10.4694	9.58696	9.62674	10.1556	9.52749	9.32581	9.42353	9.32114	9.13757	9.09515	9.35596	9.26446	9.3159	9.13819	9.06245	9.15572	8.95252	9.02713
ILMN_1660063	56655	POLE4	11.3066	0.299433	10.8457	0.376775	0.606556	11.0549	5.25468	5.18e-06	2.62e-05	3.51642	10.9291	11.4406	10.7334	11.1269	11.4455	11.6921	11.0272	11.5008	11.2766	11.6143	11.8855	11.2939	11.3066	11.3624	11.1687	10.919	10.4914	10.1002	10.2559	11.211	11.1404	10.6931	10.1371	10.8862	10.8457	10.5589	11.0717	10.9672
ILMN_1703108	9246	UBE2L6	9.35629	0.396814	8.67284	0.0784834	0.606539	8.98378	5.66704	1.37e-06	8.2e-06	4.82777	9.52357	9.35629	8.79419	9.18715	9.59006	9.22934	8.89443	9.43859	9.54969	10.1537	9.09586	9.67236	8.87016	9.38308	8.63069	8.80383	8.74607	8.67086	8.66002	8.59033	8.73022	8.67284	8.72033	8.67156	8.67853	8.80118	8.63348	8.52231
ILMN_1729281	56848	SPHK2	9.4509	0.217221	8.84473	0.127222	0.605961	9.21853	8.55602	1.36e-10	2.73e-09	13.9759	9.41931	9.5562	9.53348	9.1056	9.67039	9.44846	9.21182	9.73299	9.30447	9.64827	9.67661	9.58827	9.30335	9.01946	9.4509	9.09098	8.79902	8.84473	8.69139	8.90766	8.75776	8.59125	8.83297	8.88846	8.90768	8.87845	8.74382	8.96862
ILMN_1764362	55646	LYAR	9.55805	0.33982	9.04029	0.162173	0.604689	9.3236	6.01885	4.37e-07	3e-06	5.95475	9.25876	9.38821	9.48035	9.21199	9.86243	9.79927	9.55805	9.15269	9.6394	9.99261	9.73779	9.38767	9.43439	10.412	9.87562	8.90781	8.89775	9.05007	9.07343	9.05336	8.83164	8.78043	8.7912	9.23239	9.0072	9.30462	9.13461	9.04029
ILMN_1719883	57834	CYP4F11	8.84125	0.666801	8.34038	0.204303	0.602784	8.63182	3.75419	0.000550501	0.00161896	-1.02357	8.97297	8.89276	11.1306	8.84125	8.49271	9.38196	8.46852	8.49835	8.63343	9.07304	8.79478	8.60892	8.51884	8.90339	9.38181	8.48811	8.34038	8.92419	8.37525	8.25177	8.20809	8.26793	8.20397	8.4128	8.58115	8.18982	8.34323	8.22468
ILMN_1683598	2182	ACSL4	9.87399	0.362049	9.31717	0.197742	0.602553	9.58751	6.06627	3.74e-07	2.62e-06	6.10695	9.61953	9.41038	9.87006	10.0394	9.93321	9.49798	9.87399	10.4158	9.77779	10.7102	10.44	9.92751	9.64149	9.69787	9.9061	9.20105	9.13562	9.25552	9.35476	9.27393	8.97995	9.52219	9.73233	9.50733	9.35732	9.09769	9.31717	9.35846
ILMN_1793068	27338	UBE2S	9.08246	0.298077	8.54591	0.101961	0.602155	8.89751	6.73908	4.23e-08	3.91e-07	8.26651	8.79931	9.08246	8.99054	8.83035	8.96731	9.03738	8.92987	9.13091	9.44333	9.603	9.43463	9.32938	8.68703	9.59337	9.43037	8.46661	8.40885	8.62401	8.50982	8.49293	8.46621	8.63595	8.47403	8.54591	8.59142	8.5627	8.57271	8.80484
ILMN_1764850	3241	HPCAL1	10.8318	0.292307	10.1877	0.162595	0.601948	10.5054	6.80356	3.44e-08	3.27e-07	8.473	10.6064	10.4307	10.4867	10.2783	11.0574	10.6092	10.7685	11.3051	10.8318	11.258	10.9524	10.8947	10.8662	10.9639	10.662	10.1147	10.0159	10.1694	9.93985	10.2815	10.3239	9.9946	10.3504	10.0921	10.4514	10.1877	10.4137	10.2144
ILMN_1747911	983	CDC2	9.29515	0.408858	8.78205	0.156027	0.601769	9.11742	4.74482	2.64e-05	0.000111147	1.92133	9.20556	9.00681	9.29202	9.24615	9.62249	9.43575	8.71763	9.52675	9.08865	10.4658	9.5687	9.29515	8.92737	9.6765	9.53474	8.71229	8.53069	8.61754	8.95585	8.76697	9.00119	8.88715	8.74497	8.78213	8.96018	8.78205	8.50712	8.79088
ILMN_1805990	578	BAK1	9.55019	0.215832	8.93426	0.127439	0.601204	9.2679	8.00855	7.43e-10	1.17e-08	12.2855	9.38968	9.4254	9.22456	9.39826	9.62019	9.55019	9.24609	9.82391	9.52863	10.0691	9.66146	9.57108	9.48711	9.69972	9.57398	8.86127	8.90128	9.20987	8.80938	8.93426	8.94427	8.81605	8.96889	8.9264	8.77465	9.10301	9.09382	9.00793
ILMN_1673522	55034	MOCOS	9.60925	0.452626	8.92151	0.279285	0.600985	9.31198	3.71461	0.000618513	0.00179779	-1.13517	9.4209	9.84915	9.505	9.24194	9.77364	9.99096	9.16422	9.7682	9.60925	10.2962	9.62392	9.20876	9.46427	8.35047	9.861	8.9273	8.92151	9.63744	8.80755	8.65434	8.91449	8.58839	8.68771	9.00437	9.0222	8.76491	9.02454	9.27662
ILMN_1695475	10512	SEMA3C	9.61648	0.408123	9.02037	0.248388	0.600846	9.40528	4.56192	4.69e-05	0.000184513	1.35949	9.74654	9.60238	10.8288	9.97216	8.93865	9.53879	9.45367	9.74129	9.37312	9.63292	9.93155	9.43506	9.61648	9.81336	9.4536	8.97807	8.77712	9.62064	9.05035	8.96295	9.13856	9.02037	9.3733	9.00358	9.2366	8.77087	8.77287	9.21833
ILMN_1710427	79720	VPS37B	10.1274	0.292157	9.41015	0.21035	0.599908	9.6777	6.94911	2.15e-08	2.19e-07	8.93845	10.1537	9.81771	9.78139	9.5328	10.1628	10.1075	9.84814	10.1459	9.79518	10.2179	10.2905	9.69729	10.332	10.6535	10.1274	9.19134	9.38028	9.47117	9.44722	9.30004	9.17925	9.40029	9.27487	9.4599	9.60699	9.41015	9.92479	9.73012
ILMN_1788416	58489	FAM108C1	11.2902	0.440134	10.5939	0.280145	0.599504	10.9565	4.21578	0.000137132	0.000476576	0.316159	11.7177	10.4554	10.8094	10.9392	11.9223	11.4144	11.2902	11.511	11.1072	11.6899	10.8399	10.6984	11.2446	11.7682	11.5136	10.3304	10.5833	10.8307	10.8298	10.5939	10.7316	10.4498	10.4844	10.9431	10.7612	10.3073	11.3118	10.4476
ILMN_1739393	6401	SELE	8.77497	0.465821	8.23009	0.0778319	0.598414	8.57259	4.84561	1.91e-05	8.35e-05	2.23357	8.34764	8.77497	8.61155	8.64279	9.53555	9.69367	8.37114	8.8324	8.35268	8.88257	8.45044	9.37265	8.47846	8.93257	9.51541	8.22474	8.24078	8.17011	8.23614	8.1979	8.39267	8.22594	8.28999	8.23009	8.44077	8.20876	8.20641	8.24487
ILMN_1716057	824	CAPN2	8.93476	0.236584	8.32029	0.0516468	0.59827	8.65159	8.45809	1.84e-10	3.53e-09	13.6758	8.67807	8.69979	8.82599	8.67374	8.93476	9.00194	8.55285	9.12413	9.00981	9.0158	9.54075	8.84713	8.92756	9.00372	9.01444	8.34659	8.30744	8.25973	8.32029	8.31539	8.39221	8.32787	8.43994	8.30147	8.33692	8.29943	8.34072	8.23825
ILMN_1702837	5707	PSMD1	11.0967	0.292636	10.4667	0.187566	0.598126	10.833	6.51049	8.87e-08	7.46e-07	7.53344	11.0967	11.2001	10.4778	10.8098	11.0152	11.0538	11.1527	11.0651	11.2432	11.6556	11.2512	11.4393	10.9024	10.6896	11.2778	10.6041	10.5298	10.4413	10.7324	10.8689	10.3912	10.2253	10.18	10.4605	10.3819	10.4667	10.6077	10.4873
ILMN_1810977	55573	CDV3	11.4882	0.198504	10.8472	0.256114	0.597161	11.1809	5.1755	6.68e-06	3.28e-05	3.26643	11.4014	10.9581	11.4882	11.5564	11.569	11.804	11.5265	11.5473	11.4804	11.2606	11.4552	11.5795	11.6879	11.4224	11.2682	10.7253	10.6708	10.5502	11.2562	11.086	11.1655	10.7543	10.6658	11.1503	10.9798	11.0066	10.8472	10.4502
ILMN_1708936	51010	EXOSC3	10.224	0.254646	9.52243	0.220377	0.596163	9.95012	5.43681	2.88e-06	1.57e-05	4.09389	9.97727	9.76043	10.3871	10.0316	10.224	10.2715	9.73038	10.3289	10.0644	10.2348	10.5474	10.0816	10.2312	10.6452	10.0704	9.3431	9.54697	9.55387	9.38234	9.3999	9.96802	9.49427	9.40206	9.52243	9.35746	9.90791	9.82965	9.78325
ILMN_1782487	2633	GBP1	8.87884	0.421447	8.26608	0.0209054	0.595815	8.52542	5.69489	1.25e-06	7.59e-06	4.91679	9.07149	9.1515	8.36703	8.90796	9.00665	8.75738	8.6656	8.36317	9.2998	9.24717	8.87884	9.8098	8.33481	8.60584	8.40307	8.24237	8.25718	8.26608	8.29844	8.26877	8.28158	8.24032	8.26795	8.27982	8.2559	8.28436	8.23154	8.23417
ILMN_1703856	8878	SQSTM1	8.97067	0.562853	8.58754	0.0915765	0.595532	8.83628	4.36974	8.53e-05	0.000313086	0.776681	8.97259	8.97067	10.5273	8.74759	9.20888	8.85084	8.62593	9.35166	9.00769	10.3301	8.96228	8.6156	8.93087	9.21696	8.80476	8.45433	8.62161	8.64464	8.51535	8.60942	8.3922	8.45869	8.67572	8.5341	8.60114	8.58841	8.58754	8.41555
ILMN_1723874	64968	MRPS6	12.5526	0.339978	11.9049	0.158388	0.595224	12.4142	4.33925	9.37e-05	0.000340558	0.685002	11.9002	12.34	12.6386	12.6805	12.7237	12.3361	12.8141	12.43	12.4429	13.3956	12.6849	12.1057	12.4212	12.5526	12.6466	11.9049	11.8139	11.8506	12.2348	11.9049	11.8934	11.7378	12.2625	11.8464	11.9837	12.0147	12.0328	11.8127
ILMN_1765258	3133	HLA-E	13.0167	0.475783	12.3267	0.344289	0.594435	12.5449	3.90842	0.000348143	0.00108478	-0.583477	13.3158	13.2692	12.5104	12.7731	13.1575	13.2283	12.6687	12.2628	13.0564	13.134	12.2851	13.4945	12.4467	13.0167	11.8515	12.4407	12.3674	11.5871	12.2506	11.8357	12.7557	12.432	11.9306	12.1853	12.5551	12.5712	12.3267	11.8423
ILMN_1750518	10189	THOC4	10.6971	0.239946	10.0624	0.163337	0.594244	10.4188	5.51996	2.2e-06	1.24e-05	4.35851	10.4681	10.6308	10.7717	10.2903	10.5544	10.6971	10.8336	10.6159	10.3717	10.8746	10.9594	11.0362	10.3	10.9118	10.8176	10.3419	10.0215	9.96917	10.3132	9.97495	10.0873	10.0051	10.1344	10.251	9.93411	10.1947	9.76714	10.0624
ILMN_1797933	63875	MRPL17	11.3484	0.307482	10.6653	0.204129	0.593768	11.102	4.98896	1.21e-05	5.55e-05	2.68051	10.8821	11.038	11.0832	11.0022	11.9541	11.1895	11.027	11.5378	11.4865	11.6288	11.6281	11.1311	11.3484	11.6079	11.4039	10.6117	10.5871	10.9139	10.6608	10.9567	10.9509	10.4209	10.5396	10.8246	10.6884	10.6117	10.6653	11.1383
ILMN_1697548	23266	LPHN2	10.6723	0.660799	9.94563	0.221313	0.593424	10.2264	3.46129	0.00128842	0.00344635	-1.83523	11.1638	10.9293	11.4099	10.7573	10.3442	10.6723	10.6736	10.1716	10.4637	9.23056	9.13919	10.1216	11.1069	10.086	11.0079	9.66252	9.43351	9.76828	9.94563	10.1299	9.62235	10.0433	9.83982	9.95469	10.0773	9.97874	9.92067	10.2163
ILMN_1801348	2806	GOT2	11.7039	0.35667	11.1539	0.0901297	0.592994	11.4962	4.2512	0.000123	0.000433499	0.421555	11.4619	11.3404	11.3242	11.4441	12.0296	11.9957	11.8922	11.4274	11.7944	12.6015	12.0779	11.6318	11.7039	11.6737	12.1256	11.2251	11.1505	11.1468	11.1407	11.1082	11.1539	11.1062	11.1055	11.172	11.1693	11.1859	11.1611	11.4535
ILMN_1684887	64092	SAMSN1	8.90636	0.322258	8.29779	0.0342508	0.592906	8.61941	6.71179	4.62e-08	4.22e-07	8.17907	9.26996	8.89594	8.96073	9.23709	8.90636	9.14421	8.41113	8.97501	8.8167	9.20207	8.49415	9.41893	8.60876	8.8232	8.37787	8.28575	8.27609	8.29425	8.34012	8.29318	8.3952	8.29772	8.3447	8.26909	8.30608	8.32873	8.30003	8.29779
ILMN_1682757	5208	PFKFB2	9.77579	0.427918	9.40297	0.185654	0.592713	9.73664	4.69221	3.11e-05	0.000128421	1.75905	9.7968	10.6429	10.6759	9.72515	9.77579	9.76155	10.6092	9.42665	10.1321	9.72361	9.49397	9.69387	10.5235	10.0609	9.77551	9.30957	9.40934	9.72816	9.58851	9.40297	9.44149	9.39083	9.23308	9.59337	9.05046	9.39317	9.13617	9.45939
ILMN_1683475	10452	TOMM40	10.897	0.332157	10.3691	0.212231	0.590758	10.7499	4.5206	5.33e-05	0.000206729	1.23348	10.587	10.5623	11.0197	10.6507	11.1437	11.1467	10.7126	10.897	10.7654	11.3123	11.2263	10.6935	10.6602	11.6746	11.2918	10.5974	10.1071	10.8188	10.3878	10.2691	10.4399	10.06	10.1929	10.1883	10.308	10.4784	10.3691	10.5346
ILMN_1795778	8974	P4HA2	9.99757	0.599606	9.53463	0.211382	0.589748	9.76117	3.77579	0.000516491	0.00153107	-0.962425	9.80194	9.93128	10.6858	10.1573	9.48654	9.73771	9.40824	11.0191	10.0546	9.99757	11.5473	9.61897	10.0158	10.5593	9.67042	9.84918	9.39249	9.11672	9.6162	9.61547	9.32788	9.53463	9.79762	9.32876	9.75333	9.60841	9.40441	9.45445
ILMN_1795826	9114	ATP6V0D1	11.2055	0.150457	10.6679	0.151467	0.589645	10.9742	6.88818	2.62e-08	2.58e-07	8.74369	11.3304	11.4024	11.095	11.0769	11.2446	11.2016	11.492	11.2055	11.3277	11.1773	10.9534	11.2377	11.2119	11.0442	10.9949	10.5192	10.7042	10.7216	10.7029	10.5134	10.7055	10.5582	10.1887	10.6679	10.6146	10.7724	10.6939	10.5682
ILMN_1772981	29924	EPN1	12.5708	0.257017	11.932	0.158273	0.58917	12.2284	6.70064	4.79e-08	4.35e-07	8.14334	12.4865	13.0417	12.2319	12.1907	12.417	12.5708	12.6226	12.4656	12.6106	12.7345	12.2252	12.7668	12.655	12.7868	12.1413	12.1709	12.2354	11.7673	11.8456	11.6783	11.932	11.9331	11.8339	12.0658	11.9965	11.8441	11.8844	12.0408
ILMN_1654118	598	BCL2L1	10.763	0.303884	10.0797	0.20947	0.589063	10.3601	6.54984	7.81e-08	6.69e-07	7.65975	10.8906	10.8042	10.4662	10.2767	11.0013	11.2283	10.763	10.419	10.8157	10.5346	10.013	10.715	10.8132	10.5569	10.8453	9.9701	10.3208	9.97556	9.92213	10.0797	9.80145	10.0764	9.81417	10.0985	10.5693	10.0904	10.1863	10.228
ILMN_1731418	3431	SP110	9.81302	0.442109	9.31079	0.123469	0.588995	9.5865	5.09072	8.76e-06	4.16e-05	2.99958	10.173	10.1116	9.04928	9.75644	10.1549	9.80035	9.24155	9.79201	10.0685	10.3095	10.4801	10.6843	9.81302	9.67855	9.5135	9.38924	9.39427	9.38196	9.19186	9.51323	9.4298	9.09938	9.47296	9.23344	9.29466	9.25888	9.31079	9.18234
ILMN_1812618	64411	ARAP3	9.23504	0.222973	8.67661	0.0890724	0.587643	9.02612	6.26739	1.95e-07	1.47e-06	6.75283	9.58589	9.43618	9.64118	9.28629	9.13307	9.18112	9.0801	9.30093	9.23504	9.06021	8.9045	9.16201	9.47599	9.57061	9.06046	8.67324	8.55136	8.79774	8.66423	8.67661	8.58337	8.82506	8.7471	8.60601	8.72271	8.57072	8.75805	8.74956
ILMN_1756595	54436	SH3TC1	8.861	0.250389	8.30949	0.034089	0.587627	8.59301	9.56794	6.46e-12	2.05e-10	17.0102	8.90742	8.94306	8.63168	8.84609	8.74073	8.74473	8.53852	9.08708	8.93289	8.861	9.62132	9.00024	8.72225	8.84702	9.03605	8.34235	8.27096	8.3237	8.2693	8.30949	8.30592	8.28967	8.39289	8.30998	8.26852	8.3302	8.30039	8.31291
ILMN_1688158	51167	CYB5R4	9.38152	0.1319	8.77201	0.0524159	0.586853	9.07551	9.26261	1.6e-11	4.44e-10	16.1078	9.39074	9.14386	9.49971	9.49026	9.15279	9.39928	9.39924	9.39876	9.37036	9.5364	9.11633	9.23507	9.38152	9.2599	9.35769	8.7889	8.81654	8.6945	8.82662	8.73645	8.77201	8.78618	8.74856	8.73021	8.66398	8.77709	8.67679	8.80073
ILMN_1701455	26270	FBXO6	9.66259	0.388882	9.13317	0.0929328	0.586752	9.44449	5.46094	2.66e-06	1.47e-05	4.17062	10.3966	9.97636	9.3963	9.56801	9.63598	9.73431	9.48818	9.16394	9.84799	9.66259	9.69487	10.6628	9.41604	9.67771	9.41588	9.17242	9.25802	9.22615	9.25024	9.0257	9.06844	9.18589	8.99306	9.00978	9.04739	9.19122	9.11663	9.13317
ILMN_1751753	3418	IDH2	10.7152	0.56529	9.94631	0.229001	0.586663	10.3053	3.58907	0.000892128	0.00249002	-1.48526	10.8281	10.7152	9.50012	10.6472	10.9805	11.1482	11.0287	10.2771	10.2047	9.55164	9.96257	10.9272	10.8014	10.0806	11.2784	9.86545	10.0229	10.2212	10.3935	9.54616	10.1066	9.90282	9.77442	9.60058	9.90346	9.96778	9.99622	9.94631
ILMN_1768662	7371	UCK2	9.57049	0.257135	9.13508	0.0932141	0.58574	9.40926	6.53268	8.25e-08	7.03e-07	7.60466	9.57049	9.54586	9.56302	9.45737	10.0959	10.0607	9.60097	9.48178	9.67035	9.51215	9.94724	9.52974	9.53764	10.2427	9.83226	9.00748	9.20876	9.23408	9.30617	9.11199	9.12657	8.98317	9.13902	9.15121	9.14434	9.04142	9.02452	9.13508
ILMN_1660775	7170	TPM3	13.7906	0.363374	13.1571	0.154673	0.585655	13.533	5.42154	3.02e-06	1.64e-05	4.04536	13.5506	13.533	13.248	13.7144	13.9964	13.8071	13.0233	13.9287	13.7906	14.3981	14.4059	13.8617	13.787	13.6552	13.8806	13.155	13.1206	13.0235	13.2961	13.3999	13.4212	12.9352	12.9995	13.3531	13.2867	13.1571	13.1163	13.1588
ILMN_1765459	6284	S100A13	9.95964	0.3998	9.4242	0.208409	0.584996	9.89451	4.23279	0.000130159	0.000455413	0.366725	9.8535	9.70116	9.99248	10.0905	10.0061	9.84913	9.69861	9.95964	9.59137	9.95946	10.9081	10.1349	9.76204	10.923	10.3527	9.37224	9.2112	9.32883	9.39393	9.59875	9.46203	9.4242	9.32373	9.24779	9.55792	9.50023	10.0094	9.64303
ILMN_1776547	5875	RABGGTA	9.83039	0.255891	9.20593	0.20584	0.584976	9.61232	6.143	2.92e-07	2.11e-06	6.35331	10.1302	9.96188	9.82415	9.65338	10.46	10.1067	9.83039	9.62669	9.84539	9.37634	9.7282	9.80606	9.99183	9.99067	9.70053	9.33204	9.31794	9.75213	9.20593	9.41126	9.0655	9.02774	9.16726	9.13217	9.19207	9.32381	9.17552	9.58675
ILMN_1708130	26298	EHF	8.97191	0.430788	8.50536	0.152758	0.584613	8.87544	4.38698	8.09e-05	0.00029934	0.828599	9.20772	8.59731	8.92554	9.20877	10.1809	9.60927	9.25217	8.97191	8.8846	8.96746	8.68553	8.7043	9.69663	9.15771	8.81441	8.52165	8.81435	8.65866	8.4367	8.43997	8.76203	8.50536	8.42167	8.55372	8.4005	8.71957	8.45673	8.32474
ILMN_1804851	51373	MRPS17	10.3631	0.308956	9.84316	0.154697	0.584152	10.1159	6.30277	1.74e-07	1.33e-06	6.86647	10.2035	9.83122	10.5789	10.3235	10.7829	10.5507	9.93388	10.1965	10.3631	10.3163	10.6622	10.1498	10.4531	11.0057	10.4423	9.72634	9.69426	9.72214	9.58129	9.87246	9.98773	9.65107	9.62445	9.84863	9.84316	9.88716	10.1283	9.86015
ILMN_1772036	79689	STEAP4	8.92065	0.301294	8.29533	0.0832315	0.582472	8.61312	6.17846	2.6e-07	1.9e-06	6.46719	8.99621	8.41551	8.76347	8.71385	9.34428	9.0244	9.27505	9.1914	9.29717	8.92217	8.5335	8.69805	8.92065	8.63124	8.53539	8.30321	8.20225	8.29904	8.23069	8.30111	8.255	8.23666	8.3591	8.53544	8.26763	8.35063	8.28582	8.29533
ILMN_1750278	729009	LOC729009	10.4977	0.593769	10.0542	0.275045	0.581948	10.2818	3.17084	0.00290706	0.00711135	-2.60439	10.0246	9.8136	11.5322	11.3168	10.4745	10.7172	9.62864	10.9091	10.1566	11.1916	10.4977	10.7959	9.69651	10.5196	10.0483	9.4407	9.4543	9.82319	10.0758	10.1472	10.0818	10.0878	10.0556	9.91848	10.3142	9.68733	10.0542	9.6405
ILMN_1707312	4783	NFIL3	9.71473	0.279526	9.14844	0.227428	0.580896	9.44883	6.01509	4.42e-07	3.03e-06	5.94266	9.72116	9.35859	9.80534	10.039	9.71473	9.56326	9.80731	10.1506	9.52069	9.30029	9.53219	9.65098	10.0322	10.1519	9.40879	9.00017	8.73371	9.16894	9.37061	9.47462	8.92559	9.18611	9.14844	9.04605	9.31571	8.82868	9.14007	9.43234
ILMN_1682165	22978	NT5C2	11.0027	0.318799	10.4516	0.237329	0.580499	10.7236	5.38423	3.41e-06	1.82e-05	3.92685	11.3946	10.743	11.0201	10.9252	11.3836	11.6435	10.5104	10.9417	10.7163	10.61	11.0027	11.3978	11.0083	10.9423	11.0433	10.0675	10.2638	10.8079	10.6594	10.4516	10.5693	10.0334	10.3641	10.2923	10.4614	10.3896	10.7189	10.6193
ILMN_1716169	4282	MIF	13.0411	0.260315	12.584	0.166472	0.580293	12.8573	6.8948	2.56e-08	2.53e-07	8.76488	13.0411	13.1707	13.2758	12.9457	12.9418	12.9566	13.0081	12.8538	13.0987	13.383	13.6669	13.1005	12.8477	13.6403	12.9471	12.6684	12.4532	12.8099	12.7433	12.6192	12.3397	12.3746	12.3788	12.3906	12.3659	12.584	12.6445	12.7117
ILMN_1720829	7538	ZFP36	11.9497	0.230773	11.3836	0.293762	0.580169	11.5723	4.54185	4.99e-05	0.000194521	1.29822	11.8961	11.8893	11.6783	11.9861	12.0275	12.336	11.9549	11.3103	11.7615	12.0255	12.0256	11.8681	11.7879	11.9497	12.1579	11.4931	11.3132	10.7662	11.3836	11.6622	11.7919	11.3034	11.4135	11.4429	11.5775	11.0916	11.17	10.8827
ILMN_1761981	84191	FAM96A	11.2541	0.368656	10.7265	0.138763	0.579601	11.139	4.88559	1.69e-05	7.45e-05	2.35791	11.2541	11.1605	11.1212	11.1692	11.1763	11.7182	10.6955	11.4476	11.4217	12.2635	11.5049	11.4941	10.983	10.998	11.53	10.8416	10.7016	10.7482	10.8142	10.7265	10.686	10.9788	10.4063	10.805	10.7062	10.9249	10.7252	10.68
ILMN_1785756	3014	H2AFX	9.70295	0.32732	9.12299	0.0910641	0.578621	9.47964	6.28466	1.84e-07	1.4e-06	6.80827	9.62816	9.63352	9.56676	9.30534	9.70295	9.80607	9.24645	9.63619	9.80738	10.3179	9.91361	9.84503	9.30072	10.0289	10.324	9.21871	9.03842	9.12299	9.21995	9.09117	9.12011	9.05724	9.06497	9.17602	9.29368	9.32277	9.117	9.22282
ILMN_1815719	5336	PLCG2	9.91923	0.372896	9.23799	0.137416	0.578123	9.57685	4.64813	3.57e-05	0.000144966	1.62351	9.92013	9.68043	9.93133	9.65852	10.2953	10.0852	9.56262	10.3669	10.148	9.03068	9.26762	10.0557	9.80074	9.47893	9.91923	9.37426	9.2787	9.1776	9.06854	9.25715	9.43958	9.23799	9.39041	9.13683	9.35601	8.95899	9.23346	9.14942
ILMN_1795089	64926	RASAL3	8.90969	0.388039	8.43329	0.04293	0.577763	8.79201	4.91048	1.56e-05	6.96e-05	2.43544	9.35643	9.3396	8.73964	9.31156	9.13836	8.7136	8.54157	9.06849	8.90969	8.98246	8.6283	10.0312	8.90193	8.84754	8.62165	8.52907	8.43329	8.44573	8.44417	8.46953	8.44377	8.34844	8.44725	8.39732	8.4159	8.42465	8.38973	8.41462
ILMN_1748707	79174	CRELD2	10.3924	0.254183	9.82087	0.178723	0.577516	10.131	6.74407	4.17e-08	3.86e-07	8.28247	10.2259	10.3924	10.3981	10.17	10.8466	10.2774	10.3326	10.4301	10.5075	9.84885	10.8414	10.3133	10.4932	10.6762	10.3922	9.95827	9.78359	9.84839	9.92247	9.96265	9.79801	9.78741	9.6385	10.0655	9.3924	9.78718	10.0534	9.82087
ILMN_1800425	6548	SLC9A1	10.3131	0.421973	9.89228	0.244474	0.577039	10.1491	4.55414	4.8e-05	0.000188279	1.33572	10.3131	10.0329	10.3407	10.0553	10.6181	10.3259	10.1871	10.7571	9.92587	10.9518	11.1977	10.1104	10.22	11.2574	10.3047	9.88085	9.84553	10.0512	9.54677	9.97389	9.95247	9.41336	9.77417	9.89228	10.1794	9.90542	9.55056	10.2508
ILMN_1666713	10434	LYPLA1	10.2439	0.378381	9.71393	0.274549	0.576404	9.98096	4.51522	5.42e-05	0.000209681	1.21711	10.3745	9.90329	10.1378	10.4542	10.2439	10.4905	10.5871	9.95654	10.354	9.72745	9.68466	10.1446	10.8905	10.6958	9.66151	9.71393	9.76532	9.57441	9.55932	9.62796	9.97999	9.78752	9.3029	9.78373	9.22952	10.1124	9.1939	9.74131
ILMN_1714335	157506	RDH10	9.87528	0.388265	9.38002	0.198461	0.576177	9.72907	5.46653	2.61e-06	1.45e-05	4.1884	10.3515	9.84629	9.82252	9.88888	9.43001	10.7118	9.93972	10.3883	9.38379	9.57287	10.4438	9.60628	9.77488	10.0754	9.87528	9.5746	9.32172	9.38002	9.20889	9.2509	9.04177	9.72271	9.15819	9.38749	9.20666	9.39087	9.44567	9.65007
ILMN_1670134	3992	FADS1	9.09812	0.288652	8.42687	0.193847	0.576149	8.86723	3.21397	0.00258145	0.00639517	-2.49265	9.20714	9.2467	9.83391	9.28265	8.93966	9.15605	8.75816	9.28717	8.93433	8.78382	8.83542	9.11006	9.09812	8.74521	8.83409	8.55503	8.29622	8.99787	8.35072	8.41014	8.45671	8.78388	8.45267	8.36504	8.52528	8.42687	8.40575	8.39603
ILMN_1656335	6016	RIT1	9.12465	0.209588	8.54038	0.0630103	0.574552	8.83885	8.85914	5.39e-11	1.23e-09	14.8976	9.51125	9.24034	9.4413	8.97942	9.16545	9.26736	9.05277	8.98964	9.35891	8.88798	9.12465	8.94527	9.15872	8.86767	8.85053	8.50763	8.6052	8.55167	8.55832	8.55282	8.54038	8.49408	8.45969	8.52128	8.59419	8.70918	8.5381	8.49405
ILMN_1706817	27230	SERP1	10.3229	0.224145	9.66791	0.111309	0.574532	9.95938	7.6054	2.65e-09	3.49e-08	11.022	10.3229	9.89572	10.5138	9.93469	10.4203	10.4527	10.0613	10.4774	10.0703	10.1334	10.0717	10.4245	10.3081	10.5278	10.5084	9.66623	9.58873	9.61883	9.6055	9.5713	9.83986	9.88872	9.74735	9.66791	9.76457	9.84712	9.73165	9.56653
ILMN_1671557	7262	PHLDA2	9.21413	0.338866	8.5493	0.0920836	0.574472	8.91454	5.4033	3.21e-06	1.73e-05	3.98742	9.2759	8.91056	8.81236	8.66187	9.21413	9.23271	8.85495	8.78437	9.27566	9.99077	9.23854	9.37143	8.94244	9.21371	9.50191	8.50381	8.50676	8.67977	8.47283	8.51231	8.4997	8.49306	8.60844	8.59315	8.5493	8.62778	8.75103	8.71105
ILMN_1794017	29950	SERTAD1	10.3883	0.16676	9.79979	0.192058	0.573548	10.1837	7.90663	1.02e-09	1.53e-08	11.9675	10.4973	10.2626	10.6134	10.2414	10.1693	10.2634	10.5168	10.3883	10.4555	10.1906	10.5485	10.2037	10.6827	10.5229	10.348	9.73979	9.70477	9.79979	9.82795	9.60668	9.84999	9.63649	9.73133	9.83855	9.61856	9.99773	10.0168	10.2925
ILMN_1734742	396	ARHGDIA	11.2871	0.258096	10.6876	0.133048	0.573094	10.9837	6.92329	2.34e-08	2.35e-07	8.85595	11.0174	11.2871	10.8776	11.1464	11.1108	11.3317	11.023	11.1135	11.4147	11.4642	11.9279	11.4708	11.2378	11.3427	11.492	10.6781	10.7254	10.6793	10.9205	10.5826	10.7699	10.4156	10.6876	10.913	10.8117	10.6416	10.7439	10.6705
ILMN_1740010	22990	PCNX	9.5603	0.222033	9.00101	0.15565	0.573067	9.27249	7.54382	3.22e-09	4.09e-08	10.8278	9.74354	9.82909	9.76289	9.5603	9.21295	9.53106	9.38196	9.58778	9.45698	9.21671	9.5758	9.79595	9.5129	9.99585	9.43643	9.1918	9.02142	9.31503	8.82663	8.98484	8.78318	9.07264	9.08554	8.78952	9.07066	8.98275	9.00101	8.87857
ILMN_1811754	4716	NDUFB10	11.3441	0.404982	10.7637	0.28173	0.57245	11.0568	3.82145	0.000451163	0.00135987	-0.832651	11.2094	10.6286	11.5722	10.6709	11.3441	11.7577	11.0513	11.5149	11.259	11.9696	11.2142	11.4902	10.7987	11.6557	11.7306	10.3866	10.529	11.3574	10.6628	10.8414	10.5868	10.8159	10.7866	10.7193	10.868	10.318	10.7637	11.1407
ILMN_1736256	811	CALR	11.5938	0.250248	11.0002	0.226666	0.572312	11.2787	6.35069	1.49e-07	1.17e-06	7.02036	11.3902	11.4464	11.3951	11.3127	11.544	11.6155	11.3489	10.9914	11.702	11.7272	11.8498	11.9378	11.5938	11.8444	11.6965	10.7718	10.5562	10.8168	11.0002	10.983	11.3024	10.7188	11.0818	11.2203	10.9072	11.1599	11.0462	11.2714
ILMN_1739792	391	RHOG	10.8847	0.323369	10.2586	0.168039	0.571935	10.4584	6.21732	2.29e-07	1.7e-06	6.59201	10.9744	10.4099	10.1495	10.5454	10.4834	11.1497	10.281	10.735	11.0707	11.1499	10.8827	11.0042	10.8847	10.9304	10.9933	10.3722	10.2655	10.0553	9.86729	10.375	10.446	10.1592	10.1414	10.0865	10.2586	10.2624	10.3516	10.0154
ILMN_1732468	22824	HSPA4L	9.69805	0.27701	9.13185	0.165505	0.570938	9.4209	5.07769	9.14e-06	4.31e-05	2.95862	9.69805	9.72589	9.55863	9.50206	9.59648	10.0871	10.0361	9.49737	9.85982	9.82981	9.50334	9.63905	9.98147	9.11762	10.1494	9.11809	9.28099	9.19656	9.06589	9.00589	8.97298	9.4306	9.13185	9.13866	8.91784	9.32491	8.96314	9.37502
ILMN_1724789	966	CD59	9.88408	0.380684	9.44558	0.326322	0.570656	9.60188	4.39182	7.97e-05	0.000295421	0.84321	10.2427	9.88408	9.87919	9.9282	10.1021	10.4007	9.68821	10.3501	9.88129	9.61852	9.80273	9.6253	10.2587	10.5922	9.09571	9.56147	9.70338	9.52394	8.70332	9.05187	9.77449	9.28099	9.44558	9.59003	9.84187	9.18766	9.11488	9.23835
ILMN_1759513	390	RND3	11.2636	0.40384	10.6021	0.466375	0.570591	10.9052	3.64122	0.000766663	0.00217728	-1.34056	11.6192	11.2636	11.2089	11.0112	11.6812	11.1599	11.2822	10.6968	10.5802	11.2178	12.0967	11.1633	11.7975	11.6415	11.4635	10.2324	10.4285	10.5954	10.4066	11.179	10.6021	10.2612	10.2722	11.0572	11.04	10.9928	11.8257	10.9218
ILMN_1785191	28978	TMEM14A	9.62111	0.325186	9.21779	0.12435	0.569911	9.48822	5.65119	1.44e-06	8.56e-06	4.77715	9.54898	9.45459	10.2955	9.59883	9.55663	9.50783	9.41979	10.2799	9.69787	9.87643	10.3629	9.64974	9.39633	9.62111	9.66534	9.29714	9.21829	9.04469	9.27848	9.27845	9.23877	9.23953	8.98092	8.97301	8.96258	9.21779	9.16754	9.16813
ILMN_1674236	3315	HSPB1	14.2448	0.321057	13.6016	0.29703	0.569871	13.8571	3.63568	0.00077913	0.00220797	-1.35597	14.2448	13.7166	14.8239	13.6226	14.1099	14.4855	14.3062	14.7083	14.4443	14.2745	14.0054	14.0712	14.2393	14.1034	14.29	13.3131	13.4518	14.4668	13.6231	13.6256	13.5486	13.941	13.6327	13.3576	13.6016	13.5779	13.5762	13.862
ILMN_1696311	54928	IMPAD1	9.20347	0.105614	8.66178	0.0884148	0.568203	8.97835	9.20822	1.88e-11	5.1e-10	15.9458	9.20347	9.1287	9.23147	9.3191	9.11613	9.38395	9.07813	9.17348	9.28003	9.15939	9.42749	9.16089	9.31539	9.191	9.3507	8.74047	8.61962	8.59394	8.52596	8.73672	8.75945	8.55603	8.66696	8.81163	8.76069	8.608	8.62218	8.66178
ILMN_1682312	1536	CYBB	8.88785	0.402327	8.34263	0.0304177	0.567432	8.70224	5.21571	5.87e-06	2.93e-05	3.39329	9.40811	9.16211	8.67779	9.10343	8.88785	8.82432	8.42465	8.82033	8.93176	9.08273	8.47264	9.93141	8.64153	8.99743	8.39243	8.3614	8.34263	8.36141	8.32374	8.33275	8.36808	8.34156	8.43085	8.34011	8.30666	8.35113	8.32348	8.36366
ILMN_1746471	10875	FGL2	9.35718	0.455527	8.67052	0.176179	0.566882	9.17255	3.93182	0.000324572	0.00102038	-0.515997	9.45895	9.60916	8.80603	9.75658	9.35718	9.13975	8.91082	9.04531	9.40621	9.39179	8.60916	10.2851	8.88713	9.64518	8.71276	8.78052	8.80356	8.52778	8.57808	8.47747	8.65534	8.71318	9.18912	8.7899	8.62743	8.67052	8.67208	8.6305
ILMN_1673804	79088	ZNF426	9.64349	0.471527	9.1342	0.135987	0.566567	9.29432	4.86955	1.77e-05	7.81e-05	2.308	10.351	9.74311	8.97502	9.07212	9.26318	9.76758	9.95926	9.40177	10.3407	9.3296	9.49215	9.64349	10.5046	9.71091	9.24519	9.15864	9.26225	9.29725	8.98499	8.90327	9.13505	9.22883	9.1342	8.89898	8.97901	8.99279	8.98422	9.16818
ILMN_1711994	10312	TCIRG1	9.0687	0.187937	8.53637	0.0685274	0.566258	8.87407	8.88334	5.01e-11	1.15e-09	14.9708	9.21873	9.4164	9.02657	9.01978	9.1055	9.14964	8.70695	8.92819	8.99442	9.0687	9.41882	9.28641	9.01326	9.16555	8.95284	8.54855	8.49772	8.44504	8.42913	8.61625	8.52555	8.48445	8.46885	8.56929	8.54418	8.53637	8.67306	8.57573
ILMN_1712632	7498	XDH	8.93509	0.361703	8.34254	0.0680528	0.565219	8.61631	6.46128	1.04e-07	8.54e-07	7.37548	9.44253	8.43238	8.44276	8.56599	9.16131	9.3374	8.6229	8.93509	9.09482	9.25478	8.97628	8.85489	8.79115	9.48738	8.52103	8.3815	8.356	8.3074	8.31313	8.49226	8.32664	8.25902	8.32424	8.41283	8.31661	8.47084	8.34254	8.41376
ILMN_1775759	4893	NRAS	9.30816	0.247121	8.75341	0.106002	0.564988	9.01069	9.06204	2.92e-11	7.31e-10	15.5087	9.00326	9.06043	9.29597	9.01057	9.26546	9.67822	9.05377	9.36162	9.18637	9.30816	9.80347	9.34805	9.41557	9.52216	9.6125	8.73785	8.83493	8.54288	8.64813	8.87961	8.75341	8.78701	8.66004	8.74606	8.72718	8.8629	8.81193	8.93204
ILMN_1652754	126299	ZNF428	11.2463	0.175463	10.6531	0.194584	0.564877	11.0704	8.35496	2.53e-10	4.67e-09	13.3587	11.3691	11.2523	11.3248	11.304	11.1717	11.2463	10.9717	11.2911	10.9149	11.0909	11.2266	11.2571	11.131	10.8141	11.4478	10.9322	10.3005	10.4193	10.3709	10.7908	10.6531	10.6629	10.8072	10.8626	10.5758	10.6782	10.4931	10.5483
ILMN_1673566	9510	ADAMTS1	9.30231	0.608629	8.76373	0.191549	0.564388	9.07692	3.62298	0.000808466	0.00227898	-1.39127	8.96231	8.61374	9.30231	9.46273	10.0607	8.86736	9.34527	9.05957	8.51794	8.8389	10.9342	9.14727	9.55611	9.69231	9.42967	8.82222	8.48271	8.56171	8.55041	9.13765	8.9856	8.70468	8.91647	8.81958	8.81999	8.54775	8.70213	8.76373
ILMN_1697220	4907	NT5E	9.00822	0.462543	8.5624	0.11271	0.564085	8.92108	4.05263	0.000225505	0.000739901	-0.164883	8.70604	9.00822	9.00093	9.18265	8.7865	9.03919	8.67655	9.64532	9.06921	9.57386	10.4017	9.18102	8.77404	8.88744	8.70066	8.56923	8.44227	8.37004	8.53967	8.64868	8.60473	8.73263	8.70199	8.57196	8.5624	8.50721	8.43417	8.3975
ILMN_1809931	10397	NDRG1	12.946	0.641899	12.6792	0.344877	0.563861	12.799	3.11181	0.00341617	0.00821703	-2.75588	12.755	12.8679	12.946	12.667	12.7416	12.5784	12.9299	13.5571	13.1442	14.6258	14.3859	12.7738	12.9975	13.9741	12.9749	12.2811	13.1657	12.6466	12.3222	13.0562	12.7166	12.9542	12.4153	12.0249	12.8602	12.2694	12.6792	12.8081
ILMN_1656194	83882	TSPAN10	9.12681	0.577179	8.7779	0.194501	0.563601	9.11019	3.59789	0.000869597	0.00243201	-1.46086	9.91209	9.1197	9.27109	9.01216	9.09081	8.93166	9.13108	10.6338	8.83694	9.18866	10.4243	9.00175	9.12681	9.78635	8.69284	8.70909	8.85818	8.82446	8.63851	8.7371	9.13082	8.49073	8.86662	8.44584	8.70937	8.7779	8.90966	9.04697
ILMN_1776582	5165	PDK3	9.04375	0.273152	8.44845	0.0696615	0.561654	8.7349	6.26012	2e-07	1.51e-06	6.72946	8.97975	9.29085	9.20582	9.04885	9.04375	8.66118	9.15723	8.78609	9.42143	8.53015	8.87716	9.30343	9.17374	8.57879	8.87852	8.5857	8.38929	8.31826	8.39578	8.47901	8.49301	8.39664	8.37526	8.45718	8.46343	8.47583	8.44845	8.36582
ILMN_1781047	83786	FRMD8	11.7643	0.392246	11.0928	0.30821	0.560879	11.5277	4.07664	0.000209675	0.000692942	-0.0945911	12.045	11.5633	11.9074	11.7643	12.2581	11.6344	12.2808	11.8025	11.8677	11.3115	10.9131	11.2348	11.9665	11.6512	11.2333	11.0486	11.1326	11.9992	10.9703	11.0928	11.1014	10.9307	10.8803	11.2377	11.4513	11.1004	11.0244	10.7816
ILMN_1660111	7347	UCHL3	11.9473	0.321341	11.3832	0.239272	0.560724	11.6893	4.73324	2.73e-05	0.000114808	1.88556	12.0283	12.2583	11.6522	12.0548	11.6636	12.1301	12.1105	11.3849	12.5577	11.567	11.6038	11.9473	12.1955	11.7655	11.6581	11.1988	11.4547	11.4035	11.3832	11.3097	11.2107	11.5101	10.9029	11.3526	10.9988	11.8605	11.4642	11.428
ILMN_1758281	10203	CALCRL	8.92326	0.20103	8.36314	0.06702	0.559572	8.60983	10.5919	3.37e-13	1.69e-11	19.9485	9.00657	8.92326	8.77824	9.05646	9.22432	8.94062	9.22069	9.15758	8.71735	8.87658	8.43894	8.88641	8.89376	8.86538	8.96492	8.3621	8.55462	8.28767	8.36491	8.36314	8.40308	8.41923	8.30087	8.32618	8.39317	8.36666	8.33454	8.34031
ILMN_1777881	26262	TSPAN17	10.8694	0.378731	10.3985	0.259975	0.558941	10.6235	4.63252	3.75e-05	0.000151227	1.57559	10.3247	11.0682	10.6014	10.6942	11.1136	11.0737	10.7688	10.9447	10.8694	10.6078	11.3656	11.1105	10.8507	11.7854	10.3626	10.0426	10.5115	10.2036	10.2254	10.6558	9.92352	10.3985	9.96651	10.7285	10.314	10.4445	10.607	10.4481
ILMN_1781943	81610	FAM83D	9.50812	0.30054	9.04702	0.234325	0.558775	9.2843	4.28921	0.000109418	0.000391243	0.535021	9.54095	8.96833	9.2261	9.4759	9.64681	9.42092	10.0039	9.67008	9.59562	10.2142	9.50812	9.32042	9.45184	9.77525	9.44463	9.13954	9.18291	8.37382	9.10544	8.7624	9.21563	9.04702	8.95745	9.07187	8.97365	9.04319	8.80174	9.22262
ILMN_1653504	1901	S1PR1	9.10638	0.16966	8.50189	0.119074	0.55868	8.8703	9.26141	1.6e-11	4.45e-10	16.1042	9.02728	9.06521	9.12851	9.27965	9.12805	9.11853	9.21016	9.1455	8.81836	9.00538	8.68307	9.10638	9.33184	8.88506	9.02592	8.4247	8.42614	8.29704	8.51428	8.62236	8.49118	8.6965	8.62506	8.50189	8.6577	8.35786	8.51225	8.44124
ILMN_1760211	5307	PITX1	8.8197	0.317657	8.2715	0.0314732	0.558461	8.60742	5.57114	1.86e-06	1.07e-05	4.52164	8.92518	8.5368	9.05408	8.40742	8.74522	9.00544	8.8197	8.67165	8.40732	9.55353	8.97933	8.50698	8.6887	9.1616	9.09024	8.26877	8.29977	8.37036	8.27284	8.26344	8.27923	8.2715	8.27315	8.25743	8.29696	8.25913	8.24483	8.26205
ILMN_1807894	23428	SLC7A8	9.31076	0.42283	8.89552	0.21608	0.558434	9.25978	3.86538	0.000395891	0.00121273	-0.707091	9.08236	9.89937	10.059	9.21256	9.08418	9.31076	9.18844	10.272	9.55973	9.22807	9.41037	9.30295	9.19036	9.37702	10.298	8.69197	8.86766	8.81815	8.80276	8.81899	9.03268	8.91409	8.89552	8.66523	9.01271	8.99199	9.28863	9.41848
ILMN_1728011	57502	NLGN4X	8.60372	0.548801	8.26942	0.037403	0.558241	8.5856	3.68919	0.000666388	0.00192572	-1.20653	8.42304	8.36393	8.88344	8.60372	8.88926	8.53597	8.51905	9.49213	8.2404	9.58602	9.40855	8.633	8.49252	8.33428	10.0557	8.33008	8.29567	8.18631	8.25538	8.27999	8.26942	8.26209	8.26875	8.28453	8.28787	8.32713	8.23314	8.262
ILMN_1678669	6241	RRM2	8.92571	0.309761	8.43171	0.0857664	0.558074	8.71108	5.28877	4.64e-06	2.38e-05	3.62426	8.83731	8.86469	8.58668	8.62335	9.20348	9.20179	8.92571	8.84693	8.86601	9.7875	9.04722	9.0147	8.59871	9.2712	9.0645	8.50137	8.43171	8.31986	8.58567	8.44543	8.42292	8.44884	8.34142	8.46496	8.35887	8.53928	8.317	8.34219
ILMN_1768127	10969	EBNA1BP2	12.1887	0.326435	11.731	0.23184	0.557709	12.0615	4.44002	6.86e-05	0.000257861	0.988827	11.6648	12.0495	12.4015	11.891	12.1768	12.1887	12.1301	12.1741	12.3321	12.7502	12.7279	12.3805	11.9281	12.7323	12.5618	11.6837	11.731	11.827	11.9363	11.5011	11.937	11.6924	11.5129	11.9203	11.8237	11.7146	11.8977	11.1162
ILMN_1805175	7039	TGFA	9.46633	0.323026	9.00037	0.128847	0.557557	9.24854	6.0029	4.6e-07	3.14e-06	5.90357	9.83565	9.37131	9.46633	9.29615	9.40612	9.93044	9.58871	9.38053	9.36441	9.76713	9.82011	9.22218	9.54158	10.3986	9.22318	8.97704	9.14444	9.23747	9.00189	8.98081	8.85469	9.21195	8.93409	9.00037	8.7926	9.0237	9.09576	8.96104
ILMN_1781457	261726	TIPRL	9.9414	0.196968	9.45199	0.135967	0.557464	9.72531	7.82685	1.31e-09	1.9e-08	11.7178	10.1789	9.71509	9.78702	9.94058	9.66159	10.3071	9.9414	10.1627	10.2019	10.2044	9.87941	9.91621	9.96421	10.1256	9.84848	9.55587	9.35731	9.40824	9.55281	9.34662	9.66671	9.45199	9.50974	9.55693	9.24888	9.25684	9.24093	9.45682
ILMN_1808305	8634	RTCD1	9.42392	0.146305	8.90619	0.0722711	0.55739	9.14502	9.91233	2.36e-12	8.94e-11	18.0138	9.49578	9.33522	9.23955	9.30276	9.6667	9.61793	9.25814	9.34521	9.35136	9.65536	9.55218	9.31174	9.42392	9.49027	9.56411	8.85	8.93934	8.77934	8.96931	8.92534	8.9759	8.92116	8.85422	8.90619	8.95609	8.83602	8.79469	8.77518
ILMN_1734229	84888	SPPL2A	10.871	0.0954378	10.3854	0.221195	0.557361	10.613	8.92134	4.46e-11	1.05e-09	15.0855	10.7497	10.906	10.871	10.8177	10.8269	10.9864	10.9223	10.978	10.8123	10.9591	10.803	10.6385	10.9579	10.842	10.9105	10.4653	10.5284	10.0172	9.95791	9.97058	10.3937	10.4146	10.3389	10.622	10.5136	10.3854	10.1646	10.2323
ILMN_1680925	9368	SLC9A3R1	11.046	0.42625	10.4702	0.2477	0.556918	10.838	3.96198	0.00029647	0.000944033	-0.42877	11.3094	10.8833	11.7134	10.6315	10.9841	11.1672	10.4405	10.3087	11.046	11.6999	11.3584	11.1254	10.9012	10.923	11.6349	10.4702	10.4339	10.8836	10.6088	10.6118	10.8767	10.1838	10.7355	10.7123	10.0865	10.4157	10.4012	10.3169
ILMN_1767480	8821	INPP4B	9.65821	0.269667	9.18236	0.15319	0.555434	9.46952	6.3404	1.54e-07	1.2e-06	6.98731	9.73882	9.87599	9.83814	9.53205	9.28207	9.85314	9.57118	9.60143	10.1087	9.52016	9.44324	10.0574	9.41275	10.1886	9.65821	9.21566	9.29205	9.18236	9.16198	9.16284	9.05158	9.11179	9.21307	9.21778	9.20051	8.86596	8.9055	9.45597
ILMN_1663618	6774	STAT3	9.85704	0.282177	9.29879	0.174234	0.554417	9.64849	5.68657	1.28e-06	7.76e-06	4.89019	10.4852	9.63434	9.69678	9.92246	10.3025	10.178	10.0177	9.94255	9.72894	9.6204	9.42901	9.80209	10.1446	9.83024	9.85704	9.48306	9.66617	9.71818	9.23581	9.18243	9.19833	9.35677	9.40306	9.19007	9.2618	9.29879	9.3074	9.27047
ILMN_1728478	58191	CXCL16	10.9895	0.407208	10.5029	0.212158	0.554374	10.7572	4.77207	2.42e-05	0.000102837	2.00558	11.3252	10.8642	11.1801	10.9479	11.5955	11.2014	10.8493	10.7428	10.5426	11.5826	10.0609	11.1883	10.6874	10.9895	11.3391	10.4913	10.5407	10.5938	10.174	10.6703	10.62	10.3103	10.2571	10.6547	10.2511	10.7303	10.5029	10.0807
ILMN_1771599	5352	PLOD2	9.69504	0.624609	9.18069	0.160664	0.552394	9.518	3.10607	0.00347002	0.00832899	-2.77054	9.77766	9.70321	9.59355	9.94172	9.60959	9.69963	9.48538	9.58987	9.69504	10.05	11.8273	9.52285	9.6387	8.84593	9.7004	9.06758	8.9801	9.42422	9.26051	9.45715	9.12384	9.15581	9.11347	9.26266	9.18069	9.08578	9.47672	9.3538
ILMN_1761858	4281	MID1	9.32804	0.302134	8.84746	0.123095	0.552351	9.24246	5.24001	5.43e-06	2.73e-05	3.47006	9.36562	9.14958	9.44467	9.23477	9.33121	9.23006	9.67925	10.2773	9.32804	9.27551	9.73152	9.2642	9.21681	9.14129	9.64644	8.95725	8.85988	9.01019	8.76919	8.92735	9.07269	8.7464	8.62923	8.83333	8.84746	8.79096	8.84546	9.00416
ILMN_1665583	203068	TUBB	10.127	0.344015	9.71769	0.120281	0.552304	9.94737	4.80538	2.18e-05	9.35e-05	2.10872	9.95342	9.86163	10.127	9.95504	10.5647	10.3007	9.82241	10.097	9.94241	10.5925	10.9529	10.27	9.87399	10.588	10.4844	9.79177	9.5692	9.69663	9.71769	9.85453	9.73946	9.72105	9.5057	9.75055	9.45519	9.75772	9.54059	9.65448
ILMN_1785296	731605	LOC731605	9.24253	0.216677	8.69899	0.0960663	0.551945	8.96153	6.80862	3.38e-08	3.23e-07	8.48919	9.20104	8.75387	8.9599	9.24305	9.31225	9.2823	9.51338	9.10671	9.33659	9.36588	9.24253	9.22098	9.02189	9.17312	9.64871	8.54966	8.59415	8.72969	8.69899	8.62382	8.80528	8.70163	8.60943	8.84888	8.70554	8.72215	8.51205	8.65469
ILMN_1719303	5034	P4HB	12.8186	0.224064	12.3104	0.177626	0.551853	12.5041	6.76022	3.96e-08	3.69e-07	8.33422	12.745	12.9406	12.8671	12.7415	12.8186	13.0256	12.7695	12.2295	12.6681	12.4477	12.7467	12.9169	13.0846	12.875	13.0249	12.0313	12.3104	12.432	12.3603	12.2091	12.4248	12.0228	11.9101	12.3319	12.0507	12.3894	12.2924	12.3753
ILMN_1669790	4332	MNDA	9.56439	0.463086	8.82984	0.25817	0.551803	9.24892	3.31175	0.00196663	0.00501678	-2.23602	9.73658	9.62999	9.09016	9.95939	9.3737	9.44555	8.94473	9.71219	9.56439	9.65658	8.68002	10.1424	9.19194	9.66005	8.47744	8.90529	8.76876	8.99196	8.85988	8.66012	8.82984	8.69487	9.59519	9.053	8.64924	8.73952	8.90486	8.60377
ILMN_1701195	7941	PLA2G7	9.23772	0.452136	8.6628	0.198445	0.551549	9.00739	3.73568	0.000581359	0.00169974	-1.07583	9.84909	9.25431	8.92492	9.25074	9.03481	9.23772	8.40002	8.99514	9.97913	9.20863	8.88803	9.84354	9.29497	9.62159	8.60543	8.6628	8.40473	8.53269	8.6519	8.83287	8.77418	8.65589	8.38119	8.74229	8.40243	8.92145	8.8164	8.98739
ILMN_1791226	64359	NXN	9.77086	0.245966	9.12714	0.117439	0.550983	9.34339	7.39565	5.15e-09	6.16e-08	10.3593	9.93841	9.77086	9.38941	9.58386	9.37944	9.8307	9.69678	9.63736	9.80402	9.1781	10.0852	9.51179	9.83123	9.92849	9.82565	9.15998	8.90598	9.32305	9.10396	9.08988	9.29569	9.12714	9.1589	9.02094	9.11828	9.04093	9.24554	9.2527
ILMN_1801928	7534	YWHAZ	14.1749	0.149234	13.6837	0.198391	0.550778	13.9059	6.12152	3.13e-07	2.24e-06	6.28433	13.9552	14.4042	14.1654	14.0531	14.2779	14.4854	14.0795	14.0903	14.0607	14.1749	14.1993	14.2348	14.1429	14.2047	14.4213	13.8607	13.8648	13.3061	13.8113	13.8769	13.5925	13.6837	13.6388	13.7063	13.748	13.5156	13.499	13.2922
ILMN_1760034	2034	EPAS1	12.1812	0.367138	11.6841	0.161088	0.550343	11.9873	4.7283	2.78e-05	0.000116184	1.87032	11.8237	12.146	11.6914	12.3024	12.4378	12.1812	12.2121	13.0028	11.6356	12.6946	12.0422	12.179	12.5306	12.1715	12.5065	11.6906	11.8344	11.4793	11.6789	11.6615	11.3913	12.0158	11.7295	11.647	11.849	11.5472	11.7199	11.6841
ILMN_1718336	84310	C7orf50	11.0791	0.343604	10.5939	0.135962	0.550198	10.9497	5.0993	8.52e-06	4.06e-05	3.02655	11.0791	11.5549	11.2652	10.594	10.9893	10.703	10.797	11.0583	11.2758	11.4654	11.7194	11.4132	10.7353	11.4873	11.057	10.7237	10.7302	10.4404	10.3064	10.7561	10.4891	10.5939	10.58	10.6692	10.5686	10.4977	10.7518	10.6418
ILMN_1738326	9470	EIF4E2	10.5957	0.081801	10.0567	0.127505	0.548873	10.3351	10.1243	1.28e-12	5.29e-11	18.624	10.6656	10.7	10.6384	10.4816	10.6871	10.5342	10.5374	10.5596	10.5016	10.5983	10.6178	10.7675	10.5247	10.5957	10.5469	10.1368	10.0862	9.93219	10.177	10.1293	10.3217	9.9255	9.92415	9.86793	10.0567	10.0485	10.0755	9.94515
ILMN_1707858	3015	H2AFZ	13.0923	0.425458	12.629	0.187143	0.548642	13.0026	4.25265	0.000122454	0.000431671	0.425864	12.7474	12.8655	13.4052	13.0923	13.0678	13.0292	12.4146	13.1491	13.0409	14.0991	13.7384	13.2492	12.7624	13.4014	13.5845	12.7238	12.6013	12.5276	12.5907	12.6222	12.7415	12.629	12.309	12.8178	12.7724	12.8271	12.2215	12.7778
ILMN_1711627	6477	SIAH1	11.5997	0.329399	11.2121	0.514153	0.547919	11.346	3.19776	0.00269955	0.00665367	-2.53475	11.4258	11.9944	11.974	11.5997	11.4365	11.6269	12.1355	12.028	11.7432	11.812	11.189	11.074	11.3338	11.2737	11.5053	11.2478	11.2121	11.043	11.5886	11.2219	9.62109	11.5131	11.3544	11.5482	10.993	10.9686	10.7343	10.7628
ILMN_1800276	5954	RCN1	11.5041	0.313912	10.9937	0.295408	0.547604	11.3265	4.60496	4.09e-05	0.000163385	1.49111	11.4275	11.9222	11.4144	11.579	11.9415	11.3121	11.2724	11.3313	11.0257	11.9079	11.4728	12.2161	11.5041	11.5132	11.6964	11.0184	10.5629	10.7902	10.7627	11.392	10.9937	11.2025	10.9734	10.7167	11.5183	10.8113	11.4048	11.1326
ILMN_1698934	112616	CMTM7	9.59716	0.420215	9.01998	0.175302	0.547472	9.43117	3.83622	0.000431794	0.00130816	-0.790509	9.90237	9.84228	9.29576	10.3688	9.59716	9.26264	9.00331	9.84085	9.78788	9.6122	8.99513	10.2744	9.30398	9.43967	9.21874	9.32072	9.08358	8.85534	9.01998	8.85989	9.07853	8.89955	9.26237	9.05447	9.30666	9.00644	8.93305	8.78145
ILMN_1673788	55573	CDV3	10.9555	0.203234	10.4515	0.194815	0.546209	10.6881	6.05114	3.93e-07	2.74e-06	6.05838	10.8822	10.4269	11.1751	10.9555	11.0051	11.3481	11.017	11.0807	10.9193	10.9132	11.0771	11.0561	10.9019	10.8613	10.7829	10.3609	10.1504	10.1645	10.4892	10.7208	10.6621	10.4515	10.2862	10.5927	10.3522	10.5307	10.498	10.1218
ILMN_1656369	56892	C8orf4	8.92574	0.25343	8.35276	0.0784675	0.546164	8.62134	7.80436	1.41e-09	2.03e-08	11.6474	9.06894	9.01356	8.87306	9.03035	8.85089	8.78394	8.92574	9.03491	8.59926	8.66368	8.38404	9.06735	9.44451	8.67555	9.03438	8.42877	8.29242	8.2058	8.32486	8.46931	8.35293	8.35276	8.47	8.34334	8.39783	8.35875	8.24775	8.31217
ILMN_1745053	22921	MSRB2	10.7538	0.399365	10.2074	0.209208	0.545859	10.5352	4.1016	0.000194359	0.000647687	-0.0213021	11.2484	10.6882	10.3323	10.5037	10.5629	10.2906	10.8823	11.3932	11.0379	11.3145	11.5551	10.7538	10.7711	10.6524	10.4341	10.7493	10.1738	10.0426	10.0821	10.3589	10.1973	10.1724	10.4158	10.2074	10.2837	10.4651	10.4995	10.0204
ILMN_1744713	11315	PARK7	12.1284	0.318033	11.4031	0.211949	0.545747	11.7942	4.94016	1.42e-05	6.4e-05	2.52801	11.7415	11.5916	12.1284	11.8024	12.1472	11.6289	11.4814	12.4641	11.619	12.289	12.2879	12.2281	11.8479	12.1584	12.2785	11.6121	11.2103	11.0489	11.3571	11.6508	11.7707	11.1726	11.4339	11.6638	11.383	11.3779	11.4031	11.5562
ILMN_1724826	10059	DNM1L	9.20373	0.203897	8.71868	0.0809818	0.545685	8.99168	7.28195	7.4e-09	8.5e-08	9.99871	9.20373	8.91188	9.30474	9.05786	9.26496	9.19413	9.09111	9.53078	9.37954	9.74458	9.46457	9.1881	9.19482	9.18075	9.31503	8.66995	8.58553	8.63071	8.78415	8.71868	8.86737	8.74899	8.73518	8.85006	8.70438	8.74887	8.70297	8.64897
ILMN_1733746	65055	REEP1	9.04584	0.514982	8.45696	0.162487	0.545308	8.79992	3.87287	0.00038715	0.00118938	-0.685626	8.36121	9.04584	9.31789	9.25454	8.53346	9.40969	8.93758	9.73731	8.40844	9.13605	9.68667	8.45669	8.84922	8.58011	9.94813	8.45696	8.45567	8.99649	8.48861	8.43547	8.53568	8.48991	8.33077	8.46714	8.39695	8.41765	8.58964	8.4245
ILMN_1769734	51251	NT5C3	10.2882	0.480825	9.64936	0.210948	0.544753	9.98632	3.67822	0.000688146	0.00198322	-1.23726	10.662	10.0899	10.7051	10.8056	10.3322	10.6951	10.1109	9.76482	9.99657	9.56687	9.54768	10.2882	11.0794	10.3567	9.66561	9.39549	9.60545	9.75102	9.64936	9.6045	10.0372	9.61228	9.43535	9.48223	9.80667	9.79467	10.0675	9.85425
ILMN_1715635	8992	ATP6V0E1	11.115	0.235342	10.5269	0.192142	0.544647	10.8541	6.13489	3e-07	2.16e-06	6.32727	11.2695	11.1029	11.1579	11.1536	11.115	11.2505	10.6508	11.2204	11.3663	11.0822	11.1999	11.0729	11.1092	10.7419	10.5476	10.6916	10.7508	10.0942	10.4533	10.3408	10.8722	10.5844	10.4115	10.5269	10.5373	10.5595	10.5009	10.498
ILMN_1722900	1973	EIF4A1	14.3862	0.164186	13.833	0.141149	0.544608	14.1546	8.71515	8.35e-11	1.79e-09	14.4611	14.2056	14.5331	14.3041	14.2572	14.5746	14.4263	14.1108	14.533	14.3192	14.3501	14.5933	14.1638	14.5505	14.3862	14.5884	13.8489	13.7604	14.1085	13.7342	13.9125	13.9167	13.5643	13.833	13.9022	13.738	13.8245	13.8266	14.0601
ILMN_1794782	9619	ABCG1	10.1215	0.419029	9.50712	0.200486	0.544514	9.7459	4.8588	1.84e-05	8.05e-05	2.27457	10.1793	10.4306	10.127	10.0465	10.1238	9.86506	10.1623	9.67996	10.7692	10.0031	8.86656	10.3558	10.1215	9.87785	9.8033	9.62523	9.76855	9.67869	9.37486	9.13755	9.48053	9.42895	9.50712	9.08314	9.52093	9.64381	9.61079	9.4181
ILMN_1800898	384	ARG2	8.8059	0.298191	8.26898	0.0223163	0.543525	8.55169	5.88076	6.84e-07	4.44e-06	5.51184	8.6919	9.39612	8.93272	8.67158	8.75466	8.91769	8.95484	8.43825	9.14201	8.37585	9.25325	8.61857	8.95464	8.45025	8.8059	8.29245	8.30399	8.32288	8.26545	8.29864	8.28938	8.26404	8.26898	8.24817	8.30018	8.26813	8.26879	8.25358
ILMN_1661439	10211	FLOT1	9.74839	0.140906	9.21116	0.15535	0.542982	9.53108	8.58813	1.23e-10	2.51e-09	14.074	9.72952	9.75625	9.62331	10.0496	9.99386	9.72919	9.58167	9.90711	9.74839	9.63408	9.70555	9.93112	9.73391	9.9279	9.76999	9.41096	9.4591	9.4001	8.98968	9.14968	9.47274	9.1813	9.26395	9.30269	9.14714	9.14865	9.04936	9.21116
ILMN_1697817	24145	PANX1	9.31359	0.229922	8.72526	0.105884	0.541951	8.97339	7.49141	3.8e-09	4.69e-08	10.6623	9.33015	9.0157	8.85782	8.95519	9.45654	9.11263	9.2994	9.49992	9.46538	9.40576	9.51077	9.31359	9.00206	9.58008	9.19748	8.83696	8.70457	8.5713	8.57215	8.69617	8.75739	8.55971	8.80093	8.87601	8.72526	8.77687	8.70407	8.84204
ILMN_1787127	124935	SLC43A2	8.94379	0.24421	8.35721	0.0497288	0.54149	8.66599	7.40131	5.06e-09	6.06e-08	10.3772	8.969	8.7719	9.01923	8.94379	9.20543	8.83547	9.38039	9.12594	8.81933	8.46982	8.52677	9.03894	9.04768	8.70098	8.8076	8.41561	8.34249	8.38366	8.34078	8.41104	8.35279	8.35721	8.36676	8.32928	8.28811	8.38867	8.48771	8.33715
ILMN_1704477	9377	COX5A	13.3671	0.212143	12.8356	0.27129	0.541236	13.1582	5.38108	3.45e-06	1.84e-05	3.91687	13.3364	13.4346	13.4305	13.1934	13.0395	13.4677	13.5867	13.2885	13.4694	13.4973	13.0047	13.4378	13.3671	13.2228	12.8306	13.1986	13.0008	12.9515	12.9712	12.5633	12.8755	12.808	12.5254	12.1362	12.6051	12.8502	12.6352	12.8356
ILMN_1701802	113452	TMEM54	11.6902	0.313647	11.0938	0.234592	0.540592	11.3405	5.16604	6.88e-06	3.36e-05	3.2366	11.6794	12.0255	11.5234	11.4364	11.6902	11.874	11.7413	11.3545	12.1512	10.9261	11.6801	12.0089	11.9732	11.5693	11.8692	11.0938	11.3066	10.8267	11.277	11.2848	11.4256	11.04	11.0222	11.0218	10.8	11.3504	11.0312	11.5944
ILMN_1762825	821	CANX	9.38506	0.204547	8.88768	0.120808	0.54041	9.20058	8.21766	3.87e-10	6.72e-09	12.9348	9.51509	9.38108	9.59754	9.79786	9.14356	9.48026	9.29008	9.49616	9.2789	9.63716	9.00579	9.20623	9.42372	9.38506	9.26877	8.90899	8.80618	8.94571	8.91561	8.81594	8.66373	8.99787	8.96485	8.88768	8.8419	8.77601	8.97209	8.59773
ILMN_1672496	3301	DNAJA1	12.0692	0.301138	11.5691	0.277906	0.540071	11.9432	4.67992	3.23e-05	0.000132923	1.72121	12.7638	12.1363	12.0581	11.9681	12.2439	11.7156	11.9188	12.3355	12.0692	12.1824	12.6093	12.4915	12.0504	12.0264	11.6967	11.8839	11.6428	11.0189	11.5915	11.481	11.5252	11.5339	12.2398	11.5434	11.4721	11.8327	11.5691	11.6085
ILMN_1704598	23553	HYAL4	8.66543	0.496261	8.28763	0.031864	0.539984	8.64996	3.50425	0.00113934	0.00309371	-1.71831	9.24181	9.60264	8.42703	9.19274	8.66543	8.79665	9.19925	8.42884	9.74027	8.27928	8.31053	8.64608	9.24401	8.28665	8.43027	8.28955	8.2766	8.38167	8.31209	8.26943	8.28763	8.28285	8.30117	8.31399	8.26714	8.25249	8.29155	8.27999
ILMN_1691237	10486	CAP2	8.99155	0.293847	8.43318	0.0787001	0.539974	8.78559	4.76614	2.46e-05	0.000104619	1.98722	9.0613	9.00927	8.98199	8.90043	9.16448	8.99155	8.8624	9.11183	8.65564	8.7287	9.78678	8.78497	9.14319	8.52335	9.17873	8.51504	8.36098	8.38235	8.4131	8.59842	8.43318	8.36885	8.50898	8.36546	8.54937	8.41959	8.43855	8.52648
ILMN_1763265	57132	CHMP1B	10.7811	0.318307	10.2045	0.218358	0.539794	10.4825	5.33706	3.97e-06	2.08e-05	3.77722	10.8217	10.629	10.7412	10.4718	11.1032	11.075	10.4852	11.4213	10.2622	10.7811	11.0872	10.3195	10.9368	10.7155	10.8462	10.1192	10.2925	10.1379	9.86901	10.5806	10.1139	9.95644	10.1169	10.5337	10.3945	10.2045	10.491	10.3097
ILMN_1672200	5467	PPARD	9.12454	0.210972	8.62249	0.11879	0.539284	8.86732	7.18604	1.01e-08	1.13e-07	9.69387	9.0864	9.34686	9.12454	9.08348	9.403	9.46707	9.13654	8.70144	9.14896	8.86121	9.02	9.10742	9.46691	9.07756	9.18986	8.55411	8.60983	8.52108	8.77507	8.62249	8.71569	8.36337	8.45788	8.62865	8.6484	8.57703	8.78558	8.65521
ILMN_1813638	128239	IQGAP3	9.75469	0.390798	9.32962	0.230399	0.538439	9.54984	4.38628	8.1e-05	0.000299783	0.826488	9.74909	9.55559	9.59075	9.53441	9.83026	9.77123	9.35695	9.86611	9.75469	10.5985	10.6288	9.71227	9.42611	10.29	10.0872	9.59122	9.37289	9.39508	9.23338	9.18253	9.29916	9.44045	9.27151	8.95397	9.5077	9.32962	8.83157	9.64302
ILMN_1787691	163732	CITED4	10.6559	0.379796	10.1218	0.295433	0.53643	10.1535	4.27793	0.000113285	0.000403086	0.501329	10.8617	10.5002	11.3586	10.255	10.3117	10.9625	10.9387	10.2778	11.0399	9.84307	10.4442	10.6421	10.7679	10.7041	10.6559	9.78718	10.182	9.71458	10.1366	9.94761	10.6767	10.0094	9.90452	10.1218	9.83106	10.2061	10.6519	10.1453
ILMN_1702973	84141	FAM176A	8.73825	0.312779	8.24109	0.0338516	0.536317	8.5136	6.71689	4.55e-08	4.16e-07	8.19542	8.73586	8.49653	8.88071	8.52285	8.63541	8.73825	8.32249	8.98176	8.56111	8.92116	9.37606	8.54857	8.75187	9.45812	8.74684	8.24148	8.27553	8.17849	8.21306	8.2522	8.25758	8.24109	8.238	8.23104	8.21272	8.23243	8.25429	8.32056
ILMN_1698659	55808	ST6GALNAC1	8.83522	0.279939	8.27961	0.0378282	0.53615	8.58358	6.49542	9.31e-08	7.77e-07	7.48507	8.91205	8.50433	8.63044	8.57336	9.06084	8.60824	8.79114	9.24066	9.22022	8.36362	9.10971	8.55774	8.83522	9.04375	9.02548	8.26739	8.31837	8.39065	8.26668	8.27366	8.26564	8.3394	8.28265	8.27277	8.27961	8.28976	8.26923	8.32746
ILMN_1686328	7184	HSP90B1	12.422	0.242248	11.8647	0.175382	0.535844	12.1168	5.06639	9.47e-06	4.46e-05	2.92314	12.2486	12.3795	12.4714	11.895	12.0198	12.544	12.3946	12.2479	12.6607	12.6331	12.6685	12.422	12.0562	12.5553	12.5315	12.0713	11.7175	11.6291	12.1478	12.0027	11.9179	11.8963	11.9937	11.6498	11.7691	11.7037	11.8647	11.6347
ILMN_1782389	3898	LAD1	14.25	0.247294	13.6858	0.174516	0.535683	13.9858	5.13702	7.55e-06	3.65e-05	3.14519	14.0518	14.5952	14.152	13.9733	14.1006	14.4133	14.3851	14.25	14.5244	13.9077	13.9644	14.5532	14.4742	13.9396	14.4285	13.5421	13.942	14.06	13.6508	13.6858	13.8183	13.521	13.8111	13.6313	13.7556	13.5206	13.5004	13.8154
ILMN_1736510	3344	FOXN2	10.4543	0.301402	9.86992	0.216151	0.534923	10.1955	5.2373	5.47e-06	2.76e-05	3.4615	10.2224	10.1364	9.977	10.4505	10.5951	10.5819	10.7195	10.6042	10.2434	10.7871	10.5337	11.1513	10.1183	10.4105	10.4543	10.0226	9.86992	9.68824	9.80283	9.76074	10.0261	10.1585	10.3981	9.84348	10.1636	9.7134	9.95721	9.69558
ILMN_1700733	56204	KIAA1370	9.71189	0.320135	9.22856	0.145185	0.534661	9.55937	5.27597	4.83e-06	2.47e-05	3.58374	10.2055	9.71189	9.49072	10.1951	9.67392	10.1246	9.87271	9.52694	9.96875	9.69481	9.09781	9.62549	10.2106	9.79217	9.51017	9.0719	9.51973	9.3435	9.06287	9.15279	9.18121	9.20399	9.25219	9.25527	9.11394	9.51024	9.29422	9.22856
ILMN_1696911	729009	LOC729009	9.97486	0.536932	9.48966	0.221426	0.534627	9.7308	3.22445	0.00250773	0.00623225	-2.46536	9.45739	9.38813	10.923	10.541	9.98876	10.0068	9.3925	10.4816	9.6405	10.7143	9.85636	10.0153	9.15586	9.97486	9.43558	9.07295	9.00869	9.56223	9.56968	9.5055	9.43397	9.58539	9.58037	9.48966	9.64804	9.15484	9.40128	9.14617
ILMN_1721495	9719	ADAMTSL2	8.86202	0.194251	8.26481	0.0358893	0.532992	8.51839	9.31016	1.39e-11	3.94e-10	16.2491	8.61182	9.11135	8.55658	8.61847	8.97437	8.86202	8.90673	8.94775	9.07087	8.71431	8.52848	8.76969	8.95192	8.59708	8.93515	8.26102	8.34662	8.26336	8.25938	8.2816	8.31998	8.26481	8.32984	8.27043	8.29313	8.2447	8.22298	8.24897
ILMN_1762080	133746	JMY	9.15097	0.399183	8.55544	0.0448636	0.532944	8.89845	4.68448	3.19e-05	0.000131282	1.73527	9.53123	9.4961	8.83913	9.2462	9.1443	9.32495	9.69275	8.76172	9.53226	8.38936	8.53194	9.15097	9.26627	8.92464	8.64755	8.51711	8.66153	8.50774	8.59208	8.55544	8.6145	8.52005	8.53037	8.57269	8.54836	8.54935	8.57359	8.61102
ILMN_1799055	6836	SURF4	10.9641	0.178007	10.5237	0.148241	0.532481	10.7382	7.14433	1.15e-08	1.26e-07	9.5611	10.7735	10.8785	10.9641	10.779	11.2653	10.9847	10.8633	11.3954	10.9016	11.1079	11.1612	10.9054	11.1486	10.985	10.9421	10.4461	10.4586	10.2183	10.3524	10.5509	10.6344	10.5507	10.5641	10.5237	10.6521	10.213	10.6122	10.3493
ILMN_1729832	7458	EIF4H	9.1496	0.235206	8.57312	0.149794	0.532269	8.93244	4.97853	1.25e-05	5.73e-05	2.64788	9.0048	9.3651	9.24099	8.9772	9.29837	9.31783	9.27773	8.71277	9.50258	8.89632	9.06892	9.26269	9.06216	9.1496	8.69464	8.56487	8.67548	8.3228	8.89214	8.57304	8.59912	8.69993	8.34949	8.68024	8.51251	8.57312	8.53236	8.69286
ILMN_1803825	6387	CXCL12	8.77453	0.396359	8.27607	0.0560653	0.532261	8.78911	4.25783	0.000120517	0.000425971	0.441324	8.96016	9.0579	8.70603	9.52134	8.61933	8.59801	8.77453	9.07817	8.2697	8.30633	8.27929	9.15809	9.29667	8.57857	9.27078	8.25488	8.41222	8.22601	8.27607	8.31788	8.29615	8.32767	8.40095	8.26223	8.26832	8.32378	8.26672	8.25933
ILMN_1677200	26999	CYFIP2	8.96254	0.333052	8.45445	0.13335	0.5322	8.90403	4.59988	4.16e-05	0.000165639	1.47556	9.31607	9.38971	8.96254	9.53606	9.09329	8.78957	8.55578	8.90045	9.04848	8.83673	8.50395	9.53052	9.30123	8.82508	8.7162	8.42747	8.42257	8.84588	8.65147	8.49564	8.45445	8.36328	8.5244	8.334	8.4538	8.50301	8.46588	8.40446
ILMN_1658337	79647	AKIRIN1	9.26136	0.185482	8.7784	0.133115	0.532041	9.02205	7.48693	3.85e-09	4.75e-08	10.6481	9.48242	9.13474	9.33507	9.07908	9.37963	9.2272	9.43095	9.20304	9.41416	9.26136	9.1738	9.02702	9.59646	9.63127	9.1261	8.87384	8.95027	8.68065	8.78838	8.743	8.98195	8.73656	8.48955	8.8061	8.73758	8.82346	8.59572	8.7784
ILMN_1782439	1266	CNN3	11.7811	0.379008	11.1252	0.265763	0.531469	11.6008	4.01851	0.000250031	0.000811862	-0.264519	11.941	11.8351	11.8886	12.3818	11.5557	11.5118	12.0562	11.722	11.7811	10.9109	11.6064	11.8181	12.0526	11.0077	11.7019	11.5496	11.4149	11.1677	11.0722	11.8163	10.9505	11.2027	10.9308	10.8615	11.1613	11.1252	11.0538	11.1192
ILMN_1802458	57085	AGTRAP	9.06826	0.160309	8.44333	0.126902	0.531155	8.77707	9.66561	4.85e-12	1.62e-10	17.2964	9.21984	8.80467	8.98803	8.75313	9.21837	9.10618	8.77484	8.91669	8.94008	9.18304	9.13105	8.9772	9.06826	9.07298	9.19777	8.44049	8.43414	8.75576	8.44801	8.47255	8.58831	8.33771	8.40735	8.43454	8.43222	8.44333	8.74657	8.4592
ILMN_1749014	47	ACLY	10.2854	0.297436	9.78336	0.162122	0.531023	10.036	5.11511	8.1e-06	3.88e-05	3.07624	10.2212	10.0236	10.1676	9.7182	9.94067	10.2854	10.1415	10.4315	10.8612	10.4215	10.7011	10.1922	10.359	10.6424	10.3728	9.94017	9.51609	9.69565	9.87158	9.97078	9.97004	9.77342	9.78336	9.70956	9.822	9.85815	9.54699	9.52136
ILMN_1666194	7866	IFRD2	9.49315	0.227827	8.99741	0.141382	0.530984	9.2442	6.95816	2.09e-08	2.13e-07	8.96735	9.39293	9.32985	9.19673	9.34263	9.54338	9.82986	9.50861	9.06327	9.29491	9.83433	9.74694	9.39493	9.49315	9.69086	9.59762	9.0399	8.82885	9.17741	8.83729	8.99741	9.05737	8.85143	8.71952	8.94381	8.7605	9.07351	9.00342	9.09879
ILMN_1803810	6238	RRBP1	9.10563	0.0895942	8.59271	0.0453682	0.530967	8.83522	14.2605	2.56e-17	8.67e-15	29.3452	8.99446	9.03799	9.01878	9.06212	9.23886	9.10563	9.00131	9.19279	9.18585	9.14823	9.18082	9.04145	9.00766	9.20644	9.21604	8.6291	8.63193	8.49737	8.53318	8.62223	8.62307	8.59271	8.52888	8.56078	8.59616	8.56863	8.60594	8.52742
ILMN_1768482	925	CD8A	8.64229	0.551078	8.2254	0.0590157	0.529899	8.56992	3.24138	0.00239277	0.00598248	-2.42114	9.47484	8.86993	8.31007	9.0766	8.42743	8.73837	8.28126	8.64229	9.21233	9.09174	8.19274	10.1462	8.27315	8.50965	8.29579	8.3118	8.2254	8.15885	8.33806	8.20437	8.29871	8.21247	8.29702	8.25563	8.2061	8.24752	8.21611	8.14263
ILMN_2038776	7295	TXN	14.9349	0.293228	14.315	0.185565	0.529661	14.657	5.9006	6.41e-07	4.21e-06	5.57542	14.8445	14.9039	15.114	14.435	14.5738	14.6529	14.327	15.1473	15.2288	14.9349	14.8393	15.3853	14.9829	14.9902	15.0371	14.6254	14.6188	14.4683	14.2151	14.0987	14.315	14.4034	14.5845	14.5192	14.2589	14.1506	14.1655	14.3015
ILMN_1807036	362	AQP5	8.6972	0.36604	8.18002	0.0116517	0.528978	8.48668	3.18755	0.00277652	0.00682653	-2.5612	8.41094	9.38409	8.67922	8.91447	8.57784	8.6972	8.72868	8.31153	9.12538	8.19149	8.21283	9.11007	9.10187	8.39902	8.82659	8.16023	8.1741	8.20661	8.18833	8.17607	8.19256	8.18002	8.17689	8.18911	8.17339	8.18171	8.17889	8.19376
ILMN_1761199	11309	SLCO2B1	8.90358	0.340886	8.43915	0.0518006	0.528596	8.76609	5.81335	8.51e-07	5.39e-06	5.29585	9.53629	9.0142	8.82629	9.46674	9.01957	8.81988	8.57303	9.05681	8.90358	8.75733	8.55233	9.44424	8.79265	9.22815	8.42149	8.46415	8.39253	8.45853	8.44943	8.43915	8.42187	8.55099	8.45807	8.41962	8.37933	8.388	8.45591	8.34159
ILMN_1774733	8651	SOCS1	8.84713	0.315646	8.24938	0.0569883	0.528271	8.56493	6.31272	1.68e-07	1.29e-06	6.89841	8.85616	8.9715	8.49073	8.69925	8.93989	8.61303	8.26826	8.65505	8.95787	8.84713	9.0559	9.47583	8.37832	8.70739	9.20423	8.38579	8.27518	8.2371	8.24938	8.28474	8.37441	8.35332	8.2365	8.24567	8.22698	8.3001	8.24199	8.2258
ILMN_1670959	1048	CEACAM5	8.58768	0.524198	8.2492	0.0254134	0.527158	8.46507	4.35386	8.96e-05	0.000327374	0.728881	10.0444	8.35075	9.2776	8.33454	8.46202	9.7825	8.48239	8.76581	8.62158	8.41591	8.58768	8.7144	8.87938	8.35992	8.58531	8.27751	8.27634	8.21308	8.25096	8.21603	8.2492	8.2215	8.26425	8.28565	8.24501	8.24468	8.22962	8.28207
ILMN_1800197	64979	MRPL36	12.041	0.163223	11.5399	0.220601	0.526939	11.7818	6.43743	1.12e-07	9.13e-07	7.29891	12.0568	12.0464	12.2155	11.7832	11.757	12.041	11.8968	12.0716	12.2237	12.201	11.7347	11.9666	11.9554	12.1227	11.8623	11.5399	11.5495	11.6153	11.5712	11.3026	11.4327	11.6106	11.5095	11.3931	10.8331	11.6961	11.4125	11.6272
ILMN_1765880	79650	C16orf57	9.34602	0.249414	8.77646	0.113519	0.526727	9.02071	7.32656	6.42e-09	7.49e-08	10.1403	8.78009	9.01115	9.01899	9.00004	9.34602	9.30523	9.3694	9.64343	9.31849	9.38674	9.68192	9.36931	9.29318	9.49318	9.46564	8.60678	8.63934	8.92902	8.78529	8.77113	8.83303	8.71076	8.73239	8.77646	8.59928	8.85075	8.8462	8.95722
ILMN_1684385	9276	COPB2	10.305	0.221421	9.86863	0.109046	0.526471	10.121	5.95614	5.35e-07	3.59e-06	5.75352	10.6081	10.2292	10.305	10.0161	10.4473	10.2997	9.9544	10.8119	10.2966	10.5486	10.2945	10.2753	10.4073	10.5618	10.4763	9.91628	9.80911	9.58177	9.81014	9.98682	9.91888	9.76215	9.7687	9.89987	9.86863	9.93978	9.75721	9.93097
ILMN_1654773	8573	CASK	9.2681	0.264269	8.8469	0.0974305	0.525077	9.10601	6.37772	1.36e-07	1.08e-06	7.10718	9.60537	9.2417	9.88002	9.22426	9.52632	9.70088	9.12483	9.2681	9.2605	8.96828	9.38967	9.16741	9.39411	9.08038	9.71762	8.90037	8.84854	8.91622	8.75437	8.94066	8.66281	8.79639	8.80221	9.04386	8.8469	8.83592	8.74733	8.88791
ILMN_1736090	699	BUB1	9.03745	0.401068	8.59823	0.0989311	0.524953	8.87463	5.25502	5.17e-06	2.62e-05	3.51749	9.03745	8.85208	9.03058	8.70059	9.00367	9.11491	8.556	9.32016	9.43291	10.0629	9.67886	9.29103	8.72125	9.47912	8.99261	8.63696	8.61583	8.51804	8.77749	8.59495	8.5881	8.7404	8.61917	8.58376	8.82514	8.56981	8.47863	8.59823
ILMN_1758164	6781	STC1	8.86507	0.356501	8.29919	0.0747067	0.524695	8.55993	6.04965	3.95e-07	2.75e-06	6.05361	8.41623	8.43025	9.48148	9.16527	8.96479	8.86507	8.3268	8.88598	9.1741	9.2274	9.20485	8.72386	8.40177	8.8223	8.65666	8.29919	8.28152	8.27884	8.3694	8.53304	8.38075	8.29218	8.3345	8.33256	8.32977	8.23871	8.25796	8.29781
ILMN_1712347	644422	LOC644422	9.71592	0.314115	9.02638	0.145948	0.524617	9.33184	4.19415	0.000146535	0.000504789	0.251932	9.82002	9.43102	9.88718	9.3959	10.1639	9.79828	9.81474	9.53918	9.14329	9.13664	9.50712	9.23477	9.71592	9.95578	9.88283	9.01007	9.18877	9.14389	9.02638	9.29075	9.24352	9.0257	9.00907	8.98837	8.99051	9.38137	8.87228	9.17897
ILMN_1720708	1453	CSNK1D	10.0181	0.203441	9.44093	0.138189	0.5246	9.71388	7.30977	6.77e-09	7.84e-08	10.087	10.0193	9.96591	9.73009	9.7986	10.0181	10.0468	9.9655	10.1549	9.90308	9.63493	10.2456	10.1202	9.69973	10.243	10.2691	9.44093	9.51307	9.43555	9.66613	9.33106	9.25179	9.28145	9.55232	9.41939	9.69917	9.51317	9.3555	9.56014
ILMN_1662954	10574	CCT7	10.1986	0.241598	9.76303	0.198589	0.524155	10.0236	4.97195	1.28e-05	5.84e-05	2.62731	10.005	10.0735	10.1304	10.1986	10.717	10.731	10.3547	10.198	10.2683	10.5227	10.0758	9.96133	10.4912	10.1741	10.2041	9.82202	9.83112	9.71486	9.90817	9.76303	10.0869	9.78289	9.58109	9.74757	9.69875	9.89331	9.23656	9.67801
ILMN_1729208	27018	NGFRAP1	10.469	0.459323	9.89279	0.136979	0.523222	10.1868	3.81026	0.000466386	0.00140047	-0.864512	10.5311	11.0353	10.7157	10.5396	9.94953	10.6217	10.354	10.0131	11.4267	9.91017	10.469	10.3105	10.6355	9.60285	10.2547	10.0171	9.89279	9.94878	9.83482	9.82394	10.1555	9.94998	9.67513	9.90448	9.74305	10.1141	9.83918	9.81945
ILMN_1773470	6764	ST5	9.32046	0.240836	8.87994	0.0790813	0.522942	9.12508	7.69976	1.96e-09	2.68e-08	11.319	9.39592	9.16131	9.09326	9.16574	10.0561	9.32046	9.47174	9.54503	9.28886	9.40701	9.67649	9.28039	9.3083	9.30631	9.55082	8.94991	8.83174	8.73131	8.87994	8.90504	8.84986	8.77771	8.89106	9.03511	8.85539	8.84668	8.96396	8.90813
ILMN_1780382	9789	SPCS2	10.2303	0.250156	9.7196	0.191376	0.522412	9.97229	5.28062	4.76e-06	2.44e-05	3.59846	10.2079	9.79803	10.2303	10.2606	10.5118	10.3747	9.80293	10.491	9.75972	10.1589	10.2683	10.1444	10.4711	10.4476	10.1541	9.97902	9.75161	9.48767	9.59691	9.87897	9.84584	9.67531	9.54053	9.36031	9.7196	9.89364	9.42808	9.72168
ILMN_1677765	7804	LRP8	8.90003	0.198347	8.33665	0.0875418	0.521597	8.66007	7.33919	6.17e-09	7.26e-08	10.1803	8.59627	8.63079	9.12523	8.67664	8.93429	9.00293	8.69841	8.60906	9.03618	9.24569	8.83464	8.89564	8.90003	8.95107	9.0087	8.31456	8.25358	8.2431	8.30475	8.43569	8.33665	8.37315	8.30023	8.3759	8.55849	8.28803	8.44166	8.3863
ILMN_1758912	8444	DYRK3	8.87815	0.160602	8.40605	0.0400402	0.521118	8.63592	12.0559	6.26e-15	5.88e-13	23.9077	8.87815	8.74651	9.14266	8.86673	8.72534	8.72232	8.93027	9.22287	9.0319	9.0444	9.13431	8.76982	8.8443	8.8708	8.98561	8.41337	8.36257	8.32943	8.40605	8.38039	8.42687	8.39507	8.44811	8.39066	8.39895	8.42135	8.49413	8.41904
ILMN_1674160	274	BIN1	8.99692	0.268722	8.51371	0.118974	0.520598	8.83459	6.46617	1.02e-07	8.44e-07	7.39118	8.89547	9.10054	8.99692	8.97911	9.21881	8.85249	8.53758	9.04434	8.93231	9.38322	9.26096	9.33894	8.58253	8.72975	9.35376	8.6477	8.36942	8.21344	8.51371	8.56171	8.58403	8.48248	8.56953	8.58969	8.45632	8.50257	8.56087	8.35993
ILMN_1811579	9454	HOMER3	8.85921	0.261453	8.39616	0.0597584	0.520411	8.65921	6.8981	2.54e-08	2.51e-07	8.77541	8.85921	8.67809	8.97814	8.71378	8.84942	8.89705	8.71488	9.14398	8.96697	8.80186	9.74483	8.77833	8.85404	9.09847	8.96973	8.36714	8.37293	8.39616	8.35488	8.45913	8.45254	8.35583	8.36542	8.47123	8.36098	8.43605	8.5348	8.48319
ILMN_1681617	10094	ARPC3	12.2497	0.182942	11.6781	0.195243	0.520118	12.0204	5.92366	5.95e-07	3.94e-06	5.64938	12.5313	12.0421	12.2232	12.2147	12.1459	12.3599	11.7574	12.2195	12.3935	12.3133	12.1501	12.2497	12.3205	12.3811	12.3956	11.598	11.6172	11.6728	11.728	11.8899	11.8951	11.2868	11.7591	12.047	11.626	11.6761	11.6781	11.9692
ILMN_1792494	22974	TPX2	9.41273	0.32808	8.93941	0.15127	0.52	9.2466	4.74195	2.66e-05	0.000112042	1.91247	9.11177	9.43009	9.08719	9.25189	9.29568	9.41273	9.391	9.40988	9.44083	10.0924	10.064	9.43411	9.01247	9.83427	9.70543	8.74231	9.00388	8.91286	9.23382	8.89789	8.93941	9.08475	8.79786	8.80736	9.03423	9.04197	8.7197	9.06782
ILMN_1786532	10175	CNIH	10.0351	0.322397	9.52398	0.146361	0.51998	9.75836	5.18321	6.51e-06	3.21e-05	3.29074	10.2031	9.68372	10.3481	10.0165	10.259	10.5729	10.0351	9.92027	9.87992	9.82686	10.0359	9.70902	10.1749	10.5485	9.40557	9.80356	9.63825	9.58486	9.33929	9.551	9.68606	9.51876	9.52398	9.49352	9.36208	9.59723	9.32627	9.35225
ILMN_1660533	6184	RPN1	12.1749	0.232946	11.7253	0.140631	0.519717	12.0828	6.14645	2.89e-07	2.09e-06	6.36437	12.2163	12.0037	12.5708	12.1669	12.0907	12.1749	11.9464	12.6873	12.1169	12.5393	12.5556	12.097	12.0213	12.2633	12.3044	11.8971	11.912	11.7015	11.8286	11.7397	11.9762	11.5886	11.7253	11.5191	11.6018	11.6394	11.6077	11.761
ILMN_1728512	7533	YWHAH	13.2584	0.355614	12.7672	0.26603	0.519024	13.1205	4.68958	3.14e-05	0.000129322	1.75097	13.4091	13.1652	13.0714	13.0413	13.2584	13.2424	13.4923	14.0983	13.0648	13.7211	14.0824	13.6901	13.3732	13.1598	13.0622	13.337	13.2339	12.7543	12.8676	12.7672	12.5643	13.1941	13.1744	12.6968	12.8211	12.6575	12.7646	12.561
ILMN_1714700	28951	TRIB2	9.1364	0.166174	8.63741	0.1037	0.518168	8.92784	8.42566	2.03e-10	3.84e-09	13.5762	9.42757	9.20215	9.1119	9.12933	9.37963	9.13564	9.1364	9.32191	8.91784	9.21398	8.78194	9.12874	9.29371	9.055	9.1579	8.59659	8.5349	8.86617	8.55708	8.71225	8.74408	8.52091	8.73915	8.66221	8.64971	8.51254	8.60532	8.63741
ILMN_1717207	64386	MMP25	8.83516	0.267786	8.29538	0.0420672	0.517962	8.55122	7.52251	3.44e-09	4.33e-08	10.7605	9.0576	8.94354	8.53435	8.6744	8.83516	9.16283	8.39339	8.86658	8.74263	8.78666	8.55226	9.42977	8.84277	8.83921	8.54322	8.28115	8.30971	8.28221	8.29973	8.26222	8.29919	8.25782	8.34688	8.29538	8.26249	8.31389	8.39754	8.2354
ILMN_1714602	942	CD86	9.16439	0.366239	8.55571	0.127871	0.51794	8.87182	4.6825	3.21e-05	0.000131971	1.72915	9.54057	9.22746	9.08743	9.22459	9.26227	8.93479	8.49852	9.08737	9.18611	9.16439	8.72251	9.59788	8.72084	9.72133	8.54816	8.61156	8.70465	8.48355	8.55571	8.47627	8.52833	8.69731	8.89108	8.62422	8.59753	8.5284	8.49144	8.39771
ILMN_1786347	3842	TNPO1	10.4031	0.299998	9.87629	0.144308	0.51624	10.1207	6.41074	1.22e-07	9.84e-07	7.21322	10.1347	9.91316	10.6749	10.2776	10.3786	10.4031	10.2057	10.4713	9.97681	10.6664	11.0247	10.5363	10.2617	10.7295	10.5902	9.8243	9.81263	9.6942	10.0092	9.86088	10.0836	9.94954	10.0814	9.87629	9.79908	10.0925	9.9622	9.65512
ILMN_1659544	6809	STX3	9.688	0.228457	9.13834	0.150459	0.516057	9.47728	6.73458	4.3e-08	3.95e-07	8.25208	9.688	9.59418	9.42525	9.46635	9.5051	9.44208	9.68946	9.76586	9.96698	9.53815	9.94606	9.90539	9.77451	10.2084	9.573	9.08515	9.08777	9.55976	9.18702	9.01826	9.14839	9.33218	9.25187	9.11341	9.11945	9.02078	9.31911	9.13834
ILMN_1741133	4830	NME1	12.2796	0.240656	11.7254	0.324454	0.51586	12.0927	4.21201	0.000138728	0.000481388	0.304954	12.331	12.1596	12.1792	11.7844	12.5126	12.1945	12.0269	12.2796	12.0125	12.5101	12.7006	12.14	12.3955	12.2988	12.5603	11.6744	11.4368	11.6898	11.4818	12.0803	11.7254	11.3937	11.2338	12.2249	11.7564	11.8024	12.2141	12.121
ILMN_1712896	10468	FST	8.66808	0.601185	8.36797	0.103921	0.515705	8.60311	3.73299	0.000585969	0.00171192	-1.0834	8.74194	8.51927	9.12081	8.47997	8.82129	8.56993	8.36034	8.4008	8.92336	9.25891	10.1656	8.53416	8.62543	10.3195	8.66808	8.29517	8.30694	8.2557	8.36797	8.45691	8.35238	8.50388	8.48805	8.25553	8.42472	8.2664	8.49146	8.53894
ILMN_1743714	29775	CARD10	9.56909	0.600615	9.19648	0.300259	0.514615	9.40263	3.23524	0.00243388	0.00607196	-2.4372	9.08235	9.56909	9.57694	9.12086	9.08622	9.46663	8.99189	9.83253	9.58076	10.7303	11.0526	9.40833	9.44229	10.1992	9.93859	9.47408	8.80363	9.19648	9.20104	8.62446	8.90889	9.42382	9.18543	8.88396	9.63504	8.97454	9.44247	9.29092
ILMN_1782630	55589	BMP2K	9.26694	0.172789	8.71468	0.0981275	0.514079	8.91849	8.53864	1.43e-10	2.84e-09	13.9227	9.25454	9.16209	9.3587	8.9633	9.32386	9.45925	9.26694	9.19077	9.38765	8.96294	8.8435	9.16683	9.27486	9.29766	9.31864	8.87003	8.69665	8.48978	8.59658	8.74536	8.76192	8.75535	8.59892	8.77767	8.64522	8.75721	8.71468	8.70827
ILMN_1801584	7852	CXCR4	8.71232	0.350261	8.18456	0.0117936	0.51387	8.48163	4.67108	3.33e-05	0.000136002	1.69402	8.93677	8.81983	8.7672	8.98264	8.71232	8.99585	8.22929	8.54454	8.44163	8.62155	8.26704	9.52378	8.38979	8.90877	8.31182	8.19405	8.17672	8.18695	8.18579	8.18456	8.19108	8.16427	8.17993	8.18214	8.15858	8.20322	8.18997	8.18154
ILMN_1738147	10763	NES	8.86318	0.293303	8.39156	0.0623227	0.513375	8.64543	6.65276	5.6e-08	4.97e-07	7.98985	9.5064	8.95831	8.64364	8.72863	9.04702	9.15694	8.77132	9.06874	8.86318	8.58694	8.45424	8.60711	9.25038	8.66936	9.1146	8.39784	8.31016	8.2974	8.30153	8.43391	8.35834	8.4226	8.38266	8.30268	8.44405	8.39156	8.44841	8.47156
ILMN_1776384	126133	ALDH16A1	10.2374	0.218415	9.72191	0.150809	0.513015	10.0877	6.65692	5.52e-08	4.91e-07	8.00319	10.329	10.4039	10.0324	10.0155	10.3139	10.2374	10.4543	10.4619	10.113	10.7093	9.83822	10.3675	10.2132	10.0809	10.2089	9.77966	9.84758	9.9598	9.59754	10.0215	9.59348	9.58394	9.63384	9.72191	9.86466	9.61966	9.59196	9.79056
ILMN_1703477	9181	ARHGEF2	9.96473	0.26946	9.45532	0.129942	0.512972	9.80061	5.48928	2.43e-06	1.36e-05	4.2608	10.2239	9.75305	10.123	10.4036	9.62985	10.0673	9.54681	10.2044	9.72765	9.88958	9.4958	9.96473	9.79176	10.1596	9.97621	9.55379	9.25221	9.51372	9.15989	9.35875	9.45532	9.49124	9.60184	9.31218	9.36394	9.34447	9.49675	9.52345
ILMN_1778240	54438	GFOD1	10.4326	0.348788	9.86039	0.177931	0.51273	9.99816	3.64259	0.000763596	0.00216934	-1.33673	10.1403	10.4326	10.5137	10.3664	10.4913	10.4544	10.3314	10.111	10.0828	9.26837	10.6598	10.4716	10.7444	10.3337	10.5383	9.84763	9.87171	9.86039	9.90632	9.82565	9.59819	9.43954	9.66276	10.0142	9.64964	10.0387	9.94164	9.95959
ILMN_1654319	145864	HAPLN3	8.73801	0.295008	8.23802	0.0267629	0.512576	8.48611	7.31353	6.69e-09	7.77e-08	10.0989	8.8556	9.09006	8.43539	8.74629	8.94024	8.62208	8.40806	8.4483	9.08222	9.12075	8.55194	9.33846	8.50685	8.73801	8.54584	8.31597	8.23318	8.25405	8.2252	8.23802	8.26621	8.21699	8.23405	8.28049	8.25925	8.23568	8.25239	8.23112
ILMN_1697559	2539	G6PD	9.17174	0.418705	8.70976	0.0843901	0.512024	9.00135	4.37076	8.5e-05	0.000312386	0.779746	8.98819	9.53579	10.5083	9.05062	9.21952	9.38507	9.17174	8.71658	9.34609	8.84096	8.91286	9.08075	9.24801	9.00707	9.32146	8.60459	8.80535	8.73319	8.70718	8.61832	8.718	8.67578	8.58749	8.83162	8.63066	8.70976	8.82591	8.78443
ILMN_1715131	1236	CCR7	8.66375	0.389904	8.2084	0.0279868	0.511865	8.5004	4.27139	0.00011559	0.0004101	0.481794	8.81682	9.05919	8.51817	8.93602	9.00183	8.51991	8.23321	8.66375	8.74919	8.64186	8.30619	9.7891	8.2846	8.51057	8.76829	8.21184	8.19972	8.16769	8.17294	8.2084	8.23351	8.22387	8.27071	8.19874	8.23258	8.21161	8.18629	8.18674
ILMN_1744914	2519	FUCA2	9.27606	0.165229	8.74302	0.0923025	0.511639	9.08077	8.9717	3.83e-11	9.23e-10	15.2372	9.28237	9.18083	9.45387	9.43855	9.36039	9.26398	9.0949	9.34386	9.27606	9.21454	9.47845	9.45766	9.17848	8.87473	9.12431	8.74302	8.70834	8.84286	8.61339	8.73949	8.8357	8.63992	8.6594	8.71779	8.7808	8.86216	8.76599	8.92642
ILMN_1803279	50999	TMED5	10.596	0.200531	10.1047	0.118996	0.511197	10.3739	6.38077	1.35e-07	1.07e-06	7.11697	10.9473	10.1406	10.6111	10.6263	10.552	10.8177	10.4338	10.4849	10.4862	10.6352	10.596	10.7616	10.3195	10.75	10.5309	10.0721	10.1461	10.1625	9.93776	9.87667	9.89744	9.96595	10.2446	10.0261	10.1264	10.1047	10.2174	10.1105
ILMN_1743711	441228	LOC441228	9.99153	0.273426	9.4453	0.132529	0.510979	9.71254	5.18244	6.53e-06	3.22e-05	3.28832	9.67053	9.67079	9.33442	9.80131	10.2593	10.0349	9.96935	10.2625	9.84031	10.0506	10.3848	10.0154	9.99153	9.89811	10.215	9.43847	9.51966	9.28505	9.2676	9.65124	9.61223	9.43368	9.52089	9.58715	9.4453	9.47333	9.2325	9.36921
ILMN_1720241	9320	TRIP12	10.3915	0.207829	9.91629	0.169085	0.510944	10.125	6.40984	1.23e-07	9.87e-07	7.21031	9.99742	10.0544	10.693	10.4725	10.3604	10.3549	10.2532	10.4776	10.4359	10.2272	10.3915	10.4717	10.4221	10.7484	10.159	9.48584	9.59163	9.99878	9.94655	9.79251	9.94592	10.0623	9.93603	9.91629	10.0392	9.83682	9.76805	9.82113
ILMN_1733421	5588	PRKCQ	8.79329	0.271927	8.26287	0.0227668	0.509743	8.53806	6.03607	4.13e-07	2.86e-06	6.01	8.79329	8.61018	8.42268	8.68388	9.34972	8.471	8.5897	9.18312	8.80758	8.82861	9.0514	8.90579	8.62047	8.79877	8.41391	8.22558	8.27365	8.28467	8.25009	8.25057	8.2647	8.26287	8.2889	8.2738	8.25089	8.25324	8.20933	8.27778
ILMN_1673543	55276	PGM2	10.2171	0.374599	9.8118	0.107544	0.509687	10.0439	4.12861	0.000179018	0.000602664	0.0581826	10.6959	10.1291	10.0068	10.5462	10.7075	10.8323	10.6058	9.74607	10.408	10.0116	9.78933	9.93248	10.7674	10.0421	10.2171	9.8429	9.88687	9.87865	9.70203	9.8232	9.85862	9.77284	9.69475	9.51486	9.80957	9.90814	9.8118	9.71579
ILMN_1782050	1052	CEBPD	12.1895	0.370552	11.5525	0.223184	0.50929	11.9842	4.25813	0.000120407	0.000425675	0.442211	12.3307	11.6813	11.9973	12.2967	12.3205	12.3804	12.932	11.8162	11.8913	12.3633	11.394	12.158	11.8189	12.3315	12.1895	11.7562	11.6104	11.2498	11.5525	11.7457	11.4651	11.9643	11.9123	11.4645	11.9183	11.4268	11.5275	11.4339
ILMN_1738921	30	ACAA1	9.96881	0.253919	9.50279	0.115917	0.50817	9.75132	7.10238	1.32e-08	1.42e-07	9.42747	9.97774	10.0148	10.5928	9.85759	10.1017	9.96881	9.83615	9.60655	10.256	9.78638	9.71351	10.1053	9.95141	9.64478	10.1342	9.54091	9.47232	9.6503	9.38433	9.50781	9.30635	9.25925	9.50279	9.57827	9.34194	9.50932	9.39095	9.55738
ILMN_1683817	92912	UBE2Q2	10.7665	0.385434	10.3506	0.186816	0.50794	10.5124	4.39305	7.94e-05	0.000294362	0.846925	10.7665	10.2413	10.6991	10.9619	10.5005	10.6352	10.7627	11.7337	10.6282	11.2371	11.4768	10.6251	10.8462	11.1033	10.9802	10.2868	10.1185	10.3569	10.2068	10.491	10.6023	10.2093	10.3506	10.4293	10.5106	10.1729	10.7737	10.3261
ILMN_1790271	1933	EEF1B2	10.1595	0.192612	9.69413	0.149992	0.507786	9.98244	5.28045	4.77e-06	2.44e-05	3.59791	9.9334	10.1384	9.74946	10.2795	10.2951	10.4009	10.3362	10.0813	10.2573	10.1595	9.85979	10.3737	10.1876	10.1446	9.99294	9.59307	9.52248	9.45803	9.84455	9.54297	9.72066	9.8184	9.34445	9.72941	9.53719	9.75479	9.73634	9.69413
ILMN_1782635	51067	YARS2	10.1357	0.236774	9.60518	0.0962349	0.507713	9.88962	6.66485	5.38e-08	4.8e-07	8.02862	10.1357	9.72024	9.98415	9.78217	10.1972	9.97857	10.293	10.3412	10.1582	10.3505	10.4723	9.92659	10.0761	10.5192	10.0129	9.5291	9.68573	9.6032	9.59316	9.60518	9.44685	9.77151	9.68945	9.67142	9.48875	9.57866	9.73409	9.69096
ILMN_1787280	79000	C1orf135	8.79052	0.175924	8.29631	0.0382442	0.50732	8.61981	6.75643	4e-08	3.72e-07	8.32208	8.624	8.75261	8.70675	8.61762	8.88797	8.82291	8.75607	8.79052	8.99844	8.8182	9.12176	8.60286	8.6028	9.07446	9.03335	8.2943	8.2444	8.36847	8.31359	8.29065	8.36132	8.27261	8.29631	8.31114	8.25998	8.32183	8.29507	8.35745
ILMN_1751776	150468	CKAP2L	9.03138	0.443561	8.60471	0.114181	0.506517	8.81946	4.60047	4.15e-05	0.000165415	1.47736	8.94081	8.88469	8.64855	8.74083	9.28354	9.18352	8.5604	9.11967	9.03138	10.2224	9.6292	9.00159	8.62125	9.51517	9.35643	8.64759	8.5286	8.33718	8.60471	8.58848	8.60924	8.78331	8.60229	8.56014	8.74608	8.67447	8.52543	8.71526
ILMN_1795344	27333	GOLIM4	9.20803	0.218848	8.78604	0.169966	0.506283	9.02547	7.55182	3.13e-09	4.01e-08	10.8531	9.18534	8.97547	9.29144	9.09109	9.03212	9.20803	9.16564	9.5762	9.40089	9.09469	9.60263	9.2146	9.16146	9.36304	9.71395	8.89021	8.87599	8.51356	8.76716	8.78604	8.97968	8.83555	9.01369	8.69905	8.50821	8.87609	8.66228	8.54386
ILMN_1683609	7317	UBA1	11.3478	0.42064	10.7537	0.18679	0.506198	11.025	3.97101	0.000288529	0.000921874	-0.40261	10.8616	11.1635	10.8735	11.0151	11.5871	11.1407	11.1148	11.38	11.6973	11.4485	11.3478	11.4029	11.5719	10.7014	12.4103	10.7756	10.7069	10.596	10.7415	10.8472	10.7537	10.6301	10.6032	11.0331	11.1923	10.6719	10.9258	11.0299
ILMN_1677466	1848	DUSP6	8.78696	0.241822	8.2071	0.0297143	0.506117	8.45103	8.08136	5.92e-10	9.59e-09	12.5121	8.59187	8.32727	8.39501	8.9519	8.82998	8.55984	8.78696	9.06183	8.9735	8.98363	8.51382	8.41915	8.58269	8.90551	8.8206	8.22891	8.21895	8.14004	8.2071	8.20036	8.22181	8.1838	8.2517	8.22252	8.18437	8.24731	8.19146	8.19854
ILMN_1684211	23541	SEC14L2	8.91855	0.320249	8.32886	0.17252	0.506055	8.61577	4.9349	1.44e-05	6.5e-05	2.51158	9.37859	8.91855	8.9887	8.74078	8.4391	8.74374	9.0225	8.54028	9.45384	8.29974	8.93998	8.70825	9.11562	9.06761	8.75106	8.33192	8.31635	8.92644	8.37513	8.33328	8.27279	8.32886	8.28141	8.25016	8.29123	8.38234	8.36862	8.32331
ILMN_1712561	6884	TAF13	9.17076	0.228918	8.66513	0.124405	0.506044	8.9716	6.24403	2.1e-07	1.57e-06	6.67779	9.17076	9.01124	9.38918	9.03017	8.82006	9.35678	9.69355	9.35374	9.45576	9.41226	9.08408	8.96479	9.29486	9.09511	9.15034	8.77806	8.73645	8.65749	8.67346	8.64272	8.64464	9.01638	8.59012	8.6898	8.6378	8.91749	8.61688	8.66513
ILMN_1673676	27131	SNX5	8.9226	0.210628	8.38463	0.067695	0.505845	8.61262	8.64965	1.02e-10	2.15e-09	14.2617	8.97758	8.69569	8.65675	8.74661	9.0154	9.22841	8.80159	8.57576	9.13466	9.04693	9.00994	8.85531	8.9226	9.21375	8.64503	8.41184	8.38463	8.37161	8.55376	8.35663	8.4833	8.34625	8.32916	8.41485	8.38674	8.45164	8.31691	8.33923
ILMN_1812824	6750	SST	8.3819	0.58303	8.24303	0.018259	0.505714	8.42889	3.85702	0.000405876	0.00123786	-0.731033	10.1372	8.32099	8.73407	8.35747	8.60197	9.20716	8.27115	9.40182	8.29826	8.3819	8.27436	8.22495	9.25159	8.34014	9.34226	8.20163	8.21697	8.22968	8.26158	8.25891	8.25339	8.21888	8.2216	8.25165	8.24553	8.24422	8.2379	8.24303
ILMN_1680037	79567	FAM65A	9.65655	0.195488	9.12991	0.144614	0.50477	9.42362	6.76515	3.89e-08	3.64e-07	8.35	9.52593	9.61623	9.57088	9.7459	9.65655	9.51541	9.33804	9.8285	9.52707	9.70603	10.223	9.65794	9.56007	9.67949	9.67243	9.31252	9.16552	9.31115	8.98995	9.18496	9.04709	8.93147	9.12991	9.04185	9.08121	9.04644	9.3254	9.38416
ILMN_1716445	1841	DTYMK	9.48921	0.280059	9.12857	0.103483	0.504639	9.42317	5.30784	4.36e-06	2.26e-05	3.68464	9.37103	9.44843	9.62071	9.2924	9.47337	9.39939	9.47271	9.80918	9.5936	10.163	10.038	9.48921	9.42284	10.0918	9.7768	9.19369	8.99002	9.14285	9.12592	9.12857	9.12121	9.13658	9.05016	9.05768	8.97005	9.16485	9.17539	9.38352
ILMN_1704776	2212	FCGR2A	8.60866	0.35993	8.23857	0.0504932	0.504451	8.54019	5.11633	8.07e-06	3.87e-05	3.08009	9.42756	8.53359	8.59289	8.89583	8.50752	9.02406	8.25351	8.77304	8.60866	9.06243	8.54854	9.06558	8.51062	9.25017	8.18816	8.23857	8.27938	8.18873	8.20812	8.20898	8.29895	8.28709	8.33042	8.25638	8.22169	8.29523	8.21221	8.15957
ILMN_1725612	10762	NUP50	9.22043	0.192745	8.77987	0.0939509	0.504254	9.06852	6.28385	1.85e-07	1.4e-06	6.80567	9.22043	9.0846	9.35393	9.12218	9.20691	9.5209	9.51855	9.16496	9.5599	9.18062	9.29564	9.11458	9.2495	9.67318	9.06938	8.79561	8.77987	8.97051	8.73547	8.86025	8.92454	8.70319	8.72338	8.83225	8.63188	8.74849	8.79054	8.70593
ILMN_1687035	54507	ADAMTSL4	8.84815	0.231574	8.2971	0.0522786	0.504012	8.51645	8.9816	3.72e-11	9.03e-10	15.267	9.17922	8.96613	8.5852	8.76677	8.71636	8.86672	8.51323	8.35418	9.05786	8.75727	8.85797	8.84815	9.12019	9.03523	8.68139	8.2971	8.29248	8.26279	8.33304	8.34485	8.27327	8.32998	8.26872	8.3748	8.2871	8.37166	8.42594	8.25121
ILMN_1766713	3329	HSPD1	11.0961	0.501295	10.8275	0.232389	0.501813	10.9546	3.04764	0.00406469	0.00956936	-2.9186	11.0036	10.505	11.4359	10.5298	11.6104	11.6489	10.6886	11.0961	10.9386	12.3552	11.1948	11.0083	11.086	11.8125	11.3642	10.703	10.5694	10.2947	10.7518	10.8476	10.8345	10.8565	10.8275	10.9232	10.8464	10.9065	10.7736	10.1826
ILMN_1740474	155370	SBDSP	9.8295	0.214758	9.23731	0.198887	0.501666	9.50585	5.57645	1.83e-06	1.06e-05	4.53857	9.68215	9.39257	9.88099	9.47402	10.0028	9.83672	10.1166	9.59824	9.8638	9.65246	9.83834	9.48784	9.8295	9.98451	9.57403	9.35946	9.23483	9.01367	9.21676	9.23731	9.25903	9.44245	9.16908	9.4736	9.00175	9.61928	8.91261	9.25774
ILMN_1776005	58505	OSTC	11.2322	0.346953	10.7611	0.21571	0.501057	11.0112	4.56894	4.58e-05	0.000180945	1.38093	11.2322	10.7408	12.0609	11.3478	11.1546	11.5101	11.1645	11.5966	11.2744	11.459	10.9573	11.0929	11.1608	11.7747	10.8701	11.0547	10.5941	10.5688	11.0575	10.7611	10.8487	10.9822	10.6079	10.9076	10.4879	11.1223	10.6241	10.6799
ILMN_1669927	29851	ICOS	8.58884	0.33795	8.22287	0.0210664	0.500735	8.47234	5.37868	3.47e-06	1.85e-05	3.90924	9.01778	9.16055	8.4424	8.54421	9.13582	8.49705	8.27877	8.60713	8.84519	9.08544	8.47826	9.31693	8.44711	8.58884	8.36994	8.17985	8.2364	8.22555	8.22287	8.20807	8.1887	8.2145	8.25229	8.24963	8.22014	8.22958	8.22895	8.20729
ILMN_1827298	100129710	MST131	8.83419	0.572383	8.40327	0.162018	0.500625	8.62277	3.66615	0.000712862	0.00204338	-1.27101	8.89891	8.67012	9.47016	8.40357	9.26938	8.34265	8.98463	8.63387	8.81819	8.60006	10.7231	9.08038	8.79319	8.83419	9.14343	8.62738	8.39632	8.46313	8.3957	8.62802	8.40327	8.73201	8.32356	8.71518	8.37524	8.59249	8.26499	8.28495
ILMN_1788778	55752	2012-09-11	9.42935	0.348795	8.95749	0.171111	0.500474	9.3437	3.656	0.000734319	0.00209849	-1.29936	9.3071	9.58157	9.86967	10.3215	9.04303	9.33272	9.28072	9.03494	9.7043	9.14692	9.74116	9.76754	9.42935	9.28349	9.46979	8.9159	8.72095	8.96873	8.95749	9.17575	8.85555	9.27992	9.26711	9.044	9.04993	8.81909	8.92467	8.85341
ILMN_1765146	3455	IFNAR2	9.15827	0.180326	8.62826	0.0690559	0.500087	8.94888	9.84516	2.87e-12	1.05e-10	17.8193	9.17838	9.12881	9.34257	9.40185	9.06514	8.9696	8.83535	9.32422	9.04868	9.30717	8.91422	9.28618	8.92037	9.30094	9.15827	8.67202	8.59385	8.72458	8.6586	8.61794	8.62826	8.54851	8.70138	8.60591	8.58703	8.5667	8.69865	8.78629
Probes lower expressed in SCC vs NS (sorted on log2FC)
							Toptable parameters
ID	EntrezID	Symbol	Median SCC	SD SCC	Median NS	SD NS	log2FC	AveExpr	t	P.Value	adj.P.Val	B	SCC_P.39	SCC_P.40	SCC_P.03	SCC_P.05	SCC_P.11	SCC_P.18	SCC_P.24	SCC_P.27	SCC_P.33	SCC_P.38	SCC_P.41	SCC_P.44	SCC_P.57	SCC_P.15	SCC_P.42	NS_P.39	NS_P.40	NS_P.03	NS_P.05	NS_P.11	NS_P.18	NS_P.24	NS_P.27	NS_P.33	NS_P.38	NS_P.41	NS_P.44	NS_P.57
ILMN_1700686	10850	CCL27	8.43926	0.305474	12.8872	0.258728	-4.24192	10.5183	-15.1448	3.31e-18	2.03e-15	31.3603	8.33981	8.24387	8.62424	8.37508	9.01568	8.21451	8.8207	8.26505	9.01073	8.48156	8.25726	8.43926	8.65271	9.05261	8.28074	13.1663	12.6734	12.9755	12.4089	12.4455	12.8213	12.9374	12.8872	12.4574	13.008	12.8877	13.0065	12.4672
ILMN_1804948	2173	FABP7	8.35671	0.455463	12.0894	0.856306	-3.44792	10.1793	-8.54813	1.39e-10	2.78e-09	13.9517	8.3377	8.35671	8.30498	8.48707	10.1133	8.37471	8.4575	8.32318	8.33477	8.33392	8.27564	8.52885	8.63789	8.38403	8.32789	11.8129	11.2422	12.0894	12.0215	12.7826	11.1951	12.3459	10.1486	12.6352	10.9626	13.0037	12.22	12.9309
ILMN_1670669	145264	SERPINA12	10.151	1.1334	13.3098	0.527747	-3.21035	11.6139	-8.5759	1.28e-10	2.59e-09	14.0366	9.66277	11.468	10.207	11.1727	10.3629	9.3908	11.0373	8.92721	11.3785	8.372	8.37809	9.90868	11.2648	8.33993	10.151	13.2299	12.856	11.6387	13.2284	13.4771	13.3098	13.3931	13.3421	13.7899	13.5248	13.0671	13.2971	13.5992
ILMN_1718866	389336	C5orf46	10.0635	1.39917	13.3707	0.37166	-3.08497	11.883	-7.96977	8.39e-10	1.3e-08	12.1646	11.0864	12.1962	10.6606	11.748	9.43162	9.2354	10.4251	9.5797	12.6143	8.41447	8.59642	9.94119	12.4778	8.93657	10.0635	13.4699	13.1488	13.8041	12.9821	13.3707	13.103	13.0494	13.2383	13.5612	13.2358	13.9621	14.1606	13.7049
ILMN_1704154	55504	TNFRSF19	10.4238	0.752207	13.2164	0.230006	-2.99849	11.665	-14.1815	3.09e-17	9.49e-15	29.1608	9.92313	10.426	9.56439	10.9798	10.877	9.3219	11.1235	10.6406	9.9983	9.58893	9.15759	10.4238	10.8294	8.94633	11.1932	13.2901	13.2164	12.8562	13.3874	13.3104	13.3109	13.1681	13.1494	13.4135	13.5201	13.2136	12.6714	13.0675
ILMN_1743296	254910	LCE5A	9.00235	0.877021	11.9825	0.653369	-2.68599	10.3763	-6.85762	2.89e-08	2.8e-07	8.64598	8.98523	9.00235	9.87404	9.7095	8.6452	9.66827	9.16891	11.1374	10.5377	8.2304	8.38968	8.86069	10.272	8.42841	8.44849	11.8334	11.1518	10.8318	11.2823	11.5891	11.9349	12.5372	12.0556	11.9825	12.0258	12.849	12.8392	12.7824
ILMN_1669299	3849	KRT2	13.5668	2.51799	15.4926	1.52283	-2.63351	14.0158	-3.78396	0.000504174	0.00149928	-0.939273	11.1233	15.3509	9.09816	15.4772	13.5668	10.2603	15.1006	10.2595	14.6032	10.0806	9.07442	14.3656	13.9029	9.00179	13.5694	15.4926	15.5939	10.195	15.6119	15.6349	15.3622	14.6039	15.4548	15.6659	15.634	15.2484	13.9672	15.9608
ILMN_1740938	348	APOE	10.2758	0.745056	12.9438	0.362196	-2.61631	11.5308	-9.07339	2.82e-11	7.08e-10	15.5427	10.0922	10.0942	9.3518	10.6633	9.79001	9.40912	10.9636	10.6593	10.3852	9.1934	9.12213	11.2939	10.2758	11.4681	10.6685	13.2446	12.2982	12.034	13.1265	12.6629	12.7773	13.0092	12.9438	13.1587	12.8144	12.6505	13.161	13.1042
ILMN_1697710	27178	IL1F7	9.84664	1.19435	12.7427	0.742241	-2.61204	11.1364	-6.44097	1.11e-07	9.05e-07	7.31027	10.3405	10.7939	9.84664	11.0937	9.66563	10.4521	11.8208	8.96794	11.4042	8.2001	8.49098	9.38227	11.1521	8.43137	8.67344	12.936	12.1689	10.5349	11.7903	12.4802	12.8963	13.2258	12.8035	12.275	12.7118	12.8167	13.4614	12.7427
ILMN_1801428	374454	KRT77	8.494	0.259151	11.1127	0.617574	-2.55775	9.51671	-13.0457	4.93e-16	8.04e-14	26.4249	8.35606	8.6921	8.65446	8.494	8.30939	8.50782	8.57289	8.24474	8.67331	8.30086	8.29002	8.34368	8.70444	8.35953	9.24582	11.3544	9.96705	10.3827	11.4384	10.5068	11.2523	11.8719	10.4106	11.0446	11.1127	11.8923	11.8074	10.9254
ILMN_1808415	90019	SYT8	9.22475	0.563985	11.9192	0.458157	-2.50864	10.3001	-9.80506	3.22e-12	1.16e-10	17.7029	9.43317	9.49408	8.83284	8.98445	8.97047	9.22475	9.50519	8.44339	8.99344	9.42758	10.3238	8.97061	10.1241	10.3705	8.95608	12.1212	11.1951	10.8577	11.6193	12.1632	11.6424	11.9192	11.6236	12.0712	11.9931	11.9106	12.3465	12.5298
ILMN_1663716	92211	PCDH21	8.63222	0.268816	11.2801	0.364808	-2.48207	9.70009	-15.8102	7.48e-19	9.19e-16	32.8184	8.42562	8.49236	8.51408	8.84448	8.63222	8.46162	9.21001	9.1957	8.55238	8.8493	8.80567	8.6812	8.45373	8.36446	8.9063	11.4528	11.2801	10.2112	11.3781	11.3214	11.3503	10.812	11.0827	11.1236	11.6601	11.0976	11.4637	11.0372
ILMN_1730910	84560	MT4	8.34137	0.29698	11.82	1.75026	-2.4138	9.57383	-4.96562	1.31e-05	5.94e-05	2.60754	8.26679	8.27995	8.90979	8.70158	8.21048	8.3006	8.34137	8.65851	9.25522	8.23802	8.51964	8.63718	8.33073	8.26507	8.40133	12.4187	8.31346	9.73658	11.403	8.27205	11.8996	10.0466	12.7726	8.23129	12.1816	11.8556	11.82	12.7691
ILMN_1794825	224	ALDH3A2	10.7887	0.431416	13.223	0.175764	-2.40266	12.0368	-15.674	1.01e-18	1.15e-15	32.5238	10.4727	11.4484	10.967	11.1244	10.7702	9.9542	11.4348	10.7887	10.607	10.3276	10.6861	11.0117	11.1995	10.5224	11.3477	13.2667	13.4382	13.223	13.1426	12.967	13.3348	13.4878	13.5111	13.1733	13.3924	13.1285	13.0156	13.1276
ILMN_1699692	7306	TYRP1	11.0799	1.74555	13.1216	0.615279	-2.30801	12.0418	-4.29192	0.000108505	0.000388241	0.543145	8.91289	11.3001	8.49495	12.239	11.9994	8.67444	13.2962	11.0799	11.8987	8.47763	8.69715	11.724	12.5921	8.59859	10.5588	13.4093	13.3829	13.1209	12.3379	11.9849	13.4504	12.435	13.5755	13.1216	13.2402	12.0333	12.0079	13.3092
ILMN_1783185	11166	SOX21	9.85265	0.667478	12.0234	0.352315	-2.23199	11.0257	-11.0382	9.71e-14	6.06e-12	21.1858	9.68807	10.0235	9.60278	10.4547	10.0624	9.2278	10.5905	10.7009	9.12632	9.41653	9.77266	9.85265	10.4848	8.57133	11.0077	11.9858	12.9849	11.5218	12.376	12.211	12.0444	12.0098	11.8605	12.5089	12.0234	12.0191	12.2618	11.9802
ILMN_1725338	137075	CLDN23	9.11295	0.329746	11.464	0.537556	-2.22055	10.0398	-10.7354	2.25e-13	1.22e-11	20.3494	9.79697	9.58742	9.01821	9.11295	8.86516	9.17477	8.73266	9.04389	9.02855	9.39914	8.58743	9.3686	9.15172	8.73831	9.30355	11.564	11.4264	10.1005	10.9642	11.4345	11.5986	11.8667	11.464	11.6483	11.962	10.4433	11.4527	11.5967
ILMN_1726928	6920	TCEA3	10.2048	0.61091	12.406	0.358347	-2.21677	11.1228	-9.57426	6.34e-12	2.02e-10	17.0288	10.3437	10.4641	9.52727	10.6946	10.2048	9.98198	11.0966	9.8305	10.5969	10.2233	9.20191	10.331	10.121	8.79651	9.415	12.2556	12.5017	11.571	12.6272	12.1205	12.4957	12.4561	12.3034	12.406	12.6466	12.2325	12.4118	11.5084
ILMN_1711888	23242	COBL	9.10367	0.305418	11.0217	0.351189	-2.19408	9.93443	-14.8413	6.61e-18	3.2e-15	30.6789	9.27578	9.35175	8.55845	9.25724	8.99985	9.10367	9.22184	8.92529	8.86495	8.62787	8.58482	9.17727	9.37263	8.65102	9.40994	11.3246	11.6285	10.7329	10.9666	11.0178	11.0106	11.3078	11.7436	11.4127	11.8384	10.9067	11.0217	10.9424
ILMN_1802646	2051	EPHB6	9.34655	0.659633	11.6054	0.265999	-2.17541	10.4782	-11.6361	1.91e-14	1.5e-12	22.8016	9.33577	10.4551	9.81688	10.1111	8.99331	8.7471	10.2949	8.72567	9.84962	8.56643	8.53542	9.34655	9.72696	8.62987	9.71894	11.6919	11.5789	11.9176	11.5115	11.6855	11.3988	10.9632	11.1655	11.7265	11.6054	11.678	11.548	11.8827
ILMN_1742350	1396	CRIP1	11.5428	0.757843	13.7156	0.307009	-2.14526	12.5915	-7.33756	6.2e-09	7.29e-08	10.1752	10.8896	11.782	11.5191	11.9312	12.1341	10.4835	10.6259	10.8253	12.1032	11.5428	12.9862	12.3574	11.0641	12.7107	11.3961	14.1551	14.2383	13.711	13.464	13.7923	13.6684	13.9373	14.0153	13.5145	14.1022	13.4347	13.2443	13.7156
ILMN_1770612	3866	KRT15	10.2661	0.905281	12.3921	0.760096	-2.07637	11.5205	-6.51186	8.83e-08	7.45e-07	7.53785	11.6027	9.2772	10.2661	10.5988	9.50464	9.29825	11.7827	9.80377	10.7761	9.47231	9.46458	10.1282	10.6985	11.0752	11.7943	12.4395	11.8065	13.4102	12.0893	12.8982	12.342	12.3921	12.8942	12.2295	12.2081	13.2842	10.5508	13.2523
ILMN_1715068	366	AQP9	9.23923	0.452765	11.5028	0.265072	-2.0713	10.3073	-10.1903	1.06e-12	4.47e-11	18.8127	9.81983	9.23923	9.37179	8.94153	9.08212	9.8737	9.50122	8.8797	10.1823	9.82612	8.62381	9.11092	9.75895	9.07946	8.98237	11.2736	10.7762	11.5028	11.5309	11.4428	11.6217	11.5607	11.3274	11.3261	11.1883	11.9053	11.5338	11.5074
ILMN_1729180	2628	GATM	8.51498	0.318665	10.7592	0.504533	-2.06175	9.57418	-13.4489	1.81e-16	3.81e-14	27.4141	9.01794	8.51356	8.44973	8.89382	9.01437	8.42755	9.30057	8.51498	8.52273	8.282	8.23169	8.56545	8.89819	8.41097	8.33179	11.4738	10.5575	9.85229	10.3052	10.8232	10.6566	10.8035	11.2639	11.2441	10.7592	11.0494	10.0944	10.045
ILMN_1688103	56998	CTNNBIP1	9.66999	0.397872	11.8164	0.383823	-2.05906	10.6606	-10.8838	1.49e-13	8.56e-12	20.7608	9.5081	10.7302	9.44727	9.96023	9.38403	9.54509	10.1489	9.05776	9.76297	9.66999	9.48964	9.99159	9.93339	9.64814	10.0149	11.7473	12.1698	11.1038	11.8164	11.9919	11.8949	11.3568	11.6267	11.6537	11.8768	11.951	11.6677	12.6974
ILMN_1693119	130576	LYPD6B	9.23961	0.428237	11.1288	0.32594	-2.04127	10.092	-10.3907	5.96e-13	2.75e-11	19.3823	8.83893	9.4347	8.32116	9.26595	9.15354	8.66135	9.25246	8.5636	9.23961	9.35114	9.82363	9.21637	9.41717	8.40289	9.31117	11.2044	11.1288	10.4147	11.0757	11.0736	11.2603	10.5813	11.05	11.0702	11.4377	11.4458	11.3044	11.5761
ILMN_1743715	388698	FLG2	13.0076	1.99049	14.5577	0.239194	-2.03219	13.5621	-4.18948	0.000148646	0.000511137	0.238084	13.413	14.3872	12.913	14.3905	13.2323	13.0076	14.113	11.883	14.0159	8.18853	9.21189	12.6434	14.433	9.69885	11.9992	14.3499	14.7071	14.5304	14.5034	14.5896	14.6582	14.8035	14.6021	14.4719	13.9336	14.8895	14.3479	14.5577
ILMN_1779735	389541	C7orf59	10.8781	0.326512	12.8671	0.314949	-2.00864	11.8108	-11.3483	4.15e-14	2.95e-12	22.03	10.8781	11.1615	11.1719	11.1645	10.6851	10.4357	11.2743	10.5643	11.0726	11.1236	10.4602	10.777	10.8521	10.2834	11.222	13.0669	12.8671	12.2996	12.6212	12.754	12.822	12.9722	12.4227	13.0415	12.8204	13.1126	13.339	13.3493
ILMN_1727652	2625	GATA3	8.5202	0.129506	10.5316	0.368623	-1.97744	9.37263	-16.6118	1.33e-19	2.98e-16	34.5115	8.4487	8.70329	8.39026	8.5202	8.56771	8.34567	8.51511	8.57398	8.71792	8.54058	8.37335	8.57476	8.80788	8.48226	8.50806	10.4709	10.5316	9.6219	10.304	10.693	10.5813	10.207	10.7992	10.3583	11.2107	10.6823	10.5311	10.7094
ILMN_1718268	127534	GJB4	8.74402	0.243354	10.7932	0.252685	-1.95097	9.76859	-11.9638	7.98e-15	7.21e-13	23.667	9.17226	8.7512	8.5652	8.63916	8.69045	8.69064	8.6829	8.69503	9.25428	8.95534	8.80643	8.75605	9.33728	8.74402	8.59579	10.2794	10.5527	10.8578	10.8472	10.5449	10.7713	10.7932	10.6727	10.9159	10.6419	11.1204	10.7933	11.2631
ILMN_1694325	4784	NFIX	9.98844	0.646366	12.0665	0.252307	-1.9224	11.1716	-10.2829	8.1e-13	3.58e-11	19.0766	9.58784	10.4723	9.59578	10.7483	10.011	9.61463	10.8297	9.82786	9.71269	9.98844	9.45512	10.6592	10.4923	9.41652	11.6599	11.7434	12.2851	11.8953	12.0665	11.8692	12.2691	11.7515	11.7161	12.4009	12.4391	12.003	12.1337	12.2137
ILMN_1754279	55294	FBXW7	9.9021	0.452882	11.9165	0.251176	-1.89603	10.7685	-12.5692	1.65e-15	1.98e-13	25.2288	9.67171	9.87622	9.427	10.1525	9.9021	9.23622	10.1156	10.0015	10.2576	9.6478	11.0326	9.82853	10.4308	9.39881	10.1118	11.6514	11.9194	11.228	11.8183	11.9647	11.7936	11.5363	11.9165	12.1182	12.1847	11.9866	11.9214	11.8212
ILMN_1780170	347	APOD	9.85921	0.71874	11.7699	0.496779	-1.8732	11.2035	-5.61289	1.63e-06	9.53e-06	4.65484	9.87345	9.94367	10.4485	10.9576	9.01091	9.33628	10.9111	9.05033	9.47198	9.24092	8.55047	10.2292	9.85921	9.22647	10.3752	11.9071	11.7197	11.5626	10.7871	11.0309	11.7699	12.0624	11.9162	11.2633	12.1645	11.8542	12.3566	10.911
ILMN_1758173	147184	TMEM99	9.85394	0.330482	11.6744	0.383082	-1.84009	10.8917	-9.09068	2.68e-11	6.75e-10	15.5945	10.212	9.71184	10.1516	9.85394	9.4326	9.59281	9.7974	10.7466	9.93593	9.75526	10.0074	9.66033	9.96745	9.48347	10.0513	11.7233	12.0984	11.6744	11.5726	12.2558	11.3474	11.5646	11.1582	11.776	11.2562	11.9331	11.6691	12.4707
ILMN_1796180	1408	CRY2	8.94364	0.195704	10.7445	0.275908	-1.82695	9.75201	-15.2631	2.53e-18	2.03e-15	31.6232	8.80916	9.19617	8.86159	9.21829	8.84154	8.78046	9.37206	8.94364	9.07589	8.87242	8.7702	8.97116	9.01499	8.71888	9.18375	10.6848	10.8617	10.3204	11.258	10.7404	10.7445	11.0108	10.7681	10.9533	11.2797	10.6118	10.7288	10.4675
ILMN_1723123	2261	FGFR3	11.831	0.496342	13.7781	0.214524	-1.81939	12.7276	-11.6178	2.01e-14	1.55e-12	22.7529	11.4306	11.226	12.1543	11.7671	12.5254	12.5571	12.7166	12.0553	11.3118	11.2404	12.0321	11.384	11.7276	11.831	12.1949	13.8251	13.7816	13.2032	13.6604	13.8764	13.253	13.7536	13.7505	13.8285	13.736	13.7781	13.7909	13.815
ILMN_1741648	3120	HLA-DQB2	9.72651	0.823459	11.7814	0.476689	-1.81815	10.6293	-6.84494	3.01e-08	2.91e-07	8.60542	9.64545	10.0446	8.51327	10.7257	10.7855	8.93762	10.788	10.4976	11.028	9.72651	9.01383	10.2765	9.437	8.89198	9.15282	12.1099	11.456	10.786	12.0031	11.3834	11.4418	11.8789	12.2554	12.2041	11.8575	11.7814	11.4458	10.8351
ILMN_1688480	595	CCND1	11.9277	0.403357	13.5413	0.230679	-1.79186	12.531	-10.9427	1.26e-13	7.54e-12	20.9234	11.381	11.9487	12.0273	11.7111	11.9277	11.0312	11.9333	12.3877	11.3143	12.0169	11.0742	11.5169	11.9772	12.2021	11.8351	13.6947	13.1347	13.8868	13.3615	13.5621	13.3607	13.4977	13.8822	13.5402	13.7839	13.5413	13.2471	13.5811
ILMN_1711117	3881	KRT31	8.96767	0.363526	10.9049	0.356497	-1.79182	10.0496	-7.08971	1.37e-08	1.47e-07	9.38709	9.08861	8.83745	9.45219	8.80928	8.81824	8.76848	9.40323	8.69563	9.66859	8.78468	8.96767	9.90985	9.01376	9.0865	8.9305	11.2642	10.9509	10.7516	10.6863	11.154	10.8123	10.1351	11.0422	10.9049	11.0213	10.4506	10.6707	11.5197
ILMN_1787375	79026	AHNAK	10.3864	0.553631	11.8383	0.440006	-1.76981	10.9787	-8.75117	7.49e-11	1.63e-09	14.5705	9.87684	10.7834	9.41029	10.8903	10.727	9.92562	10.9442	9.43946	10.496	9.57237	10.6002	10.3864	10.4021	9.56505	9.8232	11.8242	11.4732	11.5284	12.3635	12.3868	11.8383	11.7623	11.4753	12.3359	11.2614	12.301	12.4847	12.4362
ILMN_1699226	23352	UBR4	10.606	0.728343	12.4848	0.770032	-1.76201	11.6212	-6.09312	3.43e-07	2.43e-06	6.19314	10.5563	10.606	10.2714	10.7846	11.3174	10.2989	12.148	10.0477	11.4786	9.71094	9.74101	11.0379	11.5346	9.81509	10.919	13.1193	12.3389	10.2683	11.744	13.2537	12.9331	12.857	12.4905	12.4142	12.3963	13.0371	12.4674	12.4848
ILMN_1724686	9076	CLDN1	12.55	0.576988	14.3212	0.209747	-1.75325	13.36	-9.19387	1.96e-11	5.27e-10	15.903	12.8986	12.8867	12.011	12.55	12.6426	12.2291	13.5258	12.0357	12.0395	12.9164	11.3026	12.3521	13.1677	13.1582	12.2863	14.5972	14.3025	13.9168	14.1072	14.3762	14.2367	14.3212	14.5266	14.4517	14.4077	14.1243	13.9541	14.4054
ILMN_1784287	7049	TGFBR3	9.76344	0.531993	11.4885	0.245187	-1.75294	10.7406	-9.14855	2.25e-11	5.91e-10	15.7677	9.29573	9.56722	9.86716	10.7759	9.46759	9.17732	9.92234	9.76344	9.15926	9.92181	9.14298	9.86328	9.92102	8.89142	10.6139	11.4341	11.5672	10.9816	11.5376	11.5383	11.3865	11.6172	11.4885	11.5807	11.9006	11.4652	11.2174	11.0436
ILMN_1798021	92558	CCDC64	9.55466	0.382812	11.2788	0.213077	-1.74726	10.3994	-14.711	8.93e-18	3.66e-15	30.3831	9.6774	9.87917	9.77168	10.0413	10.1127	9.10942	9.69666	9.17767	9.55466	9.37354	8.81324	9.10455	9.6437	9.08585	9.49685	11.0562	11.2788	11.0938	11.1257	11.3025	11.4369	11.0393	11.0673	11.5491	11.5189	11.476	10.9077	11.3956
ILMN_1752884	344752	AADACL2	10.6659	1.07513	12.0372	0.223404	-1.73313	11.2225	-6.29073	1.81e-07	1.38e-06	6.82778	10.9338	10.8655	11.5298	11.0944	10.6659	9.86769	11.359	9.28886	11.1387	8.92184	8.36072	9.55773	11.6299	8.87855	9.89116	11.9181	11.8298	11.7921	12.0448	12.345	11.933	12.1715	12.1809	12.0759	11.7774	12.3049	11.5725	12.0372
ILMN_1914827	339855	KY	8.35585	0.434434	10.1832	0.363179	-1.73166	9.4031	-10.757	2.12e-13	1.16e-11	20.4094	8.26914	8.31994	8.28348	8.45394	8.33145	8.22694	8.36958	9.26229	8.40564	8.3883	8.31684	8.35585	8.40317	8.30865	9.79799	10.4181	9.99369	10.1477	9.75393	10.421	10.0417	9.57961	10.3903	10.488	10.0139	10.8099	10.7646	10.1832
ILMN_1697733	1474	CST6	11.8063	1.15799	13.5235	0.38543	-1.72398	12.9415	-5.25234	5.22e-06	2.64e-05	3.50901	12.984	13.0403	12.1946	12.6512	11.4777	11.4216	12.9748	11.5373	12.5983	10.1353	9.21846	11.8063	13.3696	11.0837	11.3013	13.4923	13.0945	14.2435	13.87	13.2344	13.9791	13.3264	13.0682	13.2095	13.5864	14.0247	13.5235	13.8479
ILMN_1698666	1474	CST6	12.1445	1.13825	13.7634	0.35853	-1.7119	13.1388	-5.07144	9.32e-06	4.39e-05	2.93902	13.0463	12.8759	12.5686	12.8076	11.6229	11.5629	13.2487	12.1445	13.0091	10.2275	9.46695	12.0812	13.3369	11.2513	11.3091	13.7319	13.4741	14.3419	14.0272	13.0968	13.9139	13.8756	13.3402	13.5699	13.4039	14.1421	13.7634	14.0589
ILMN_1712776	10089	KCNK7	9.06036	0.421518	10.651	0.163506	-1.70702	9.76834	-10.1239	1.28e-12	5.29e-11	18.6227	9.15333	9.72165	9.06517	9.2015	8.82078	8.71705	9.08636	8.61755	9.55124	8.21998	8.28791	9.25396	8.93533	9.06036	8.58047	10.6827	10.9947	10.531	10.8197	10.3008	10.576	10.6469	10.704	10.5385	10.651	10.6465	10.7042	10.7648
ILMN_1652421	148741	ANKRD35	9.14842	0.461955	10.7835	0.345303	-1.69416	9.82144	-10.9818	1.14e-13	6.92e-12	21.0309	9.30224	9.79152	9.05591	9.57339	9.33314	8.8169	9.30529	8.63509	9.64367	8.306	8.47361	9.14842	9.58558	8.64954	8.7988	10.7835	11.0983	10.6713	10.5472	11.0354	10.752	10.2881	10.2705	11.2496	10.4001	11.2812	11.062	10.8147
ILMN_1677684	118663	BTBD16	8.64823	0.479097	10.4742	0.429452	-1.69293	9.57575	-7.41995	4.77e-09	5.73e-08	10.4363	8.63286	8.81079	8.23358	8.80538	8.64823	8.34685	9.43955	8.29323	9.97102	8.76575	8.35887	9.06755	8.83228	8.32811	8.36559	10.3906	10.6365	9.68836	10.4742	10.5151	10.1275	11.0936	9.6754	10.4952	10.3131	10.6117	11.1004	10.3328
ILMN_1710325	8796	SCEL	9.4803	0.435483	11.1993	0.442583	-1.68736	10.1341	-9.20599	1.89e-11	5.12e-10	15.9392	10.1528	9.65412	9.21342	9.52394	9.21097	9.9115	9.4803	8.71707	9.60959	8.88366	8.86986	9.3223	10.1411	9.71544	9.39661	11.1993	10.984	10.1805	10.8869	10.9624	11.4364	11.674	10.9868	11.5296	10.6042	11.7857	11.3364	11.2652
ILMN_1701783	1638	DCT	8.32324	0.418379	10.3057	0.496436	-1.68709	9.40122	-7.69448	2e-09	2.71e-08	11.3024	8.23437	8.32324	8.2116	9.07137	8.87206	8.19265	9.53564	8.2915	8.7001	8.24009	8.25791	8.64397	9.10991	8.23821	8.40697	10.3057	10.4307	9.8631	10.0768	9.66506	11.3906	10.1667	10.4132	10.4433	10.6999	9.76859	9.49976	10.4278
ILMN_1695706	3021	H3F3B	11.1435	0.479926	12.8482	0.361303	-1.67	12.0201	-9.22708	1.78e-11	4.88e-10	16.002	10.8695	11.0821	11.0293	11.368	11.5256	10.9444	11.5792	10.9462	11.1968	12.2962	11.7625	11.0557	11.1435	10.4415	12.0068	12.6634	12.9014	12.5604	13.5024	13.1404	12.5597	12.8482	12.7478	13.2048	13.4707	12.8325	13.4454	12.514
ILMN_1778991	4781	NFIB	10.6646	0.383367	12.1982	0.303657	-1.66573	11.3266	-8.82499	5.98e-11	1.35e-09	14.7943	10.0698	10.6646	10.6767	10.915	10.2474	10.2321	10.8161	10.245	9.92159	10.3064	10.9883	10.7981	10.7221	10.2733	11.2535	12.3116	12.5873	11.4956	11.8846	11.9433	12.1982	12.1742	12.5815	12.2955	12.5333	12.1886	12.1793	12.3277
ILMN_1751879	3290	HSD11B1	8.4083	0.154601	10.1281	0.346375	-1.66556	9.20105	-9.42971	9.72e-12	2.87e-10	16.6031	8.44671	8.73461	8.34623	8.56975	8.34539	8.50485	8.4083	8.30099	8.52474	8.26643	8.22373	8.43245	8.69719	8.25946	8.34949	10.1281	10.0222	9.63971	9.45886	9.86247	10.6705	10.3629	9.81809	10.3166	9.92796	10.4298	10.3996	10.1712
ILMN_1760727	283	ANG	9.21611	0.370987	10.8954	0.2456	-1.65443	9.91074	-10.6101	3.2e-13	1.62e-11	19.9995	9.27466	9.75636	9.41998	9.21611	8.98621	8.70189	9.43053	8.83012	9.79573	8.60253	9.13869	9.12925	9.48657	9.50028	8.76817	11.0579	11.0717	10.4265	10.5066	11.1902	10.8354	10.8954	10.6254	10.7575	11.0757	11.0069	11.0479	10.6425
ILMN_1739582	3205	HOXA9	9.26052	0.550474	10.8422	0.219653	-1.64262	9.7742	-9.19705	1.95e-11	5.23e-10	15.9125	9.63743	9.26052	9.9269	8.74893	10.0493	9.18757	9.74999	9.41351	9.40241	8.83368	8.3182	8.72797	9.84457	8.7943	8.49264	10.671	10.9619	11.2784	11.0582	11.0816	10.7009	10.8831	10.5687	10.6947	11.1227	10.8422	10.8134	10.6134
ILMN_1729887	4014	LOR	14.7448	2.09962	15.5829	0.196066	-1.64156	14.9471	-3.31703	0.00193773	0.0049494	-2.22203	15.0616	15.7142	14.9102	15.8158	14.7448	14.6165	15.4127	13.3301	15.4215	9.84756	11.2008	13.8793	15.5771	9.45933	13.895	15.4906	15.394	15.5485	15.6679	15.6625	15.6119	15.5829	15.1211	15.6819	15.4593	15.6436	15.5284	15.9826
ILMN_1671295	83643	CCDC3	10.2766	0.493739	12.0457	0.35608	-1.63831	11.1517	-8.90933	4.63e-11	1.08e-09	15.0493	9.93856	10.2031	10.3601	10.536	9.79132	10.2133	10.6574	11.4533	10.4602	9.62329	11.0098	10.8374	9.81703	10.2766	10.1439	12.0658	12.072	11.5623	11.9424	11.6567	12.5248	12.0175	12.5522	12.3079	11.4613	12.1571	11.5444	12.0457
ILMN_1758613	51195	RAPGEFL1	10.1078	0.445339	11.7064	0.203354	-1.63482	10.7319	-12.5197	1.88e-15	2.2e-13	25.1029	10.283	10.544	10.4039	10.4533	9.84875	10.1078	10.2283	9.19184	10.0662	9.53955	9.28539	9.79453	10.5637	9.95974	10.4923	11.4615	12.1413	11.7811	11.6205	11.7017	11.8003	11.714	11.3915	11.5773	11.785	11.8317	11.7064	11.4011
ILMN_1756469	2593	GAMT	9.22825	0.448495	10.9416	0.29028	-1.6266	10.0711	-9.8697	2.67e-12	9.93e-11	17.8904	9.22825	9.60561	9.08501	9.60211	9.02871	8.73807	9.87303	10.0226	9.62117	9.11469	8.56254	9.07	9.26056	8.59426	9.64591	11.0237	10.8618	11.3106	10.3108	10.9416	11.07	10.6445	10.4929	10.8384	10.7399	11.0979	11.2342	11.092
ILMN_1658356	25891	PAMR1	8.38992	0.206135	10.0654	0.259895	-1.62644	9.14101	-11.8318	1.13e-14	9.62e-13	23.3201	8.36913	8.34776	8.48775	8.5428	8.50959	8.31945	8.29542	8.31485	8.30009	8.29311	8.46219	8.44636	8.45056	8.38992	9.12444	10.1331	10.0654	9.7968	9.67889	10.0022	10.535	9.94296	10.3757	9.80824	10.2492	10.3229	9.80732	10.1923
ILMN_1777190	1675	CFD	10.8819	0.747589	12.449	0.48381	-1.61412	12.0701	-4.86778	1.78e-05	7.85e-05	2.30249	10.8155	10.9414	11.1332	12.3103	10.0521	10.1049	11.2562	10.7019	10.1668	10.2696	9.16665	11.6147	10.8819	10.9694	11.1429	12.068	12.449	11.3883	12.4845	12.0433	11.969	13.1325	13.1109	12.5152	12.4227	12.7954	12.0492	12.5459
ILMN_1706511	7008	TEF	9.15806	0.342143	10.8711	0.233777	-1.60808	9.92699	-14.8234	6.89e-18	3.21e-15	30.6385	8.81294	9.6456	9.03407	9.31677	9.09605	8.74099	9.63935	9.15806	9.19409	9.28349	8.90854	9.2309	9.09103	8.706	9.89869	10.9356	11.0773	10.665	10.5872	10.5818	10.9253	11.005	10.952	10.7694	10.7372	10.9639	10.8711	10.2233
ILMN_1667430	8560	DEGS1	12.2311	0.585301	13.83	0.184023	-1.60598	12.9838	-10.2493	8.92e-13	3.87e-11	18.981	12.0191	13.2132	12.3059	12.8098	12.5094	11.1824	13.004	12.2311	12.3622	11.6658	11.7873	11.8177	12.5527	11.2935	12.2308	13.9288	14.1647	13.6578	13.8371	13.5904	13.83	13.8747	13.9342	14.0389	13.7403	13.655	13.5341	13.6788
ILMN_1676215	1740	DLG2	8.26809	0.126014	9.77353	0.22738	-1.58327	8.9703	-16.0993	3.98e-19	6.35e-16	33.4367	8.3098	8.26809	8.18635	8.53895	8.42035	8.18686	8.52957	8.2976	8.27817	8.1984	8.22185	8.22813	8.47079	8.19745	8.20244	9.74893	10.2223	9.75583	10.1061	9.77353	9.7578	9.68206	10.0894	9.72356	10.2864	9.83658	9.98031	9.5498
ILMN_1746676	9073	CLDN8	8.32712	0.542618	9.99678	0.389636	-1.57972	9.02325	-9.71109	4.24e-12	1.45e-10	17.4293	8.32137	8.26856	10.4131	8.35337	8.32712	8.41199	8.32868	8.2848	8.30755	8.33076	8.259	8.25673	8.28458	8.40704	8.32947	9.99614	9.70728	9.59292	9.8432	10.0493	10.183	10.508	10.8496	10.3961	10.0517	9.99678	9.95095	9.37761
ILMN_1754407	10579	TACC2	10.5427	0.497064	12.0973	0.217946	-1.55421	11.157	-9.93139	2.23e-12	8.52e-11	18.0689	10.3548	10.3949	10.1829	10.6014	10.5427	10.0512	10.8556	11.7679	9.95182	10.8875	10.7663	9.77658	10.9659	10.3568	10.8777	12.039	12.2791	11.8181	11.9958	12.3792	12.1693	11.8027	12.0246	11.8468	12.4811	12.3355	12.159	12.0973
ILMN_1790234	26471	NUPR1	9.92942	0.422424	11.3499	0.258237	-1.54032	10.6254	-9.70697	4.29e-12	1.46e-10	17.4172	10.311	9.98144	9.78864	10.1591	9.92942	9.49914	9.68518	10.0636	9.46241	10.0864	8.96809	10.155	9.84516	9.48704	10.7268	11.3499	11.257	11.1292	11.4968	11.474	11.1411	11.1949	11.3196	11.4529	12.0773	11.4997	11.3136	11.7135
ILMN_1705953	91694	LONRF1	8.71761	0.300268	10.4759	0.340698	-1.53947	9.60418	-11.9634	7.99e-15	7.21e-13	23.6661	8.62715	8.90701	8.60623	9.30057	8.95792	8.66369	9.28902	8.63771	8.68266	8.71761	8.57144	8.7121	8.94761	8.88537	9.56893	10.3608	10.346	9.65575	10.3217	10.572	10.7701	10.1922	10.9412	10.5389	10.6295	10.4759	10.599	9.94164
ILMN_1805842	2273	FHL1	8.93593	0.238412	10.606	0.371533	-1.53793	9.85137	-7.48457	3.88e-09	4.78e-08	10.6407	8.67066	8.99488	9.27806	9.39676	8.85979	8.74235	9.24767	8.77223	8.69982	9.1824	8.77465	8.97162	9.17096	8.7435	8.93593	10.8217	10.1286	9.72715	9.96221	10.8215	10.6244	10.8778	10.5731	10.4771	10.9487	10.3174	10.606	10.6232
ILMN_1669046	94234	FOXQ1	10.5017	0.644415	12.3068	0.440438	-1.52326	11.3572	-7.91175	1.01e-09	1.51e-08	11.9835	10.3646	10.3839	11.3844	10.6044	11.09	10.5017	10.0586	10.3833	9.74961	11.963	10.2438	10.3106	10.8376	10.7275	11.9422	12.2842	12.0936	10.8731	12.1827	12.4849	12.3068	12.3453	12.62	12.2674	12.3296	12.4063	12.1064	12.6411
ILMN_1689318	9891	NUAK1	9.74448	0.283423	11.4021	0.392805	-1.51257	10.3539	-11.3906	3.7e-14	2.66e-12	22.1439	9.91192	9.83224	9.41187	10.2454	9.56993	9.16213	9.70223	9.57637	9.7992	9.81757	9.74448	9.58764	10.1261	9.55401	10.0807	11.7919	10.4085	10.886	11.3849	11.4891	11.528	11.4021	11.4622	11.4114	11.0077	11.288	11.5556	10.6869
ILMN_1699243	4477	MSMB	8.30324	0.173106	9.90583	0.58763	-1.51204	9.23591	-7.4581	4.22e-09	5.12e-08	10.557	8.55639	8.74855	8.40646	8.22084	8.26595	8.30324	8.31155	8.19987	8.20012	8.20903	8.19529	8.34207	8.59967	8.20765	8.47652	10.4258	9.90583	10.2229	9.23165	9.99508	11.0239	10.1775	9.27568	9.83808	8.72861	10.1436	9.62085	9.61135
ILMN_1765668	53833	IL20RB	11.0943	0.383502	12.8258	0.19204	-1.50708	11.8924	-10.6489	2.87e-13	1.5e-11	20.1083	11.4346	11.675	10.8093	11.0329	10.9848	10.8854	11.6853	12.1565	11.4417	11.41	11.2251	10.7746	11.0815	11.0336	11.0943	12.8503	12.8661	12.9886	12.9236	12.838	12.3173	12.596	12.728	12.5308	12.8258	12.6868	12.9779	12.6909
ILMN_1729095	23037	PDZD2	8.94263	0.319676	10.4587	0.218418	-1.5048	9.64052	-14.7541	8.08e-18	3.4e-15	30.4812	9.19382	9.32062	8.54613	9.27237	9.17887	8.98616	9.51482	8.60628	8.71256	8.85618	8.52365	8.65037	9.08404	8.59503	8.94263	10.4181	10.6075	9.9878	10.5503	10.5433	10.2977	10.4587	10.3036	10.1554	10.4615	10.7886	10.7099	10.399
ILMN_1712066	23086	EXPH5	9.46366	0.322148	11.1208	0.32715	-1.4997	10.1472	-11.6606	1.79e-14	1.42e-12	22.867	9.32154	9.34082	9.48022	9.42134	9.78629	9.35846	9.41871	9.46366	9.54146	10.2766	9.5989	9.32202	9.60308	9.04483	10.1653	11.3934	11.1451	10.3887	10.9597	11.2464	11.4357	10.6129	11.0791	11.2241	11.3804	11.1208	10.6304	10.9369
ILMN_1687315	6256	RXRA	11.3439	0.242945	12.9025	0.134743	-1.49513	12.0583	-15.1645	3.16e-18	2.03e-15	31.4042	11.2757	11.3957	11.841	11.6692	11.2419	11.0915	11.7765	11.7015	11.1043	11.2654	11.3285	11.2304	11.5519	11.3439	11.5911	12.9025	12.9895	12.8089	13.1238	12.8957	12.7231	12.8873	12.9657	12.7483	13.2077	12.9538	12.9193	12.8651
ILMN_1712305	79901	CYBRD1	10.4371	0.578876	12.1875	0.486083	-1.49186	11.5231	-6.43772	1.12e-07	9.13e-07	7.29984	10.1321	10.428	11.0952	11.4625	10.2987	10.0303	11.1939	10.564	9.92867	11.7375	10.1876	10.5888	10.7417	9.74257	10.4371	12.5545	11.4139	11.115	12.2557	12.211	12.1875	12.6	12.6327	12.0854	12.4705	11.4509	11.9726	11.8709
ILMN_1767662	253782	LASS6	10.3141	0.366583	11.9855	0.269592	-1.49004	10.9923	-9.5268	7.29e-12	2.25e-10	16.8893	10.4894	10.0023	10.0176	10.3141	10.2092	10.1517	10.4342	10.7866	10.1913	10.7667	11.1686	9.99773	10.1641	10.9541	10.5491	11.9855	11.6429	11.4832	12.1717	11.9129	12.0898	12.2214	12.0258	11.5774	12.2626	12.0215	11.8194	11.5268
ILMN_1797744	51673	TPPP3	8.49901	0.488756	10.1599	0.395392	-1.48259	9.42675	-8.24769	3.52e-10	6.28e-09	13.0277	8.29367	8.28136	9.477	8.82315	8.48043	8.23446	8.32191	8.33212	9.11825	9.04569	8.62518	8.4024	8.49901	9.67071	9.39822	10.2065	10.3173	10.6645	10.0357	10.1599	10.6399	9.81016	9.96174	10.5777	10.915	9.51253	9.91475	10.0944
ILMN_1753297	28971	C11orf67	9.36522	0.168881	10.8816	0.401895	-1.47883	10.0307	-11.5729	2.26e-14	1.74e-12	22.6332	9.49475	9.36251	9.38225	9.6016	9.34758	9.11044	9.71899	9.5154	9.49331	9.17322	9.65054	9.29946	9.36522	9.33709	9.30159	11.2782	10.8786	10.1723	10.5649	10.968	10.5647	11.2512	11.4428	10.8816	11.2559	11.2129	10.8086	10.2786
ILMN_1796349	10924	SMPDL3A	11.0672	0.441868	12.5474	0.277524	-1.47798	11.7669	-11.9163	9.05e-15	7.94e-13	23.5426	11.6619	10.8965	9.92512	11.4185	11.2976	11.4291	11.0672	11.0106	11.4031	11.0534	10.7385	10.8809	11.6613	10.7066	11.081	12.8008	13.0181	12.0488	12.4972	12.2517	12.4931	12.6718	12.2955	12.5474	12.9142	12.7835	12.5808	12.378
ILMN_1657111	113146	AHNAK2	12.4239	0.350092	13.9788	0.312726	-1.47734	12.946	-7.01941	1.72e-08	1.78e-07	9.1629	12.4192	12.4239	11.9703	12.296	11.929	12.0233	12.8274	13.0501	12.39	11.8337	12.4535	12.5966	12.6776	12.6776	12.5891	14.1872	13.9788	13.8821	13.7667	14.1901	13.4974	13.9838	14.0836	13.6587	14.205	13.1266	14.0798	13.9017
ILMN_1747118	3958	LGALS3	10.7865	0.324858	12.2114	0.258203	-1.47024	11.4647	-8.89854	4.78e-11	1.11e-09	15.0167	10.7434	10.7865	10.9319	11.317	10.6302	10.5356	11.0652	10.6672	11.0836	10.0399	10.5197	10.9879	10.9647	10.8853	10.3383	12.407	12.4714	11.8324	12.2114	12.3319	12.4802	12.478	12.0382	12.6226	12.1351	12.1461	11.7788	12.1435
ILMN_1715715	1050	CEBPA	11.5205	0.648212	12.8074	0.177719	-1.46972	12.0747	-8.59274	1.22e-10	2.48e-09	14.0881	11.586	12.1732	11.7609	11.0616	11.0775	11.7555	11.5205	10.2952	11.3083	10.8688	9.63621	11.7633	11.5772	11.3989	11.7452	12.5708	12.9138	12.8074	12.901	12.4835	12.8144	12.6363	12.5676	13.0003	12.736	12.6551	13.0356	12.909
ILMN_1748384	91653	BOC	8.77009	0.227976	10.2274	0.139515	-1.46794	9.49288	-15.1871	3e-18	2.03e-15	31.4545	8.58866	8.96007	8.56796	9.20225	8.59128	8.52934	8.67017	8.60584	8.77009	8.97099	9.11133	8.89497	8.81371	8.53467	9.05465	10.3208	10.0146	10.1094	10.2274	10.4303	10.2056	10.3727	10.4305	10.1897	10.1103	10.3933	10.1669	10.3957
ILMN_1663080	3955	LFNG	9.81505	0.490865	11.326	0.338748	-1.4665	10.5041	-8.78209	6.81e-11	1.52e-09	14.6643	9.21969	9.53589	9.8863	9.83236	9.4692	9.47603	9.34369	9.81505	9.58087	10.1646	10.6715	10.1579	9.59079	10.2497	10.9304	11.2864	11.0754	10.6939	10.7525	11.3699	11.326	11.3245	11.6801	11.2288	11.5148	11.4978	11.8274	11.6877
ILMN_1789074	3303	HSPA1A	10.1952	0.467323	11.8073	0.287147	-1.46536	10.9381	-9.41377	1.02e-11	3e-10	16.556	10.1952	9.73011	11.0016	10.3586	10.3252	10.1402	10.0268	11.2014	10.4101	10.7283	10.0927	9.79233	10.1889	9.44684	10.5853	11.2292	11.554	12.0396	11.9855	11.8165	12.1032	11.2558	12.0898	11.8073	11.8282	11.6539	11.57	11.7771
ILMN_1724480	8313	AXIN2	9.59706	0.400889	11.0697	0.376381	-1.46379	10.2736	-8.46008	1.83e-10	3.51e-09	13.6819	9.65498	10.4432	9.92379	10.0694	9.32032	9.36125	9.56018	9.65616	9.68039	9.11853	9.38337	9.59706	9.94643	8.79766	9.45193	10.9328	10.7439	10.3926	10.7681	11.6362	11.0697	11.3949	11.2647	10.6168	11.6398	11.2076	10.9863	11.1451
ILMN_1713686	146433	IL34	8.3695	0.0996078	9.78535	0.250057	-1.46175	8.96661	-14.8626	6.3e-18	3.14e-15	30.7271	8.42405	8.43037	8.29539	8.36973	8.31198	8.3695	8.56424	8.31578	8.45705	8.22096	8.26814	8.45415	8.48668	8.22511	8.34004	9.85346	9.93355	9.71154	9.72659	9.48496	9.696	10.0286	10.5208	9.89951	9.80241	9.61971	9.73569	9.78535
ILMN_1704537	26227	PHGDH	11.6725	1.09093	12.8385	0.269173	-1.45462	12.1979	-5.42689	2.97e-06	1.62e-05	4.06234	12.4277	12.0936	9.66522	12.4126	12.099	10.7974	11.8615	10.8578	11.7076	10.808	8.99642	11.6725	11.325	9.88181	12.561	13.101	12.8922	12.8542	12.7605	12.969	12.4384	12.383	12.8661	12.8385	12.5385	12.4457	12.3441	13.0905
ILMN_1798284	84879	MFSD2	9.14991	0.265289	10.5504	0.315212	-1.45123	9.73173	-11.9098	9.21e-15	7.99e-13	23.5254	8.79281	9.23105	9.21874	9.39195	9.48643	9.02852	9.38155	8.85257	9.46468	9.01446	9.14991	9.02416	8.73282	8.88106	9.52236	10.833	10.3912	10.3452	10.8054	10.7879	10.5008	10.5504	10.73	11.2784	10.8171	10.3067	10.1239	10.2792
ILMN_1672717	80195	C10orf57	10.4421	0.417327	11.8413	0.14356	-1.44877	11.131	-10.4749	4.69e-13	2.23e-11	19.6199	11.0783	10.8141	10.0627	10.4421	10.4444	10.3008	10.9835	10.3245	10.5678	9.81833	9.99235	10.521	10.9687	9.7106	10.4147	11.9624	12.1319	11.7124	11.8117	11.8177	11.9394	11.7422	11.6612	11.8786	11.8052	12.0645	12.0501	11.8413
ILMN_1673899	79850	FAM57A	10.242	0.335668	11.7215	0.262442	-1.44056	10.9244	-13.1183	4.11e-16	7.14e-14	26.6044	10.1643	10.2619	10.4348	10.242	10.217	9.89844	10.5717	10.8178	10.1683	10.3141	9.96784	9.99639	10.3685	9.91663	11.1089	12.1374	11.8781	11.358	11.4202	11.8789	12.0537	11.5656	11.5997	11.7577	12.1006	11.4233	11.7215	11.6881
ILMN_1709237	2053	EPHX2	9.39787	0.402753	10.6794	0.264861	-1.42839	9.84294	-10.9962	1.09e-13	6.7e-12	21.0707	9.48588	9.78019	9.39787	9.74726	9.13072	9.18311	9.53924	8.55973	9.11503	8.84219	8.58948	9.79985	9.41812	9.62688	9.12381	10.6794	11.1985	10.7299	11.0509	10.5768	10.9556	10.4986	10.328	10.6452	10.315	10.6273	10.9084	10.8161
ILMN_1822155	4781	NFIB	9.87838	0.341693	11.3296	0.227763	-1.42804	10.5518	-9.81466	3.13e-12	1.13e-10	17.7308	9.38982	9.72641	10.1673	10.6106	9.93146	9.65949	10.0511	9.66815	9.37444	9.70119	9.97205	9.97628	9.87838	9.78708	10.4424	11.4054	11.3682	10.7498	11.4146	11.3296	11.3786	11.3155	11.8158	11.2428	11.3701	11.1962	11.2823	11.2535
ILMN_1780058	8560	DEGS1	13.3007	0.392834	14.7622	0.146342	-1.42471	14.0139	-13.4285	1.91e-16	3.95e-14	27.3646	13.0709	13.7252	13.6309	13.7945	13.3007	12.3769	13.6848	13.3475	13.2974	12.9731	13.2857	13.0788	13.4987	12.6917	13.4121	14.5794	14.7941	14.8563	14.7885	14.6055	14.5357	14.7061	14.8023	14.3616	14.7622	14.6911	14.7761	14.8752
ILMN_1736655	353132	LCE1B	12.3566	1.52495	13.6346	0.262718	-1.42411	12.9941	-3.68828	0.000668169	0.00193052	-1.20908	12.6159	13.4419	12.2457	13.6181	12.2039	12.3566	13.5521	11.5984	13.8741	8.86544	9.62516	12.3616	14.1015	10.9319	11.2953	13.534	13.5858	13.5824	13.6346	13.6488	13.0884	13.9914	13.3449	13.2406	13.7249	13.8996	13.6456	13.9215
ILMN_1694840	4147	MATN2	10.0361	0.600273	11.5852	0.272814	-1.41862	10.8599	-7.60169	2.68e-09	3.53e-08	11.0103	9.34154	10.2141	11.0615	10.0361	10.0523	9.53836	10.2615	11.0185	9.61524	10.3581	9.7206	9.86106	9.4022	9.84797	11.2347	11.9352	11.3749	11.0893	11.4034	11.8046	10.9812	11.7893	11.6076	11.4187	11.5934	11.6913	11.5852	11.523
ILMN_1654609	114915	C5orf26	10.9708	0.402575	12.3102	0.160139	-1.41443	11.5542	-9.51508	7.55e-12	2.31e-10	16.8548	10.9708	11.2035	11.7952	11.1506	11.0005	10.6606	11.3398	10.5651	11.1891	10.5645	10.2889	11.2249	10.517	10.649	10.6651	12.2811	12.1223	12.5848	12.4106	12.6153	12.0491	12.2293	12.3102	12.2461	12.3927	12.381	12.4064	12.3055
ILMN_1767409	6137	RPL13	11.4505	0.40605	12.6902	0.360328	-1.40183	11.9263	-7.69481	1.99e-09	2.71e-08	11.3035	11.7056	11.8214	11.3046	11.5378	11.4505	11.1416	11.3276	10.555	10.729	10.9621	11.401	11.5754	11.7506	11.6733	11.9922	13.2576	12.8393	12.7137	12.3022	12.6546	12.6902	12.243	12.6587	12.6158	12.6602	13.2606	13.0222	13.4431
ILMN_1703565	29997	GLTSCR2	13.2821	0.248753	14.7968	0.10701	-1.39825	14.0216	-12.1914	4.39e-15	4.49e-13	24.2599	13.6323	13.6318	13.4118	13.6813	13.6373	13.232	13.688	13.2068	13.2803	12.8773	13.1138	13.6235	13.2821	13.28	13.2285	14.9201	14.8065	14.8887	14.5677	14.7929	14.7772	14.7868	14.8559	14.7968	14.619	14.8846	14.8473	14.6664
ILMN_1800540	1604	CD55	10.515	0.317036	11.9178	0.433106	-1.39402	11.0586	-8.52412	1.5e-10	2.95e-09	13.8782	10.515	10.076	10.7208	10.2571	10.5423	10.6993	10.3692	10.4371	9.87058	10.4772	10.6685	9.91719	10.8129	10.9413	10.6413	11.3903	11.5324	10.9655	11.9561	11.523	11.9042	12.1879	12.3949	11.97	12.4975	11.9178	12.2394	11.6629
ILMN_1721921	642	BLMH	11.149	0.968639	12.6545	0.470456	-1.39149	12.3786	-5.11512	8.1e-06	3.88e-05	3.07629	11.8228	12.0138	11.0573	12.5607	12.3057	10.5033	12.869	10.3441	12.6275	10.5455	10.2533	11.0068	11.9515	9.93543	11.149	12.7075	12.3611	13.6561	13.3312	13.0296	12.6396	12.534	11.9126	12.5778	12.5034	12.972	12.6545	13.363
ILMN_1710217	2315	MLANA	8.91933	0.679088	10.4017	0.599683	-1.38885	9.79212	-5.01303	1.12e-05	5.2e-05	2.75583	8.29278	8.85981	8.26254	9.47549	9.36641	8.23074	10.404	8.91933	9.45991	8.24705	8.30058	9.16898	9.85983	8.31041	8.98888	10.7697	10.5243	10.4017	9.57165	9.68048	11.4235	9.88784	10.7968	10.2055	11.1077	9.81371	9.59353	10.539
ILMN_1758941	7905	REEP5	11.4502	0.309577	12.7405	0.165554	-1.3826	12.0708	-12.975	5.89e-16	9.22e-14	26.2491	11.718	11.3474	11.5996	11.4502	11.3114	11.0272	11.5678	11.5055	10.8188	11.5347	11.9884	11.2777	11.4339	10.9461	11.6974	12.8553	12.8554	13.0944	12.6396	12.7114	12.6746	12.7305	13.0127	13.0292	12.8166	12.6465	12.7405	12.5615
ILMN_1665761	64919	BCL11B	10.3114	0.21878	11.6325	0.298452	-1.37802	10.9213	-11.6795	1.7e-14	1.36e-12	22.917	10.2912	10.5644	9.87393	10.6398	10.3235	10.3284	10.7264	10.5196	10.0685	10.4461	10.3114	10.1782	10.2728	10.269	10.2572	12.0324	12.143	11.6226	11.8303	11.5515	11.4927	11.6325	11.8669	11.5944	12.1806	11.7876	11.4517	11.1223
ILMN_1810604	55531	ELMOD1	9.0855	0.662283	10.5206	0.307366	-1.37533	9.84862	-6.46086	1.04e-07	8.55e-07	7.37413	9.14818	9.54912	8.61496	9.78885	9.45344	8.84018	10.1452	8.60421	9.3808	8.19295	8.31333	9.0855	10.4083	8.4636	8.8427	10.3774	10.4899	9.93672	10.5206	10.5807	10.2409	10.3067	10.2698	10.6021	10.5851	11.2348	10.5435	10.7784
ILMN_1810942	1577	CYP3A5	8.37531	0.0832094	9.62545	0.384025	-1.37345	8.96596	-10.4887	4.51e-13	2.16e-11	19.6587	8.47449	8.45888	8.33086	8.4984	8.31368	8.2676	8.3911	8.37531	8.43626	8.25935	8.37649	8.27416	8.41919	8.24947	8.30598	9.50885	9.66598	10.5934	9.57533	9.87937	9.60249	9.64278	9.62545	9.23134	9.75737	10.4573	9.60157	9.42064
ILMN_1660436	3304	HSPA1B	11.5519	0.385715	13.0016	0.168608	-1.37063	12.2361	-11.8512	1.08e-14	9.23e-13	23.3712	12.0691	11.2373	11.9368	11.8833	11.4095	11.4456	11.5519	12.2639	11.3151	12.1562	11.4692	11.1084	11.8572	11.1476	12.0037	12.9236	13.2473	13.1045	13.2719	12.7806	12.9351	12.7643	12.9678	13.0784	13.2783	13.0605	12.945	13.0016
ILMN_1687556	92196	DAPL1	11.1338	1.24765	12.5027	0.356513	-1.37027	12.1424	-4.32457	9.81e-05	0.000355081	0.640933	11.3089	11.7318	13.0643	12.5623	11.1338	10.2266	12.2991	10.0315	12.4095	9.69455	9.16266	11.0279	10.545	9.57122	12.4982	12.5601	13.0308	12.3131	12.6464	12.2954	12.4449	12.2533	12.6063	12.5027	11.7372	12.4137	13.0516	12.9229
[truncated: 896 more rows]

## Sheet: AK vs NS
Limma toptable results. Differentially expressed probes between AK and NS with FDR < 0.01 and log2FC >= 0.5
[truncated: 983 more rows]

[truncated: 2 more sheets: SCC vs AK, "progression genes"]
