# Supplementary material for: Molecular profiling of cutaneous squamous cell carcinomas and actinic keratoses from organ transplant recipients
Source: BMC Cancer. 2013 Feb 5;13:58. doi: 10.1186/1471-2407-13-58 (PMC3570297; doi:10.1186/1471-2407-13-58)
Supplement: Additional file 2 — Result DAVID analysis for the differentially expressed probes between the sample groups from the limma analysis with log2FC > 0.5 and FDR < 0.01. (XLS 201 kb) [file 1471-2407-13-58-S2.xls]

## Sheet: SCCvsNS
Result DAVID analysis SCC vs NS - Benjamini <0.05
KEGG_pathways
Term	Count	%	Fold Enrichment	PValue	Bonfer-roni	Benja-mini	FDR	List Total	Pop Hits	Pop Total	Genes
hsa00480:Glutathione metabolism	22	1.09453	2.77738	5.24255e-06	0.000953691	0.000953691	0.00646922	694	44	3855	ILMN_1783753, ILMN_1771964, ILMN_1679809, ILMN_1740234, ILMN_1697559, ILMN_1703858, ILMN_1726666, ILMN_1678669, ILMN_1694849, ILMN_1730054, ILMN_1781952, ILMN_1662776, ILMN_1788942, ILMN_1751753, ILMN_1749662, ILMN_1808196, ILMN_1769083, ILMN_1748591, ILMN_1661337, ILMN_1683792, ILMN_1788547, ILMN_1802027, ILMN_1794165
hsa04512:ECM-receptor interaction	31	1.54229	2.26576	7.20334e-06	0.00131015	0.000655291	0.00888871	694	76	3855	ILMN_1789627, ILMN_1666181, ILMN_1724994, ILMN_1752755, ILMN_1773079, ILMN_1723467, ILMN_1704599, ILMN_1785272, ILMN_1732151, ILMN_1701308, ILMN_1729117, ILMN_1658425, ILMN_1653824, ILMN_1714820, ILMN_1792679, ILMN_1789507, ILMN_1792301, ILMN_1701424, ILMN_1651354, ILMN_1658709, ILMN_1706505, ILMN_1809928, ILMN_1796094, ILMN_1686116, ILMN_1784863, ILMN_1653028, ILMN_1773567, ILMN_1752968, ILMN_17…
hsa00330:Arginine and proline metabolism	21	1.04478	2.65113	2.19618e-05	0.00398912	0.00133148	0.027098	694	44	3855	ILMN_1793859, ILMN_1753342, ILMN_1667994, ILMN_1763491, ILMN_1729180, ILMN_1656145, ILMN_1800898, ILMN_1663640, ILMN_1794595, ILMN_1667564, ILMN_1713756, ILMN_1671478, ILMN_1756469, ILMN_1708778, ILMN_1709771, ILMN_1683883, ILMN_1748591, ILMN_1795778, ILMN_1661337, ILMN_1801348, ILMN_1683792, ILMN_1732066, ILMN_1794825, ILMN_1671365
hsa05130:Pathogenic Escherichia coli infection	21	1.04478	2.28725	0.000272285	0.0483544	0.0123142	0.335487	694	51	3855	ILMN_1791726, ILMN_1703477, ILMN_1795937, ILMN_1727402, ILMN_1681617, ILMN_1675156, ILMN_1665583, ILMN_1801928, ILMN_1704961, ILMN_1723467, ILMN_1697132, ILMN_1663388, ILMN_1724686, ILMN_1760027, ILMN_1724533, ILMN_1702636, ILMN_1694778, ILMN_1674385, ILMN_1714820, ILMN_1777296, ILMN_2038777, ILMN_1343292, ILMN_1804530, ILMN_1740015
hsa00010:Glycolysis / Gluconeogenesis	19	0.945274	2.34534	0.000411747	0.0722132	0.0148789	0.506919	694	45	3855	ILMN_1672650, ILMN_1793859, ILMN_1723486, ILMN_1807106, ILMN_1728132, ILMN_1710756, ILMN_1661366, ILMN_1343295, ILMN_1714197, ILMN_1741148, ILMN_1807439, ILMN_1673543, ILMN_1728047, ILMN_1667564, ILMN_1752269, ILMN_1805737, ILMN_1755974, ILMN_1764309, ILMN_1707627, ILMN_1802252, ILMN_1736700, ILMN_2038778, ILMN_1794825
hsa04610:Complement and coagulation cascades	18	0.895522	2.38061	0.000504207	0.0877021	0.0151817	0.620426	694	42	3855	ILMN_1809537, ILMN_1800540, ILMN_1744381, ILMN_1724789, ILMN_1777190, ILMN_1745607, ILMN_1656057, ILMN_1774287, ILMN_1752755, ILMN_1666507, ILMN_1781626, ILMN_1746819, ILMN_1657181, ILMN_1796409, ILMN_1671928, ILMN_1745961, ILMN_1785902, ILMN_1670305
GO_Biological Processes_FAT
Term	Count	%	Fold Enrichment	PValue	Bonfer-roni	Benja-mini	FDR	List Total	Pop Hits	Pop Total	Genes
GO:0008544~epidermis development	70	3.48259	2.78357	5.51613e-17	2.30188e-13	2.30188e-13	1.02977e-13	1565	159	9895	ILMN_1738546, ILMN_1779857, ILMN_1806059, ILMN_1718395, ILMN_1666845, ILMN_1801119, ILMN_1792568, ILMN_1806607, ILMN_1711174, ILMN_1729887, ILMN_1773613, ILMN_1795359, ILMN_1701308, ILMN_1709423, ILMN_1665035, ILMN_1770228, ILMN_1736655, ILMN_1769201, ILMN_1669046, ILMN_1716591, ILMN_1808220, ILMN_1700081, ILMN_1655884, ILMN_1697733, ILMN_1773567, ILMN_1770612, ILMN_1656706, ILMN_1698666, ILMN_17…
GO:0007398~ectoderm development	71	3.53234	2.60995	2.49833e-15	1.06558e-11	5.32785e-12	4.76286e-12	1565	172	9895	ILMN_1738546, ILMN_1779857, ILMN_1806059, ILMN_1718395, ILMN_1666845, ILMN_1801119, ILMN_1792568, ILMN_1806607, ILMN_1721354, ILMN_1711174, ILMN_1729887, ILMN_1773613, ILMN_1795359, ILMN_1701308, ILMN_1709423, ILMN_1665035, ILMN_1770228, ILMN_1736655, ILMN_1769201, ILMN_1669046, ILMN_1716591, ILMN_1808220, ILMN_1700081, ILMN_1655884, ILMN_1697733, ILMN_1773567, ILMN_1770612, ILMN_1656706, ILMN_16…
GO:0009611~response to wounding	118	5.87065	1.85591	4.56426e-12	1.90466e-08	6.34885e-09	8.52066e-09	1565	402	9895	ILMN_1800540, ILMN_1719883, ILMN_1665865, ILMN_1681283, ILMN_1801119, ILMN_1718552, ILMN_1712803, ILMN_1775672, ILMN_1724533, ILMN_1796409, ILMN_1729801, ILMN_1792473, ILMN_1796094, ILMN_1682738, ILMN_1682530, ILMN_1760027, ILMN_1752968, ILMN_1724527, ILMN_1723020, ILMN_1670490, ILMN_1810835, ILMN_1740015, ILMN_1735996, ILMN_1682312, ILMN_1722718, ILMN_1745607, ILMN_1690342, ILMN_1735700, ILMN_17…
GO:0030216~keratinocyte differentiation	33	1.64179	3.53642	1.04275e-11	4.35142e-08	1.08785e-08	1.94665e-08	1565	59	9895	ILMN_1657111, ILMN_1702127, ILMN_1806059, ILMN_1718395, ILMN_1806607, ILMN_1704599, ILMN_1711174, ILMN_1669299, ILMN_1729887, ILMN_1803838, ILMN_1795359, ILMN_1773613, ILMN_1709423, ILMN_1728632, ILMN_1736655, ILMN_1727288, ILMN_1775883, ILMN_1721134, ILMN_1716591, ILMN_1808220, ILMN_1656706, ILMN_1795711, ILMN_1667154, ILMN_1681783, ILMN_1697448, ILMN_1806030, ILMN_1669888, ILMN_1710325, ILMN_17…
GO:0009913~epidermal cell differentiation	34	1.69154	3.30725	5.33633e-11	2.22685e-07	4.4537e-08	9.96203e-08	1565	65	9895	ILMN_1657111, ILMN_1779857, ILMN_1702127, ILMN_1806059, ILMN_1718395, ILMN_1806607, ILMN_1704599, ILMN_1711174, ILMN_1669299, ILMN_1729887, ILMN_1803838, ILMN_1795359, ILMN_1773613, ILMN_1709423, ILMN_1728632, ILMN_1736655, ILMN_1727288, ILMN_1775883, ILMN_1721134, ILMN_1716591, ILMN_1808220, ILMN_1656706, ILMN_1795711, ILMN_1667154, ILMN_1681783, ILMN_1697448, ILMN_1806030, ILMN_1669888, ILMN_17…
GO:0031424~keratinization	25	1.24378	4.053	1.12677e-10	4.702e-07	7.83667e-08	2.10348e-07	1565	39	9895	ILMN_1657111, ILMN_1702127, ILMN_1806059, ILMN_1718395, ILMN_1669299, ILMN_1711174, ILMN_1729887, ILMN_1803838, ILMN_1795359, ILMN_1709423, ILMN_1728632, ILMN_1736655, ILMN_1727288, ILMN_1775883, ILMN_1721134, ILMN_1716591, ILMN_1808220, ILMN_1656706, ILMN_1795711, ILMN_1667154, ILMN_1806030, ILMN_1701239, ILMN_1810835, ILMN_1743296, ILMN_1756522
GO:0030855~epithelial cell differentiation	47	2.33831	2.60672	2.19788e-10	9.17175e-07	1.31025e-07	4.10307e-07	1565	114	9895	ILMN_1657111, ILMN_1795937, ILMN_1702127, ILMN_1806059, ILMN_1718395, ILMN_1806607, ILMN_1801616, ILMN_1704599, ILMN_1711174, ILMN_1669299, ILMN_1729887, ILMN_1803838, ILMN_1795359, ILMN_1773613, ILMN_1709423, ILMN_1728632, ILMN_1665035, ILMN_1760778, ILMN_1708130, ILMN_1736655, ILMN_1769201, ILMN_1741566, ILMN_1778687, ILMN_1727288, ILMN_1775883, ILMN_1721134, ILMN_1716591, ILMN_1705310, ILMN_18…
GO:0042127~regulation of cell proliferation	159	7.91045	1.58067	7.3641e-10	3.07304e-06	3.8413e-07	1.37475e-06	1565	636	9895	ILMN_1665761, ILMN_1779857, ILMN_1651942, ILMN_1721022, ILMN_1681283, ILMN_1801119, ILMN_1699989, ILMN_1753111, ILMN_1741133, ILMN_1738816, ILMN_1775672, ILMN_1713731, ILMN_1675259, ILMN_1785404, ILMN_1671464, ILMN_1715715, ILMN_1713686, ILMN_1666602, ILMN_1786125, ILMN_1740900, ILMN_1656415, ILMN_1742577, ILMN_1727402, ILMN_1792473, ILMN_1723123, ILMN_1682738, ILMN_1729281, ILMN_1694432, ILMN_18…
GO:0060429~epithelium development	59	2.93532	1.96336	2.16355e-07	0.000902443	0.000100312	0.000403898	1565	190	9895	ILMN_1795937, ILMN_1806059, ILMN_1718395, ILMN_1801119, ILMN_1806607, ILMN_1711174, ILMN_1729887, ILMN_1795359, ILMN_1773613, ILMN_1701204, ILMN_1658425, ILMN_1709423, ILMN_1665035, ILMN_1708130, ILMN_1736655, ILMN_1769201, ILMN_1705617, ILMN_1740900, ILMN_1716591, ILMN_1808220, ILMN_1764729, ILMN_1773567, ILMN_1656706, ILMN_1733998, ILMN_1666392, ILMN_1710325, ILMN_1701239, ILMN_1810835, ILMN_18…
GO:0006955~immune response	122	6.06965	1.55518	2.39659e-07	0.000999596	0.000100005	0.000447401	1565	496	9895	ILMN_1800540, ILMN_1668996, ILMN_1696347, ILMN_1724148, ILMN_1801119, ILMN_1656011, ILMN_1718552, ILMN_1680965, ILMN_1673352, ILMN_1805750, ILMN_1724533, ILMN_1766165, ILMN_1779798, ILMN_1796409, ILMN_1666602, ILMN_1761728, ILMN_1723480, ILMN_1792885, ILMN_1678143, ILMN_1682738, ILMN_1669927, ILMN_1798706, ILMN_1760027, ILMN_1705769, ILMN_1724527, ILMN_1777534, ILMN_1782716, ILMN_1687538, ILMN_17…
GO:0006954~inflammatory response	70	3.48259	1.7563	1.51521e-06	0.00630304	0.000574652	0.00282861	1565	252	9895	ILMN_1800540, ILMN_1773352, ILMN_1719883, ILMN_1765668, ILMN_1665865, ILMN_1681283, ILMN_1718552, ILMN_1801928, ILMN_1764788, ILMN_1724533, ILMN_1746819, ILMN_1796409, ILMN_1703538, ILMN_1769201, ILMN_1729801, ILMN_1772964, ILMN_1792473, ILMN_1774287, ILMN_1682530, ILMN_1686116, ILMN_1781626, ILMN_1656310, ILMN_1745961, ILMN_1724527, ILMN_1728937, ILMN_1670490, ILMN_1763260, ILMN_1740015, ILMN_17…
GO:0006952~defense response	107	5.32338	1.5306	3.21952e-06	0.0133452	0.00111896	0.00601013	1565	442	9895	ILMN_1800540, ILMN_1719883, ILMN_1665865, ILMN_1681283, ILMN_1801119, ILMN_1718552, ILMN_1680965, ILMN_1684308, ILMN_1724533, ILMN_1766165, ILMN_1796409, ILMN_1666602, ILMN_1729801, ILMN_1662358, ILMN_1792473, ILMN_1790692, ILMN_1753326, ILMN_1682530, ILMN_1760027, ILMN_1724527, ILMN_1670490, ILMN_1716766, ILMN_1740015, ILMN_1735996, ILMN_1682312, ILMN_1745607, ILMN_1722718, ILMN_1690342, ILMN_17…
GO:0040007~growth	43	2.1393	1.99908	7.23798e-06	0.0297526	0.0023207	0.0135112	1565	136	9895	ILMN_1744381, ILMN_1662839, ILMN_1800425, ILMN_1722718, ILMN_1801119, ILMN_1753613, ILMN_1712803, ILMN_1801616, ILMN_1695404, ILMN_1700690, ILMN_1654118, ILMN_1687315, ILMN_1790234, ILMN_1672200, ILMN_1743864, ILMN_1660806, ILMN_1677511, ILMN_1715635, ILMN_1740474, ILMN_1785095, ILMN_1681703, ILMN_1741566, ILMN_1737066, ILMN_1726456, ILMN_1782098, ILMN_1740900, ILMN_1729161, ILMN_1656057, ILMN_17…
GO:0042060~wound healing	41	2.0398	1.99408	1.30801e-05	0.0531208	0.00389125	0.0244156	1565	130	9895	ILMN_1744381, ILMN_1707464, ILMN_1789627, ILMN_1681283, ILMN_1795762, ILMN_1712803, ILMN_1751346, ILMN_1752755, ILMN_1773079, ILMN_1672200, ILMN_1773613, ILMN_1704294, ILMN_1671928, ILMN_1792679, ILMN_1760778, ILMN_1778087, ILMN_1724789, ILMN_1775501, ILMN_1729161, ILMN_1706505, ILMN_1656057, ILMN_1682738, ILMN_1796094, ILMN_1784863, ILMN_1729180, ILMN_1673704, ILMN_1666507, ILMN_1716687, ILMN_17…
GO:0031099~regeneration	22	1.09453	2.67498	1.76142e-05	0.0708682	0.00488832	0.0328776	1565	52	9895	ILMN_1744381, ILMN_1782098, ILMN_1729161, ILMN_1687301, ILMN_1779558, ILMN_1708934, ILMN_1774733, ILMN_1656057, ILMN_1801119, ILMN_1712803, ILMN_1687315, ILMN_1729180, ILMN_1673704, ILMN_1666507, ILMN_1688480, ILMN_1752968, ILMN_1751136, ILMN_1749662, ILMN_1784749, ILMN_1755974, ILMN_1733421, ILMN_1815086, ILMN_1786125
GO:0060548~negative regulation of cell death	74	3.68159	1.61896	1.76935e-05	0.0711755	0.00460409	0.0330255	1565	289	9895	ILMN_1665761, ILMN_1737314, ILMN_1703856, ILMN_1801119, ILMN_1751346, ILMN_1741133, ILMN_1654118, ILMN_1801928, ILMN_1738816, ILMN_1775672, ILMN_1713731, ILMN_1815719, ILMN_1743864, ILMN_1734742, ILMN_1675259, ILMN_1766165, ILMN_1671464, ILMN_1737800, ILMN_1694778, ILMN_1775728, ILMN_1775542, ILMN_1759023, ILMN_1766713, ILMN_1758418, ILMN_1806122, ILMN_1773154, ILMN_1788547, ILMN_1707727, ILMN_17…
GO:0010033~response to organic substance	128	6.36816	1.41983	1.79354e-05	0.0721128	0.00439298	0.0334771	1565	570	9895	ILMN_1793859, ILMN_1672496, ILMN_1696347, ILMN_1801119, ILMN_1721022, ILMN_1741133, ILMN_1788689, ILMN_1738816, ILMN_1751097, ILMN_1781952, ILMN_1724533, ILMN_1766165, ILMN_1781097, ILMN_1796409, ILMN_1755974, ILMN_1668411, ILMN_1666602, ILMN_1761728, ILMN_1686367, ILMN_1712888, ILMN_1670134, ILMN_1792885, ILMN_1705617, ILMN_1786125, ILMN_1740900, ILMN_1790909, ILMN_1727402, ILMN_1710028, ILMN_17…
GO:0043069~negative regulation of programmed cell death	73	3.63184	1.60262	2.92201e-05	0.114796	0.0067514	0.0545349	1565	288	9895	ILMN_1665761, ILMN_1737314, ILMN_1703856, ILMN_1801119, ILMN_1751346, ILMN_1741133, ILMN_1654118, ILMN_1801928, ILMN_1738816, ILMN_1775672, ILMN_1713731, ILMN_1815719, ILMN_1743864, ILMN_1734742, ILMN_1675259, ILMN_1766165, ILMN_1671464, ILMN_1737800, ILMN_1694778, ILMN_1775728, ILMN_1775542, ILMN_1759023, ILMN_1766713, ILMN_1758418, ILMN_1806122, ILMN_1773154, ILMN_1788547, ILMN_1707727, ILMN_17…
GO:0001568~blood vessel development	56	2.78607	1.71879	3.73862e-05	0.144454	0.00817772	0.0697707	1565	206	9895	ILMN_1719236, ILMN_1681283, ILMN_1738816, ILMN_1743864, ILMN_1789357, ILMN_1701308, ILMN_1701204, ILMN_1722872, ILMN_1805990, ILMN_1707727, ILMN_1760034, ILMN_1740900, ILMN_1696542, ILMN_1768940, ILMN_1802205, ILMN_1766319, ILMN_1656057, ILMN_1729281, ILMN_1686116, ILMN_1773567, ILMN_1774207, ILMN_1711899, ILMN_1740938, ILMN_1728937, ILMN_1763260, ILMN_1784287, ILMN_1757351, ILMN_1672295, ILMN_16…
GO:0001944~vasculature development	57	2.83582	1.70802	3.82571e-05	0.147558	0.00795073	0.0713955	1565	211	9895	ILMN_1719236, ILMN_1681283, ILMN_1738816, ILMN_1743864, ILMN_1789357, ILMN_1701308, ILMN_1701204, ILMN_1722872, ILMN_1805990, ILMN_1707727, ILMN_1760034, ILMN_1740900, ILMN_1696542, ILMN_1768940, ILMN_1802205, ILMN_1766319, ILMN_1656057, ILMN_1729281, ILMN_1686116, ILMN_1773567, ILMN_1774207, ILMN_1711899, ILMN_1740938, ILMN_1728937, ILMN_1670490, ILMN_1763260, ILMN_1784287, ILMN_1757351, ILMN_16…
GO:0010035~response to inorganic substance	46	2.28856	1.81777	4.84119e-05	0.182928	0.00957424	0.0903381	1565	160	9895	ILMN_1801119, ILMN_1715068, ILMN_1654118, ILMN_1775672, ILMN_1725193, ILMN_1815719, ILMN_1766165, ILMN_1809931, ILMN_1737800, ILMN_1701308, ILMN_1809842, ILMN_1665035, ILMN_1745034, ILMN_1726666, ILMN_1686116, ILMN_1729180, ILMN_1815500, ILMN_1805905, ILMN_1740938, ILMN_1679476, ILMN_1745961, ILMN_1798975, ILMN_1757351, ILMN_1744381, ILMN_1745607, ILMN_1712305, ILMN_1704961, ILMN_1691364, ILMN_16…
GO:0010941~regulation of cell death	145	7.21393	1.3562	5.50306e-05	0.205188	0.0103843	0.102683	1565	676	9895	ILMN_1665761, ILMN_1801119, ILMN_1741133, ILMN_1738816, ILMN_1775672, ILMN_1713731, ILMN_1675259, ILMN_1766165, ILMN_1671464, ILMN_1775728, ILMN_1783709, ILMN_1806122, ILMN_1657405, ILMN_1707727, ILMN_1671365, ILMN_1662358, ILMN_1705617, ILMN_1740900, ILMN_1809613, ILMN_1656415, ILMN_1743714, ILMN_1745034, ILMN_1796316, ILMN_1710028, ILMN_1729208, ILMN_1682738, ILMN_1729281, ILMN_1746561, ILMN_17…
GO:0043066~negative regulation of apoptosis	71	3.53234	1.57512	6.87135e-05	0.249301	0.01239	0.128199	1565	285	9895	ILMN_1665761, ILMN_1737314, ILMN_1703856, ILMN_1801119, ILMN_1751346, ILMN_1741133, ILMN_1654118, ILMN_1801928, ILMN_1738816, ILMN_1775672, ILMN_1713731, ILMN_1743864, ILMN_1734742, ILMN_1675259, ILMN_1766165, ILMN_1671464, ILMN_1737800, ILMN_1694778, ILMN_1775728, ILMN_1775542, ILMN_1759023, ILMN_1766713, ILMN_1758418, ILMN_1806122, ILMN_1773154, ILMN_1788547, ILMN_1707727, ILMN_1705617, ILMN_17…
GO:0008285~negative regulation of cell proliferation	73	3.63184	1.55406	8.49202e-05	0.298397	0.0146576	0.158413	1565	297	9895	ILMN_1724480, ILMN_1665761, ILMN_1779857, ILMN_1737314, ILMN_1751656, ILMN_1765668, ILMN_1719236, ILMN_1798032, ILMN_1801119, ILMN_1806607, ILMN_1699989, ILMN_1741133, ILMN_1775672, ILMN_1785404, ILMN_1715715, ILMN_1703538, ILMN_1809141, ILMN_1740900, ILMN_1742577, ILMN_1656415, ILMN_1792473, ILMN_1708934, ILMN_1682738, ILMN_1686116, ILMN_1669362, ILMN_1718671, ILMN_1812262, ILMN_1756541, ILMN_16…
GO:0008284~positive regulation of cell proliferation	79	3.93035	1.51821	9.67496e-05	0.332193	0.0160205	0.180461	1565	329	9895	ILMN_1651942, ILMN_1737314, ILMN_1721022, ILMN_1801119, ILMN_1681283, ILMN_1753111, ILMN_1741133, ILMN_1654118, ILMN_1758281, ILMN_1713731, ILMN_1671464, ILMN_1737800, ILMN_1723158, ILMN_1713686, ILMN_1701204, ILMN_1666602, ILMN_1714820, ILMN_1775762, ILMN_1758418, ILMN_1810577, ILMN_1786125, ILMN_1714433, ILMN_1811702, ILMN_1740900, ILMN_1727402, ILMN_1708934, ILMN_1658709, ILMN_1723123, ILMN_16…
GO:0045596~negative regulation of cell differentiation	47	2.33831	1.73781	0.000129832	0.418313	0.0206237	0.242096	1565	171	9895	ILMN_1724480, ILMN_1779857, ILMN_1737314, ILMN_1692158, ILMN_1720829, ILMN_1741133, ILMN_1775672, ILMN_1763390, ILMN_1766643, ILMN_1734742, ILMN_1728512, ILMN_1655137, ILMN_1705252, ILMN_1714820, ILMN_1773154, ILMN_1672660, ILMN_1740900, ILMN_1700081, ILMN_1728605, ILMN_1682738, ILMN_1761540, ILMN_1653751, ILMN_1712896, ILMN_1666392, ILMN_1794782, ILMN_1794742, ILMN_1784287, ILMN_1779875, ILMN_18…
GO:0030097~hemopoiesis	51	2.53731	1.68826	0.000141627	0.446255	0.0216529	0.264063	1565	191	9895	ILMN_1665761, ILMN_1692158, ILMN_1708375, ILMN_1737314, ILMN_1801119, ILMN_1675156, ILMN_1775672, ILMN_1653444, ILMN_1815719, ILMN_1666594, ILMN_1737800, ILMN_1715715, ILMN_1714820, ILMN_1760303, ILMN_1722872, ILMN_1805990, ILMN_1760034, ILMN_1754919, ILMN_1740900, ILMN_1752046, ILMN_1727402, ILMN_1815700, ILMN_1796316, ILMN_1695311, ILMN_1764729, ILMN_1798706, ILMN_1694432, ILMN_1804679, ILMN_17…
GO:0043067~regulation of programmed cell death	142	7.06468	1.33406	0.000148588	0.462112	0.0219032	0.277026	1565	673	9895	ILMN_1665761, ILMN_1801119, ILMN_1741133, ILMN_1738816, ILMN_1775672, ILMN_1713731, ILMN_1675259, ILMN_1766165, ILMN_1671464, ILMN_1775728, ILMN_1806122, ILMN_1657405, ILMN_1707727, ILMN_1671365, ILMN_1662358, ILMN_1705617, ILMN_1809613, ILMN_1656415, ILMN_1743714, ILMN_1745034, ILMN_1796316, ILMN_1710028, ILMN_1729208, ILMN_1682738, ILMN_1729281, ILMN_1746561, ILMN_1730928, ILMN_1705769, ILMN_17…
GO:0060348~bone development	31	1.54229	1.97983	0.000206246	0.577156	0.029245	0.384325	1565	99	9895	ILMN_1724480, ILMN_1756942, ILMN_1722718, ILMN_1801119, ILMN_1774617, ILMN_1758164, ILMN_1743864, ILMN_1677511, ILMN_1740474, ILMN_1701308, ILMN_1668411, ILMN_1729117, ILMN_1801205, ILMN_1761728, ILMN_1705803, ILMN_1741566, ILMN_1782098, ILMN_1740900, ILMN_1651354, ILMN_1800412, ILMN_1763228, ILMN_1740418, ILMN_1674551, ILMN_1682738, ILMN_1785699, ILMN_1672611, ILMN_1690125, ILMN_1781374, ILMN_17…
GO:0042981~regulation of apoptosis	140	6.96517	1.32511	0.000231516	0.619485	0.0316945	0.431319	1565	668	9895	ILMN_1665761, ILMN_1801119, ILMN_1741133, ILMN_1738816, ILMN_1775672, ILMN_1713731, ILMN_1675259, ILMN_1766165, ILMN_1671464, ILMN_1775728, ILMN_1806122, ILMN_1657405, ILMN_1707727, ILMN_1671365, ILMN_1662358, ILMN_1705617, ILMN_1809613, ILMN_1656415, ILMN_1743714, ILMN_1745034, ILMN_1796316, ILMN_1710028, ILMN_1729208, ILMN_1682738, ILMN_1729281, ILMN_1746561, ILMN_1730928, ILMN_1705769, ILMN_17…
GO:0008283~cell proliferation	81	4.02985	1.47166	0.000231779	0.619902	0.0307223	0.431808	1565	348	9895	ILMN_1738546, ILMN_1736090, ILMN_1665865, ILMN_1749829, ILMN_1808707, ILMN_1801119, ILMN_1806607, ILMN_1676515, ILMN_1670912, ILMN_1800897, ILMN_1743864, ILMN_1754407, ILMN_1705252, ILMN_1689037, ILMN_1701204, ILMN_1814230, ILMN_1766713, ILMN_1775762, ILMN_1758418, ILMN_1723480, ILMN_1708130, ILMN_1666194, ILMN_1805990, ILMN_1673788, ILMN_1754919, ILMN_1764228, ILMN_1686895, ILMN_1740900, ILMN_16…
GO:0048534~hemopoietic or lymphoid organ development	54	2.68657	1.61813	0.000281004	0.690499	0.0359863	0.523287	1565	211	9895	ILMN_1665761, ILMN_1692158, ILMN_1708375, ILMN_1737314, ILMN_1801119, ILMN_1675156, ILMN_1718552, ILMN_1775672, ILMN_1653444, ILMN_1815719, ILMN_1666594, ILMN_1737800, ILMN_1715715, ILMN_1714820, ILMN_1760303, ILMN_1722872, ILMN_1805990, ILMN_1760034, ILMN_1754919, ILMN_1740900, ILMN_1727402, ILMN_1752046, ILMN_1815700, ILMN_1796316, ILMN_1695311, ILMN_1801939, ILMN_1764729, ILMN_1798706, ILMN_16…
GO:0032101~regulation of response to external stimulus	35	1.74129	1.85961	0.000282367	0.692255	0.0350815	0.525818	1565	119	9895	ILMN_1773352, ILMN_1744381, ILMN_1737314, ILMN_1765668, ILMN_1710386, ILMN_1735700, ILMN_1745607, ILMN_1798032, ILMN_1720829, ILMN_1795762, ILMN_1697220, ILMN_1766643, ILMN_1739393, ILMN_1764788, ILMN_1758281, ILMN_1677511, ILMN_1705252, ILMN_1809537, ILMN_1796629, ILMN_1651354, ILMN_1805519, ILMN_1656057, ILMN_1740418, ILMN_1682738, ILMN_1686116, ILMN_1653751, ILMN_1662776, ILMN_1804948, ILMN_16…
GO:0055114~oxidation reduction	106	5.27363	1.38472	0.000282835	0.692855	0.0341229	0.526688	1565	484	9895	ILMN_1719883, ILMN_1793859, ILMN_1728132, ILMN_1343295, ILMN_1811754, ILMN_1676515, ILMN_1714167, ILMN_1809384, ILMN_1775672, ILMN_1775380, ILMN_1713731, ILMN_1771599, ILMN_1766165, ILMN_1807455, ILMN_1670134, ILMN_1778240, ILMN_1795839, ILMN_1671365, ILMN_1701731, ILMN_1801374, ILMN_1804822, ILMN_1737650, ILMN_1775579, ILMN_1714335, ILMN_1802252, ILMN_1795778, ILMN_1659215, ILMN_1735996, ILMN_16…
GO:0070482~response to oxygen levels	34	1.69154	1.8532	0.000375906	0.791736	0.0438373	0.699427	1565	116	9895	ILMN_1793859, ILMN_1681283, ILMN_1801119, ILMN_1654118, ILMN_1775672, ILMN_1760727, ILMN_1731064, ILMN_1716057, ILMN_1771599, ILMN_1801584, ILMN_1661599, ILMN_1688158, ILMN_1755974, ILMN_1760778, ILMN_1724658, ILMN_1707727, ILMN_1760034, ILMN_1796629, ILMN_1745034, ILMN_1696974, ILMN_1805519, ILMN_1708934, ILMN_1663092, ILMN_1656057, ILMN_1684391, ILMN_1682738, ILMN_1764729, ILMN_1686116, ILMN_16…
GO:0008219~cell death	126	6.26866	1.32998	0.000419848	0.826641	0.0475118	0.780885	1565	599	9895	ILMN_1760347, ILMN_1711627, ILMN_1702973, ILMN_1667079, ILMN_1671557, ILMN_1801119, ILMN_1699989, ILMN_1775672, ILMN_1671466, ILMN_1755974, ILMN_1783709, ILMN_1677200, ILMN_1771026, ILMN_1738006, ILMN_1656369, ILMN_1742618, ILMN_1658351, ILMN_1717586, ILMN_1675674, ILMN_1809613, ILMN_1745034, ILMN_1702363, ILMN_1763228, ILMN_1710028, ILMN_1729208, ILMN_1682738, ILMN_1746561, ILMN_1748831, ILMN_16…
GO:0007155~cell adhesion	115	5.72139	1.349	0.000441188	0.841418	0.0485516	0.820421	1565	539	9895	ILMN_1775016, ILMN_1746676, ILMN_1733756, ILMN_1702105, ILMN_1748384, ILMN_1801119, ILMN_1690223, ILMN_1741133, ILMN_1732151, ILMN_1677200, ILMN_1775486, ILMN_1663685, ILMN_1696542, ILMN_1768940, ILMN_1655884, ILMN_1796094, ILMN_1682530, ILMN_1730928, ILMN_1752968, ILMN_1779071, ILMN_1672611, ILMN_1685397, ILMN_1703913, ILMN_1785165, ILMN_1663716, ILMN_1783909, ILMN_1798975, ILMN_1670490, ILMN_17…
GO:0007584~response to nutrient	34	1.69154	1.83736	0.000445698	0.844376	0.0477766	0.828774	1565	117	9895	ILMN_1701603, ILMN_1779857, ILMN_1722718, ILMN_1745607, ILMN_1801119, ILMN_1758164, ILMN_1691364, ILMN_1687315, ILMN_1725193, ILMN_1688480, ILMN_1677511, ILMN_1751136, ILMN_1697639, ILMN_1701308, ILMN_1689037, ILMN_1812824, ILMN_1775762, ILMN_1670134, ILMN_1741566, ILMN_1775501, ILMN_1740900, ILMN_1651354, ILMN_1740418, ILMN_1774287, ILMN_1783606, ILMN_1737514, ILMN_1729180, ILMN_1684585, ILMN_18…
GO:0006414~translational elongation	27	1.34328	2.00838	0.000454186	0.849794	0.0474465	0.844496	1565	85	9895	ILMN_1782543, ILMN_1762747, ILMN_1755115, ILMN_1774823, ILMN_1807240, ILMN_1815292, ILMN_1673638, ILMN_1776862, ILMN_1653444, ILMN_1689725, ILMN_1752285, ILMN_1810577, ILMN_1731546, ILMN_1680437, ILMN_1740749, ILMN_1808041, ILMN_1713369, ILMN_1717490, ILMN_1343289, ILMN_1737517, ILMN_1800573, ILMN_1767409, ILMN_1737650, ILMN_1707810, ILMN_1691807, ILMN_2038772, ILMN_1701689, ILMN_1790271, ILMN_17…
GO:0022610~biological adhesion	115	5.72139	1.3465	0.000474868	0.86222	0.0483447	0.88279	1565	540	9895	ILMN_1775016, ILMN_1746676, ILMN_1733756, ILMN_1702105, ILMN_1748384, ILMN_1801119, ILMN_1690223, ILMN_1741133, ILMN_1732151, ILMN_1677200, ILMN_1775486, ILMN_1663685, ILMN_1696542, ILMN_1768940, ILMN_1655884, ILMN_1796094, ILMN_1682530, ILMN_1730928, ILMN_1752968, ILMN_1779071, ILMN_1672611, ILMN_1685397, ILMN_1703913, ILMN_1785165, ILMN_1663716, ILMN_1783909, ILMN_1798975, ILMN_1670490, ILMN_17…
GO:0016265~death	126	6.26866	1.32555	0.000481845	0.866175	0.0478705	0.895704	1565	601	9895	ILMN_1760347, ILMN_1711627, ILMN_1702973, ILMN_1667079, ILMN_1671557, ILMN_1801119, ILMN_1699989, ILMN_1775672, ILMN_1671466, ILMN_1755974, ILMN_1783709, ILMN_1677200, ILMN_1771026, ILMN_1738006, ILMN_1656369, ILMN_1742618, ILMN_1658351, ILMN_1717586, ILMN_1675674, ILMN_1809613, ILMN_1745034, ILMN_1702363, ILMN_1763228, ILMN_1710028, ILMN_1729208, ILMN_1682738, ILMN_1746561, ILMN_1748831, ILMN_16…
GO:0018149~peptide cross-linking	12	0.597015	3.16134	0.000501338	0.876635	0.0486031	0.931779	1565	24	9895	ILMN_1721134, ILMN_1681783, ILMN_1729887, ILMN_1716591, ILMN_1679391, ILMN_1669888, ILMN_1686116, ILMN_1773079, ILMN_1727288, ILMN_1654109, ILMN_1711174, ILMN_1775883
GO:0002520~immune system development	56	2.78607	1.56668	0.000507757	0.879897	0.0480936	0.943656	1565	226	9895	ILMN_1665761, ILMN_1692158, ILMN_1708375, ILMN_1737314, ILMN_1801119, ILMN_1675156, ILMN_1718552, ILMN_1775672, ILMN_1653444, ILMN_1815719, ILMN_1666594, ILMN_1737800, ILMN_1715715, ILMN_1766713, ILMN_1714820, ILMN_1760303, ILMN_1722872, ILMN_1805990, ILMN_1760034, ILMN_1754919, ILMN_1740900, ILMN_1727402, ILMN_1752046, ILMN_1815700, ILMN_1796316, ILMN_1695311, ILMN_1801939, ILMN_1764729, ILMN_17…
GO_Cellular compartment_FAT
Term	Count	%	Fold Enrichment	PValue	Bonfer-roni	Benja-mini	FDR	List Total	Pop Hits	Pop Total	Genes
GO:0044421~extracellular region part	175	8.70647	1.61236	1.22136e-11	7.30378e-09	7.30378e-09	1.80304e-08	1485	673	9208	ILMN_1733756, ILMN_1746471, ILMN_1760347, ILMN_1693192, ILMN_1665865, ILMN_1718552, ILMN_1790689, ILMN_1724533, ILMN_1785404, ILMN_1671464, ILMN_1732151, ILMN_1796409, ILMN_1775728, ILMN_1713686, ILMN_1694840, ILMN_1736700, ILMN_1663685, ILMN_1707727, ILMN_1670899, ILMN_1740900, ILMN_1701731, ILMN_1768940, ILMN_1702363, ILMN_1699243, ILMN_1796316, ILMN_1790692, ILMN_1790906, ILMN_1761540, ILMN_17…
GO:0005576~extracellular region	293	14.5771	1.41165	1.78553e-11	1.06775e-08	5.33873e-09	2.63588e-08	1485	1287	9208	ILMN_1733756, ILMN_1663787, ILMN_1653447, ILMN_1744914, ILMN_1658356, ILMN_1672717, ILMN_1718552, ILMN_1671464, ILMN_1796409, ILMN_1713686, ILMN_1775728, ILMN_1694840, ILMN_1663685, ILMN_1670899, ILMN_1701731, ILMN_1772869, ILMN_1700081, ILMN_1702363, ILMN_1796316, ILMN_1697733, ILMN_1761540, ILMN_1741148, ILMN_1669927, ILMN_1688205, ILMN_1802192, ILMN_1705769, ILMN_1723333, ILMN_1785165, ILMN_17…
GO:0001533~cornified envelope	17	0.845771	5.01959	1.74569e-09	1.04392e-06	3.47975e-07	2.57708e-06	1485	21	9208	ILMN_1721134, ILMN_1716591, ILMN_1806059, ILMN_1702127, ILMN_1697733, ILMN_1667154, ILMN_1698666, ILMN_1711174, ILMN_1729887, ILMN_1681783, ILMN_1803838, ILMN_1795359, ILMN_1753439, ILMN_1669888, ILMN_1710325, ILMN_1701239, ILMN_1727288, ILMN_1775883
GO:0031012~extracellular matrix	77	3.83085	1.85059	3.671e-08	2.19524e-05	5.48814e-06	5.41932e-05	1485	258	9208	ILMN_1733756, ILMN_1693192, ILMN_1790689, ILMN_1747118, ILMN_1732850, ILMN_1723847, ILMN_1701308, ILMN_1732151, ILMN_1658425, ILMN_1654319, ILMN_1694840, ILMN_1663685, ILMN_1725090, ILMN_1707727, ILMN_1752042, ILMN_1740900, ILMN_1670899, ILMN_1768940, ILMN_1815700, ILMN_1782389, ILMN_1658709, ILMN_1796316, ILMN_1679391, ILMN_1809928, ILMN_1742534, ILMN_1686116, ILMN_1773567, ILMN_1752968, ILMN_17…
GO:0005578~proteinaceous extracellular matrix	73	3.63184	1.87045	5.40402e-08	3.23155e-05	6.46318e-06	7.97767e-05	1485	242	9208	ILMN_1733756, ILMN_1693192, ILMN_1747118, ILMN_1732850, ILMN_1723847, ILMN_1701308, ILMN_1732151, ILMN_1658425, ILMN_1654319, ILMN_1694840, ILMN_1663685, ILMN_1725090, ILMN_1707727, ILMN_1752042, ILMN_1740900, ILMN_1670899, ILMN_1768940, ILMN_1815700, ILMN_1782389, ILMN_1658709, ILMN_1796316, ILMN_1679391, ILMN_1809928, ILMN_1742534, ILMN_1773567, ILMN_1752968, ILMN_1711899, ILMN_1703913, ILMN_16…
GO:0005615~extracellular space	121	6.0199	1.59295	5.98954e-08	3.58168e-05	5.96956e-06	8.84206e-05	1485	471	9208	ILMN_1746471, ILMN_1760347, ILMN_1665865, ILMN_1718552, ILMN_1724533, ILMN_1671464, ILMN_1785404, ILMN_1775728, ILMN_1713686, ILMN_1796409, ILMN_1707727, ILMN_1740900, ILMN_1701731, ILMN_1702363, ILMN_1699243, ILMN_1796316, ILMN_1790692, ILMN_1790906, ILMN_1761540, ILMN_1724250, ILMN_1705769, ILMN_1775814, ILMN_1798975, ILMN_1784287, ILMN_1655595, ILMN_1801307, ILMN_1715426, ILMN_1676563, ILMN_17…
GO:0042470~melanosome	31	1.54229	2.3731	3.85317e-06	0.00230155	0.000329117	0.00568809	1485	81	9208	ILMN_1711745, ILMN_1696360, ILMN_1707720, ILMN_1698297, ILMN_1801928, ILMN_1723467, ILMN_1660533, ILMN_1775566, ILMN_1661439, ILMN_1714820, ILMN_1801205, ILMN_1686367, ILMN_1693259, ILMN_1681754, ILMN_1752582, ILMN_1726456, ILMN_1719303, ILMN_1762825, ILMN_1750785, ILMN_1727194, ILMN_1657862, ILMN_1727805, ILMN_1710217, ILMN_1788774, ILMN_1665994, ILMN_1764087, ILMN_1716260, ILMN_1711899, ILMN_16…
GO:0048770~pigment granule	31	1.54229	2.3731	3.85317e-06	0.00230155	0.000329117	0.00568809	1485	81	9208	ILMN_1711745, ILMN_1696360, ILMN_1707720, ILMN_1698297, ILMN_1801928, ILMN_1723467, ILMN_1660533, ILMN_1775566, ILMN_1661439, ILMN_1714820, ILMN_1801205, ILMN_1686367, ILMN_1693259, ILMN_1681754, ILMN_1752582, ILMN_1726456, ILMN_1719303, ILMN_1762825, ILMN_1750785, ILMN_1727194, ILMN_1657862, ILMN_1727805, ILMN_1710217, ILMN_1788774, ILMN_1665994, ILMN_1764087, ILMN_1716260, ILMN_1711899, ILMN_16…
GO:0044420~extracellular matrix part	32	1.59204	2.11087	3.95724e-05	0.023387	0.00295373	0.0584029	1485	94	9208	ILMN_1733756, ILMN_1724994, ILMN_1773079, ILMN_1760727, ILMN_1704599, ILMN_1785272, ILMN_1701308, ILMN_1732151, ILMN_1723847, ILMN_1658425, ILMN_1653824, ILMN_1729117, ILMN_1789507, ILMN_1792301, ILMN_1701424, ILMN_1752042, ILMN_1696974, ILMN_1768940, ILMN_1790529, ILMN_1782389, ILMN_1658709, ILMN_1706505, ILMN_1742534, ILMN_1773567, ILMN_1653028, ILMN_1654109, ILMN_1752968, ILMN_1673566, ILMN_17…
GO:0031988~membrane-bounded vesicle	108	5.37313	1.43707	4.99092e-05	0.0294055	0.00331078	0.0736532	1485	466	9208	ILMN_1760347, ILMN_1676609, ILMN_1711627, ILMN_1707720, ILMN_1698297, ILMN_1718754, ILMN_1790689, ILMN_1684385, ILMN_1686367, ILMN_1775486, ILMN_1771026, ILMN_1736700, ILMN_1717586, ILMN_1752582, ILMN_1764228, ILMN_1740900, ILMN_1663303, ILMN_1678143, ILMN_1810537, ILMN_1796094, ILMN_1741148, ILMN_1797342, ILMN_1760027, ILMN_1655022, ILMN_1711899, ILMN_1703913, ILMN_1810235, ILMN_1798975, ILMN_17…
GO:0005829~cytosol	234	11.6418	1.24975	7.42142e-05	0.0434113	0.00442834	0.109503	1485	1161	9208	ILMN_1710170, ILMN_1723486, ILMN_1667079, ILMN_1801119, ILMN_1699989, ILMN_1712803, ILMN_1741133, ILMN_1653444, ILMN_1800897, ILMN_1794595, ILMN_1766165, ILMN_1698447, ILMN_1684385, ILMN_1686367, ILMN_1764549, ILMN_1749014, ILMN_1670609, ILMN_1809613, ILMN_1701731, ILMN_1737269, ILMN_1753196, ILMN_1767549, ILMN_1710756, ILMN_1729208, ILMN_1767409, ILMN_1804822, ILMN_1666498, ILMN_1655497, ILMN_16…
GO:0005856~cytoskeleton	214	10.6468	1.24246	0.000227982	0.127461	0.0123188	0.33603	1485	1068	9208	ILMN_1791726, ILMN_1717297, ILMN_1730487, ILMN_1651826, ILMN_1667079, ILMN_1749829, ILMN_1712803, ILMN_1741133, ILMN_1721354, ILMN_1717294, ILMN_1738147, ILMN_1766165, ILMN_1795359, ILMN_1755974, ILMN_1809208, ILMN_1668411, ILMN_1791328, ILMN_1774982, ILMN_1705617, ILMN_1758825, ILMN_1730229, ILMN_1792473, ILMN_1697733, ILMN_1767612, ILMN_1741148, ILMN_1789196, ILMN_1770612, ILMN_1812392, ILMN_17…
GO:0016023~cytoplasmic membrane-bounded vesicle	101	5.02488	1.39171	0.000317728	0.173067	0.0157112	0.468021	1485	450	9208	ILMN_1760347, ILMN_1676609, ILMN_1711627, ILMN_1707720, ILMN_1698297, ILMN_1718754, ILMN_1790689, ILMN_1684385, ILMN_1686367, ILMN_1775486, ILMN_1771026, ILMN_1717586, ILMN_1752582, ILMN_1764228, ILMN_1663303, ILMN_1678143, ILMN_1810537, ILMN_1796094, ILMN_1797342, ILMN_1655022, ILMN_1711899, ILMN_1703913, ILMN_1810235, ILMN_1798975, ILMN_1766551, ILMN_1711566, ILMN_1711745, ILMN_1795826, ILMN_18…
GO:0005581~collagen	14	0.696517	2.8003	0.000553325	0.281781	0.0251386	0.813743	1485	31	9208	ILMN_1733756, ILMN_1768940, ILMN_1790529, ILMN_1706505, ILMN_1724994, ILMN_1742534, ILMN_1773079, ILMN_1653028, ILMN_1785272, ILMN_1732151, ILMN_1701308, ILMN_1729117, ILMN_1706643, ILMN_1789507
GO:0031982~vesicle	118	5.87065	1.32551	0.000719406	0.349725	0.0302723	1.05678	1485	552	9208	ILMN_1760347, ILMN_1676609, ILMN_1711627, ILMN_1707720, ILMN_1698297, ILMN_1718754, ILMN_1790689, ILMN_1700183, ILMN_1684385, ILMN_1686367, ILMN_1775486, ILMN_1771026, ILMN_1736700, ILMN_1717586, ILMN_1752582, ILMN_1764228, ILMN_1740900, ILMN_1663303, ILMN_1678143, ILMN_1745034, ILMN_1810537, ILMN_1796094, ILMN_1741148, ILMN_1797342, ILMN_1655796, ILMN_1760027, ILMN_1655022, ILMN_1711899, ILMN_17…
GO:0005604~basement membrane	22	1.09453	2.09869	0.000912252	0.420608	0.0357311	1.33829	1485	65	9208	ILMN_1724994, ILMN_1760727, ILMN_1704599, ILMN_1658425, ILMN_1653824, ILMN_1792301, ILMN_1701424, ILMN_1752042, ILMN_1696974, ILMN_1768940, ILMN_1782389, ILMN_1658709, ILMN_1706505, ILMN_1742534, ILMN_1773567, ILMN_1653028, ILMN_1654109, ILMN_1673566, ILMN_1752968, ILMN_1719759, ILMN_1711899, ILMN_1703913, ILMN_1715684, ILMN_1688642, ILMN_1795442
GO:0005506~iron ion binding	54	2.68657	1.51282	0.00150418	0.866561	0.143526	2.43638	1493	225	9411	ILMN_1794260, ILMN_1719883, ILMN_1758731, ILMN_1706539, ILMN_1809384, ILMN_1714167, ILMN_1771599, ILMN_1713731, ILMN_1766165, ILMN_1761728, ILMN_1670134, ILMN_1667796, ILMN_1745034, ILMN_1704477, ILMN_1806924, ILMN_1801374, ILMN_1786920, ILMN_1772036, ILMN_1802557, ILMN_1805905, ILMN_1656310, ILMN_1795778, ILMN_1659215, ILMN_1735996, ILMN_1682312, ILMN_1733094, ILMN_1744604, ILMN_1657871, ILMN_17…
GO:0032403~protein complex binding	42	2.08955	1.58529	0.00220206	0.94764	0.189972	3.54773	1493	167	9411	ILMN_1779875, ILMN_1798892, ILMN_1795826, ILMN_1710386, ILMN_1721022, ILMN_1663454, ILMN_1788689, ILMN_1670912, ILMN_1752755, ILMN_1801928, ILMN_1773079, ILMN_1723467, ILMN_1688480, ILMN_1751136, ILMN_1735827, ILMN_1747118, ILMN_1704776, ILMN_1799725, ILMN_1714820, ILMN_1792679, ILMN_1801205, ILMN_1760303, ILMN_1773154, ILMN_1763809, ILMN_1760778, ILMN_1749792, ILMN_1677534, ILMN_1666932, ILMN_17…
GO_Molecular function_FAT
Term	Count	%	Fold Enrichment	PValue	Bonfer-roni	Benja-mini	FDR	List Total	Pop Hits	Pop Total	Genes
GO:0005198~structural molecule activity	125	6.21891	1.63132	8.41509e-09	1.12593e-05	1.12593e-05	1.37887e-05	1493	483	9411	ILMN_1746676, ILMN_1791726, ILMN_1733756, ILMN_1755115, ILMN_1749432, ILMN_1667079, ILMN_1721354, ILMN_1653444, ILMN_1672120, ILMN_1689725, ILMN_1738147, ILMN_1729887, ILMN_1752285, ILMN_1684385, ILMN_1665035, ILMN_1343292, ILMN_1806123, ILMN_1670899, ILMN_1743714, ILMN_1743715, ILMN_1768940, ILMN_1800197, ILMN_1767409, ILMN_1770612, ILMN_1789196, ILMN_1707810, ILMN_1752968, ILMN_1696749, ILMN_17…
GO:0046983~protein dimerization activity	100	4.97512	1.47621	3.36542e-05	0.0440313	0.0222635	0.0551302	1493	427	9411	ILMN_1681283, ILMN_1801119, ILMN_1772521, ILMN_1751097, ILMN_1781952, ILMN_1782050, ILMN_1715715, ILMN_1796409, ILMN_1783709, ILMN_1700310, ILMN_1676924, ILMN_1760034, ILMN_1740900, ILMN_1790909, ILMN_1710028, ILMN_1682738, ILMN_1722829, ILMN_1666498, ILMN_1794782, ILMN_1775814, ILMN_1798975, ILMN_1716766, ILMN_1758474, ILMN_1682312, ILMN_1697559, ILMN_1702127, ILMN_1722718, ILMN_1815292, ILMN_17…
GO:0030414~peptidase inhibitor activity	33	1.64179	2.05953	5.23425e-05	0.0676399	0.023075	0.0857319	1493	101	9411	ILMN_1744381, ILMN_1693192, ILMN_1703855, ILMN_1745607, ILMN_1679133, ILMN_1654118, ILMN_1669650, ILMN_1766165, ILMN_1746819, ILMN_1761797, ILMN_1737800, ILMN_1723962, ILMN_1672947, ILMN_1671928, ILMN_1701933, ILMN_1744923, ILMN_1753196, ILMN_1811479, ILMN_1801605, ILMN_1697733, ILMN_1670669, ILMN_1788874, ILMN_1698666, ILMN_1720984, ILMN_1712400, ILMN_1751028, ILMN_1745961, ILMN_1706643, ILMN_16…
GO:0004866~endopeptidase inhibitor activity	32	1.59204	2.05826	7.05105e-05	0.0900325	0.0233106	0.115473	1493	98	9411	ILMN_1744381, ILMN_1693192, ILMN_1703855, ILMN_1745607, ILMN_1679133, ILMN_1654118, ILMN_1669650, ILMN_1766165, ILMN_1746819, ILMN_1761797, ILMN_1737800, ILMN_1723962, ILMN_1672947, ILMN_1671928, ILMN_1701933, ILMN_1744923, ILMN_1753196, ILMN_1811479, ILMN_1801605, ILMN_1697733, ILMN_1670669, ILMN_1788874, ILMN_1698666, ILMN_1720984, ILMN_1712400, ILMN_1751028, ILMN_1745961, ILMN_1706643, ILMN_16…
GO:0042802~identical protein binding	116	5.77114	1.40615	7.1792e-05	0.0915915	0.0190288	0.117571	1493	520	9411	ILMN_1746676, ILMN_1793859, ILMN_1728132, ILMN_1696347, ILMN_1801119, ILMN_1772521, ILMN_1699989, ILMN_1741133, ILMN_1805765, ILMN_1781952, ILMN_1766165, ILMN_1715715, ILMN_1796409, ILMN_1783709, ILMN_1668411, ILMN_1700310, ILMN_1736700, ILMN_1792885, ILMN_1676924, ILMN_1740900, ILMN_1723123, ILMN_1682098, ILMN_1682738, ILMN_1741148, ILMN_1797342, ILMN_1666498, ILMN_1760027, ILMN_1674236, ILMN_17…
GO:0004857~enzyme inhibitor activity	53	2.63682	1.69584	8.95383e-05	0.112909	0.0197699	0.146613	1493	197	9411	ILMN_1693192, ILMN_1703855, ILMN_1694548, ILMN_1774733, ILMN_1806607, ILMN_1654118, ILMN_1746819, ILMN_1766165, ILMN_1762262, ILMN_1737800, ILMN_1664323, ILMN_1707727, ILMN_1663303, ILMN_1656415, ILMN_1753196, ILMN_1711617, ILMN_1697733, ILMN_1698666, ILMN_1711899, ILMN_1751028, ILMN_1745961, ILMN_1741003, ILMN_1782716, ILMN_1767754, ILMN_1655595, ILMN_1694780, ILMN_1661895, ILMN_1711566, ILMN_17…
GO:0005201~extracellular matrix structural constituent	22	1.09453	2.31125	0.0002134	0.248407	0.0399734	0.349096	1493	60	9411	ILMN_1733756, ILMN_1784840, ILMN_1670899, ILMN_1790529, ILMN_1768940, ILMN_1815700, ILMN_1658709, ILMN_1700541, ILMN_1706505, ILMN_1809928, ILMN_1724994, ILMN_1742534, ILMN_1773079, ILMN_1653028, ILMN_1697268, ILMN_1785272, ILMN_1672536, ILMN_1701308, ILMN_1666392, ILMN_1729117, ILMN_1781374, ILMN_1783909, ILMN_1789507, ILMN_1795442
GO:0003779~actin binding	64	3.18408	1.55161	0.000252429	0.286657	0.041345	0.412818	1493	260	9411	ILMN_1732967, ILMN_1730487, ILMN_1785618, ILMN_1798892, ILMN_1795937, ILMN_1667079, ILMN_1787251, ILMN_1808707, ILMN_1745994, ILMN_1728512, ILMN_1693687, ILMN_1757604, ILMN_1778668, ILMN_1809842, ILMN_1651776, ILMN_1736700, ILMN_1722872, ILMN_1703538, ILMN_1705617, ILMN_1758825, ILMN_1792473, ILMN_1793410, ILMN_1711617, ILMN_1797604, ILMN_1697567, ILMN_1782439, ILMN_1789196, ILMN_1741148, ILMN_18…
GO:0042803~protein homodimerization activity	64	3.18408	1.53977	0.000315876	0.34473	0.0458817	0.516326	1493	262	9411	ILMN_1703858, ILMN_1801119, ILMN_1772521, ILMN_1751346, ILMN_1812463, ILMN_1781952, ILMN_1796409, ILMN_1715715, ILMN_1783709, ILMN_1809842, ILMN_1700310, ILMN_1722872, ILMN_1676924, ILMN_1740900, ILMN_1682738, ILMN_1737514, ILMN_1666498, ILMN_1805905, ILMN_1699692, ILMN_1740938, ILMN_1713636, ILMN_1794782, ILMN_1775814, ILMN_1723978, ILMN_1758474, ILMN_1714383, ILMN_1697559, ILMN_1768482, ILMN_17…

## Sheet: AKvsNS
Result DAVID analysis AK vs NS - Benjamini <0.05
KEGG_pathways
Term	Count	%	Fold Enrichment	PValue	Bonfer-roni	Benja-mini	FDR	List Total	Pop Hits	Pop Total	Genes
hsa03010:Ribosome	17	1.79704	2.92241	0.000161655	0.02648	0.02648	0.196246	340	87	5085	ILMN_1755115, ILMN_1762747, ILMN_1808041, ILMN_1713369, ILMN_1717490, ILMN_1343289, ILMN_1807240, ILMN_1815292, ILMN_1737517, ILMN_1767409, ILMN_1800573, ILMN_1653444, ILMN_1689725, ILMN_1752285, ILMN_1719476, ILMN_1691807, ILMN_1701689, ILMN_1810577
hsa04510:Focal adhesion	28	2.95983	2.08341	0.000317186	0.0512986	0.025987	0.384724	340	201	5085	ILMN_1683023, ILMN_1798892, ILMN_1752755, ILMN_1657679, ILMN_1773079, ILMN_1688480, ILMN_1815057, ILMN_1785272, ILMN_1701308, ILMN_1677636, ILMN_1729117, ILMN_1792679, ILMN_1792301, ILMN_1701875, ILMN_1709795, ILMN_1706592, ILMN_1691476, ILMN_1806908, ILMN_1773567, ILMN_1653028, ILMN_1667081, ILMN_1719759, ILMN_1706643, ILMN_2038777, ILMN_1798975, ILMN_1715748, ILMN_1668721, ILMN_1803094
hsa04512:ECM-receptor interaction	16	1.69133	2.84874	0.000361201	0.0582075	0.0197916	0.438005	340	84	5085	ILMN_1706592, ILMN_1666181, ILMN_1796094, ILMN_1752755, ILMN_1784863, ILMN_1773079, ILMN_1653028, ILMN_1773567, ILMN_1815308, ILMN_1719759, ILMN_1785272, ILMN_1677636, ILMN_1701308, ILMN_1729117, ILMN_1792679, ILMN_1706643, ILMN_1792301
hsa05130:Pathogenic Escherichia coli infection	12	1.2685	3.14861	0.00112565	0.170525	0.0456652	1.3592	340	57	5085	ILMN_1760027, ILMN_1663388, ILMN_1724686, ILMN_1724533, ILMN_1703477, ILMN_1795937, ILMN_1727402, ILMN_1674385, ILMN_1784300, ILMN_2038777, ILMN_1804530, ILMN_1740015
GO_Biological Processes_FAT
Term	Count	%	Fold Enrichment	PValue	Bonfer-roni	Benja-mini	FDR	List Total	Pop Hits	Pop Total	Genes
GO:0009611~response to wounding	74	7.82241	2.56632	1.20563e-13	3.63037e-10	3.63037e-10	2.17193e-10	736	530	13528	ILMN_1800540, ILMN_1765668, ILMN_1665865, ILMN_1808114, ILMN_1751346, ILMN_1775672, ILMN_1764788, ILMN_1724533, ILMN_1773613, ILMN_1815308, ILMN_1810910, ILMN_1796409, ILMN_1703538, ILMN_1729801, ILMN_1778087, ILMN_1792473, ILMN_1708934, ILMN_1731745, ILMN_1774287, ILMN_1796094, ILMN_1682530, ILMN_1784863, ILMN_1729180, ILMN_1781626, ILMN_1760027, ILMN_1804151, ILMN_1741003, ILMN_1723020, ILMN_17…
GO:0007398~ectoderm development	37	3.91121	3.41747	1.4377e-10	4.32892e-07	2.16446e-07	2.58989e-07	736	199	13528	ILMN_1657111, ILMN_1738546, ILMN_1779857, ILMN_1702127, ILMN_1806059, ILMN_1718395, ILMN_1666845, ILMN_1792568, ILMN_1721354, ILMN_1773079, ILMN_1777949, ILMN_1711174, ILMN_1803838, ILMN_1795359, ILMN_1773613, ILMN_1785272, ILMN_1701308, ILMN_1729117, ILMN_1770228, ILMN_1669046, ILMN_1727288, ILMN_1655614, ILMN_1716591, ILMN_1729161, ILMN_1808220, ILMN_1655884, ILMN_1773567, ILMN_1765574, ILMN_17…
GO:0008544~epidermis development	35	3.69979	3.49628	2.6027e-10	7.83672e-07	2.61224e-07	4.68852e-07	736	184	13528	ILMN_1657111, ILMN_1738546, ILMN_1779857, ILMN_1702127, ILMN_1806059, ILMN_1718395, ILMN_1666845, ILMN_1792568, ILMN_1773079, ILMN_1777949, ILMN_1711174, ILMN_1803838, ILMN_1795359, ILMN_1773613, ILMN_1785272, ILMN_1701308, ILMN_1729117, ILMN_1770228, ILMN_1669046, ILMN_1727288, ILMN_1655614, ILMN_1716591, ILMN_1729161, ILMN_1808220, ILMN_1655884, ILMN_1773567, ILMN_1751161, ILMN_1667154, ILMN_17…
GO:0009913~epidermal cell differentiation	19	2.00846	4.85039	3.59156e-08	0.000108136	2.70351e-05	6.46986e-05	736	72	13528	ILMN_1657111, ILMN_1716591, ILMN_1779857, ILMN_1808220, ILMN_1806059, ILMN_1702127, ILMN_1718395, ILMN_1777949, ILMN_1667154, ILMN_1711174, ILMN_1803838, ILMN_1773613, ILMN_1795359, ILMN_1710325, ILMN_1701239, ILMN_1743296, ILMN_1727288, ILMN_1757351, ILMN_1655614
GO:0030216~keratinocyte differentiation	18	1.90275	5.01285	5.33521e-08	0.00016063	3.21281e-05	9.61088e-05	736	66	13528	ILMN_1657111, ILMN_1716591, ILMN_1808220, ILMN_1806059, ILMN_1702127, ILMN_1718395, ILMN_1777949, ILMN_1667154, ILMN_1711174, ILMN_1803838, ILMN_1773613, ILMN_1795359, ILMN_1710325, ILMN_1701239, ILMN_1743296, ILMN_1727288, ILMN_1757351, ILMN_1655614
GO:0031424~keratinization	14	1.47992	5.98433	2.59592e-07	0.000781326	0.000130263	0.00046763	736	43	13528	ILMN_1657111, ILMN_1716591, ILMN_1808220, ILMN_1806059, ILMN_1702127, ILMN_1718395, ILMN_1777949, ILMN_1667154, ILMN_1711174, ILMN_1803838, ILMN_1795359, ILMN_1701239, ILMN_1743296, ILMN_1727288
GO:0042127~regulation of cell proliferation	75	7.92812	1.75163	2.15706e-06	0.00647388	0.000927416	0.00388568	736	787	13528	ILMN_1724480, ILMN_1665761, ILMN_1657129, ILMN_1779857, ILMN_1703477, ILMN_1737314, ILMN_1751656, ILMN_1765668, ILMN_1719236, ILMN_1699989, ILMN_1751346, ILMN_1775672, ILMN_1812461, ILMN_1671464, ILMN_1713686, ILMN_1666602, ILMN_1758418, ILMN_1810577, ILMN_1703538, ILMN_1740900, ILMN_1727402, ILMN_1792473, ILMN_1708934, ILMN_1723123, ILMN_1764729, ILMN_1773567, ILMN_1694432, ILMN_1669362, ILMN_17…
GO:0050727~regulation of inflammatory response	17	1.79704	4.11141	2.48076e-06	0.00744175	0.000933262	0.00446877	736	76	13528	ILMN_1654072, ILMN_1737314, ILMN_1805519, ILMN_1685078, ILMN_1765668, ILMN_1745607, ILMN_1695590, ILMN_1697220, ILMN_1764788, ILMN_1773006, ILMN_1749662, ILMN_1740938, ILMN_1804151, ILMN_1740586, ILMN_1785493, ILMN_1670305, ILMN_1734353
GO:0006954~inflammatory response	40	4.22833	2.26221	2.67702e-06	0.00802813	0.000895214	0.0048223	736	325	13528	ILMN_1800540, ILMN_1744604, ILMN_1765668, ILMN_1665865, ILMN_1745607, ILMN_1690342, ILMN_1722718, ILMN_1722622, ILMN_1687315, ILMN_1714991, ILMN_1790234, ILMN_1764788, ILMN_1709237, ILMN_1769129, ILMN_1724533, ILMN_1657181, ILMN_1810910, ILMN_1796409, ILMN_1718063, ILMN_1785902, ILMN_1703538, ILMN_1767113, ILMN_1671142, ILMN_1729801, ILMN_1781155, ILMN_1657234, ILMN_1792473, ILMN_1805519, ILMN_17…
GO:0030855~epithelial cell differentiation	23	2.43129	3.08577	4.4015e-06	0.0131655	0.00132442	0.00792859	736	137	13528	ILMN_1657111, ILMN_1716591, ILMN_1795937, ILMN_1808220, ILMN_1806059, ILMN_1702127, ILMN_1718395, ILMN_1777949, ILMN_1773567, ILMN_1667154, ILMN_1711174, ILMN_1803838, ILMN_1733998, ILMN_1795359, ILMN_1773613, ILMN_1749662, ILMN_1760778, ILMN_1710325, ILMN_1701239, ILMN_1743296, ILMN_1727288, ILMN_1757351, ILMN_1655614
GO:0060429~epithelium development	31	3.27696	2.5101	5.66994e-06	0.0169273	0.00155082	0.0102134	736	227	13528	ILMN_1657111, ILMN_1795937, ILMN_1702127, ILMN_1806059, ILMN_1718395, ILMN_1722718, ILMN_1753613, ILMN_1777949, ILMN_1711174, ILMN_1803838, ILMN_1795359, ILMN_1773613, ILMN_1760778, ILMN_1727288, ILMN_1655614, ILMN_1740900, ILMN_1716591, ILMN_1808220, ILMN_1764729, ILMN_1773567, ILMN_1765574, ILMN_1667154, ILMN_1733998, ILMN_1749662, ILMN_1752965, ILMN_1746158, ILMN_1710325, ILMN_1701239, ILMN_17…
GO:0006414~translational elongation	19	2.00846	3.45771	7.32756e-06	0.0218218	0.00183692	0.0131991	736	101	13528	ILMN_1762747, ILMN_1755115, ILMN_1808041, ILMN_1713369, ILMN_1717490, ILMN_1343289, ILMN_1807240, ILMN_1815292, ILMN_1737517, ILMN_1767409, ILMN_1800573, ILMN_1737650, ILMN_1653444, ILMN_1689725, ILMN_1752285, ILMN_1719476, ILMN_1691807, ILMN_1701689, ILMN_1810577, ILMN_1680437
GO:0007155~cell adhesion	66	6.97674	1.73301	1.41885e-05	0.041822	0.00328089	0.0255561	736	700	13528	ILMN_1733756, ILMN_1746676, ILMN_1702105, ILMN_1798892, ILMN_1795937, ILMN_1748384, ILMN_1719236, ILMN_1808114, ILMN_1663454, ILMN_1752932, ILMN_1812461, ILMN_1677636, ILMN_1704730, ILMN_1677200, ILMN_1791447, ILMN_1706592, ILMN_1696542, ILMN_1768940, ILMN_1725338, ILMN_1655884, ILMN_1731745, ILMN_1796094, ILMN_1784863, ILMN_1682530, ILMN_1773567, ILMN_1751161, ILMN_1812262, ILMN_1695290, ILMN_17…
GO:0022610~biological adhesion	66	6.97674	1.73054	1.46261e-05	0.0430837	0.00314073	0.0263442	736	701	13528	ILMN_1733756, ILMN_1746676, ILMN_1702105, ILMN_1798892, ILMN_1795937, ILMN_1748384, ILMN_1719236, ILMN_1808114, ILMN_1663454, ILMN_1752932, ILMN_1812461, ILMN_1677636, ILMN_1704730, ILMN_1677200, ILMN_1791447, ILMN_1706592, ILMN_1696542, ILMN_1768940, ILMN_1725338, ILMN_1655884, ILMN_1731745, ILMN_1796094, ILMN_1784863, ILMN_1682530, ILMN_1773567, ILMN_1751161, ILMN_1812262, ILMN_1695290, ILMN_17…
GO:0006955~immune response	65	6.87104	1.73149	1.69834e-05	0.049852	0.00340336	0.0305896	736	690	13528	ILMN_1800540, ILMN_1765668, ILMN_1696347, ILMN_1724148, ILMN_1715068, ILMN_1680965, ILMN_1673352, ILMN_1805750, ILMN_1764788, ILMN_1724533, ILMN_1680109, ILMN_1666594, ILMN_1718663, ILMN_1810910, ILMN_1796409, ILMN_1666602, ILMN_1758418, ILMN_1723480, ILMN_1780349, ILMN_1792885, ILMN_1791447, ILMN_1689655, ILMN_1674811, ILMN_1678143, ILMN_1672660, ILMN_1695311, ILMN_1774287, ILMN_1798706, ILMN_17…
GO_Cellular compartment_FAT
Term	Count	%	Fold Enrichment	PValue	Bonfer-roni	Benja-mini	FDR	List Total	Pop Hits	Pop Total	Genes
GO:0044421~extracellular region part	110	11.6279	2.07745	1.21082e-13	5.48698e-11	5.48698e-11	1.72007e-10	705	960	12782	ILMN_1733756, ILMN_1746471, ILMN_1693192, ILMN_1760347, ILMN_1665865, ILMN_1701748, ILMN_1790689, ILMN_1724533, ILMN_1671464, ILMN_1810910, ILMN_1775728, ILMN_1713686, ILMN_1796409, ILMN_1736700, ILMN_1707727, ILMN_1740900, ILMN_1701731, ILMN_1768940, ILMN_1796316, ILMN_1761540, ILMN_1741148, ILMN_1751161, ILMN_1703913, ILMN_1770800, ILMN_1752965, ILMN_1746465, ILMN_1798975, ILMN_1655595, ILMN_17…
GO:0005576~extracellular region	185	19.556	1.66873	1.97634e-13	8.95217e-11	4.47609e-11	2.80631e-10	705	2010	12782	ILMN_1733756, ILMN_1746471, ILMN_1658356, ILMN_1760347, ILMN_1693192, ILMN_1672717, ILMN_1665865, ILMN_1680965, ILMN_1701748, ILMN_1684308, ILMN_1790689, ILMN_1724533, ILMN_1671464, ILMN_1810910, ILMN_1796409, ILMN_1775728, ILMN_1713686, ILMN_1727532, ILMN_1768469, ILMN_1780349, ILMN_1736700, ILMN_1766264, ILMN_1707727, ILMN_1740900, ILMN_1701731, ILMN_1768940, ILMN_1796316, ILMN_1776151, ILMN_17…
GO:0005615~extracellular space	75	7.92812	1.98509	1.42758e-08	6.46689e-06	2.15564e-06	2.02722e-05	705	685	12782	ILMN_1746471, ILMN_1760347, ILMN_1685078, ILMN_1665865, ILMN_1751346, ILMN_1665823, ILMN_1724533, ILMN_1671464, ILMN_1810910, ILMN_1713686, ILMN_1775728, ILMN_1796409, ILMN_1758418, ILMN_1791447, ILMN_1707727, ILMN_1740900, ILMN_1811313, ILMN_1701731, ILMN_1708934, ILMN_1796316, ILMN_1726666, ILMN_1761540, ILMN_1658643, ILMN_1669362, ILMN_1668063, ILMN_1740938, ILMN_1804151, ILMN_1739608, ILMN_17…
GO:0005578~proteinaceous extracellular matrix	45	4.75687	2.5496	1.67529e-08	7.58904e-06	1.89727e-06	2.37899e-05	705	320	12782	ILMN_1733756, ILMN_1666672, ILMN_1693192, ILMN_1700541, ILMN_1701748, ILMN_1752755, ILMN_1773079, ILMN_1760727, ILMN_1697268, ILMN_1747118, ILMN_1811387, ILMN_1785272, ILMN_1701308, ILMN_1677636, ILMN_1729117, ILMN_1711514, ILMN_1792301, ILMN_1725090, ILMN_1733415, ILMN_1651958, ILMN_1707727, ILMN_1656287, ILMN_1784840, ILMN_1695880, ILMN_1740900, ILMN_1766914, ILMN_1696974, ILMN_1790529, ILMN_16…
GO:0031012~extracellular matrix	46	4.86258	2.4174	5.7901e-08	2.62288e-05	5.24582e-06	8.2222e-05	705	345	12782	ILMN_1733756, ILMN_1666672, ILMN_1693192, ILMN_1700541, ILMN_1701748, ILMN_1752755, ILMN_1773079, ILMN_1760727, ILMN_1697268, ILMN_1790689, ILMN_1747118, ILMN_1811387, ILMN_1785272, ILMN_1701308, ILMN_1677636, ILMN_1729117, ILMN_1711514, ILMN_1792301, ILMN_1725090, ILMN_1733415, ILMN_1651958, ILMN_1707727, ILMN_1656287, ILMN_1784840, ILMN_1695880, ILMN_1740900, ILMN_1766914, ILMN_1696974, ILMN_17…
GO:0001533~cornified envelope	11	1.16279	9.06525	8.52293e-08	3.86081e-05	6.43479e-06	0.000121029	705	22	12782	ILMN_1803838, ILMN_1716591, ILMN_1795359, ILMN_1702127, ILMN_1806059, ILMN_1710325, ILMN_1701239, ILMN_1727288, ILMN_1667154, ILMN_1655614, ILMN_1711174
GO:0005581~collagen	12	1.2685	6.21617	1.61818e-06	0.000732766	0.000104714	0.00229786	705	35	12782	ILMN_1695880, ILMN_1733756, ILMN_1785272, ILMN_1701308, ILMN_1768940, ILMN_1790529, ILMN_1729117, ILMN_1706643, ILMN_1742534, ILMN_1773079, ILMN_1653028, ILMN_1751161
GO:0044420~extracellular matrix part	20	2.11416	3.09923	1.99231e-05	0.00898467	0.00112752	0.028288	705	117	12782	ILMN_1695880, ILMN_1733756, ILMN_1766914, ILMN_1696974, ILMN_1768940, ILMN_1790529, ILMN_1742534, ILMN_1773079, ILMN_1653028, ILMN_1773567, ILMN_1760727, ILMN_1751161, ILMN_1811387, ILMN_1719759, ILMN_1785272, ILMN_1701308, ILMN_1703913, ILMN_1729117, ILMN_1706643, ILMN_1792301, ILMN_1733415
GO:0005829~cytosol	108	11.4165	1.47225	3.07168e-05	0.0138186	0.00154491	0.0436104	705	1330	12782	ILMN_1755115, ILMN_1723486, ILMN_1738993, ILMN_1699989, ILMN_1653444, ILMN_1689725, ILMN_1752285, ILMN_1719476, ILMN_1685722, ILMN_1707627, ILMN_1736597, ILMN_1771026, ILMN_1792323, ILMN_1662358, ILMN_1737269, ILMN_1701731, ILMN_1710756, ILMN_1767409, ILMN_1804822, ILMN_1746561, ILMN_1655497, ILMN_1671478, ILMN_1777534, ILMN_1723020, ILMN_1798256, ILMN_1652237, ILMN_1779875, ILMN_1690939, ILMN_18…
GO:0005911~cell-cell junction	23	2.43129	2.19474	0.000774259	0.295928	0.0344791	1.09388	705	190	12782	ILMN_1746676, ILMN_1703477, ILMN_1733094, ILMN_1725338, ILMN_1769388, ILMN_1719236, ILMN_1718268, ILMN_1663454, ILMN_1663444, ILMN_1729095, ILMN_1680132, ILMN_1718671, ILMN_1724686, ILMN_1663526, ILMN_1655468, ILMN_1674344, ILMN_1792679, ILMN_1746801, ILMN_1782125, ILMN_1701875, ILMN_1770290, ILMN_1727288, ILMN_1655614
GO_Molecular function_FAT
Term	Count	%	Fold Enrichment	PValue	Bonfer-roni	Benja-mini	FDR	List Total	Pop Hits	Pop Total	Genes
GO:0005198~structural molecule activity	69	7.29387	2.00422	4.29485e-08	3.80087e-05	3.80087e-05	6.68004e-05	705	634	12983	ILMN_1733756, ILMN_1746676, ILMN_1738546, ILMN_1755115, ILMN_1762747, ILMN_1716733, ILMN_1666845, ILMN_1792568, ILMN_1663454, ILMN_1721354, ILMN_1712075, ILMN_1653444, ILMN_1711174, ILMN_1689725, ILMN_1752285, ILMN_1719476, ILMN_1701308, ILMN_1677636, ILMN_1757604, ILMN_1698995, ILMN_1770228, ILMN_1810577, ILMN_1801428, ILMN_1733415, ILMN_1811313, ILMN_1716591, ILMN_1672660, ILMN_1768940, ILMN_17…
GO:0005201~extracellular matrix structural constituent	17	1.79704	3.64029	1.29432e-05	0.0113895	0.00571105	0.0201295	705	86	12983	ILMN_1733756, ILMN_1784840, ILMN_1768940, ILMN_1790529, ILMN_1700541, ILMN_1742534, ILMN_1773079, ILMN_1653028, ILMN_1697268, ILMN_1774602, ILMN_1785272, ILMN_1701308, ILMN_1677636, ILMN_1729117, ILMN_1781374, ILMN_1733415, ILMN_1651958

## Sheet: SCCvsAK
Result DAVID analysis SCC vs AK - Benjamini <0.05
KEGG_pathways
Term	Count	%	Fold Enrichment	PValue	Bonfer-roni	Benja-mini	FDR	List Total	Pop Hits	Pop Total	Genes
hsa04510:Focal adhesion	29	5.27273	3.47705	8.28559e-09	1.25941e-06	1.25941e-06	9.91704e-06	211	201	5085	ILMN_1798892, ILMN_1721022, ILMN_1724994, ILMN_1735220, ILMN_1704961, ILMN_1704599, ILMN_1688480, ILMN_1677636, ILMN_1701308, ILMN_1701204, ILMN_1653824, ILMN_1729117, ILMN_1792679, ILMN_1714820, ILMN_1789507, ILMN_1760303, ILMN_1792301, ILMN_1701424, ILMN_1658709, ILMN_1687583, ILMN_1706505, ILMN_1653028, ILMN_1752968, ILMN_1667081, ILMN_1719759, ILMN_1685397, ILMN_1715684, ILMN_1688642, ILMN_17…
hsa04512:ECM-receptor interaction	18	3.27273	5.16418	3.41094e-08	5.18462e-06	2.59231e-06	4.08256e-05	211	84	5085	ILMN_1701424, ILMN_1658709, ILMN_1706505, ILMN_1724994, ILMN_1653028, ILMN_1704599, ILMN_1752968, ILMN_1719759, ILMN_1685397, ILMN_1701308, ILMN_1677636, ILMN_1653824, ILMN_1729117, ILMN_1715684, ILMN_1714820, ILMN_1792679, ILMN_1789507, ILMN_1688642, ILMN_1792301
hsa05222:Small cell lung cancer	16	2.90909	4.59039	1.24403e-06	0.000189075	6.30288e-05	0.00148897	211	84	5085	ILMN_1701424, ILMN_1658709, ILMN_1724994, ILMN_1687315, ILMN_1653028, ILMN_1704599, ILMN_1688480, ILMN_1677511, ILMN_1752968, ILMN_1685397, ILMN_1653824, ILMN_1715684, ILMN_1714820, ILMN_1760303, ILMN_1688642, ILMN_1792301, ILMN_1802615
hsa05200:Pathways in cancer	30	5.45455	2.20422	6.3849e-05	0.00965841	0.0024234	0.0763942	211	328	5085	ILMN_1724480, ILMN_1681283, ILMN_1724994, ILMN_1691364, ILMN_1687315, ILMN_1704599, ILMN_1688480, ILMN_1677511, ILMN_1715715, ILMN_1701204, ILMN_1653824, ILMN_1714820, ILMN_1760303, ILMN_1780349, ILMN_1792301, ILMN_1722244, ILMN_1701424, ILMN_1796316, ILMN_1658709, ILMN_1800317, ILMN_1723123, ILMN_1653028, ILMN_1752968, ILMN_1690105, ILMN_1685397, ILMN_1666392, ILMN_1715684, ILMN_1688642, ILMN_18…
hsa04060:Cytokine-cytokine receptor interaction	25	4.54545	2.29957	0.000167385	0.0251237	0.005076	0.20016	211	262	5085	ILMN_1704154, ILMN_1695107, ILMN_1765668, ILMN_1718552, ILMN_1769129, ILMN_1740609, ILMN_1701204, ILMN_1689111, ILMN_1768505, ILMN_1741566, ILMN_1791447, ILMN_1738006, ILMN_1774685, ILMN_1775501, ILMN_1772964, ILMN_1697717, ILMN_1791759, ILMN_1719597, ILMN_1783593, ILMN_1658483, ILMN_1664912, ILMN_1700686, ILMN_1775814, ILMN_1699265, ILMN_1689004, ILMN_1677505
hsa00010:Glycolysis / Gluconeogenesis	10	1.81818	4.01659	0.00069471	0.100245	0.0174514	0.828339	211	60	5085	ILMN_1672650, ILMN_1793859, ILMN_1723486, ILMN_1764309, ILMN_1710756, ILMN_1343295, ILMN_1802252, ILMN_1661366, ILMN_1714197, ILMN_2038778, ILMN_1736700, ILMN_1794825
hsa00330:Arginine and proline metabolism	9	1.63636	4.09237	0.00131915	0.181796	0.0282564	1.56752	211	53	5085	ILMN_1793859, ILMN_1794595, ILMN_1756469, ILMN_1753342, ILMN_1708778, ILMN_1667994, ILMN_1694305, ILMN_1748591, ILMN_1729180, ILMN_1794825
GO_Biological Processes_FAT
Term	Count	%	Fold Enrichment	PValue	Bonfer-roni	Benja-mini	FDR	List Total	Pop Hits	Pop Total	Genes
GO:0008544~epidermis development	34	6.18182	5.81335	3.29596e-16	8.46323e-13	8.46323e-13	5.88418e-13	430	184	13528	ILMN_1738546, ILMN_1711117, ILMN_1801632, ILMN_1725510, ILMN_1718395, ILMN_1666845, ILMN_1806607, ILMN_1777949, ILMN_1704599, ILMN_1711174, ILMN_1669299, ILMN_1677511, ILMN_1795359, ILMN_1701308, ILMN_1729117, ILMN_1653824, ILMN_1665035, ILMN_1751465, ILMN_1721134, ILMN_1701424, ILMN_1808220, ILMN_1655884, ILMN_1706505, ILMN_1697733, ILMN_1684391, ILMN_1785699, ILMN_1770612, ILMN_1698666, ILMN_16…
GO:0007398~ectoderm development	34	6.18182	5.37515	4.222e-15	1.07201e-11	5.36005e-12	7.4607e-12	430	199	13528	ILMN_1738546, ILMN_1711117, ILMN_1801632, ILMN_1725510, ILMN_1718395, ILMN_1666845, ILMN_1806607, ILMN_1777949, ILMN_1704599, ILMN_1711174, ILMN_1669299, ILMN_1677511, ILMN_1795359, ILMN_1701308, ILMN_1729117, ILMN_1653824, ILMN_1665035, ILMN_1751465, ILMN_1721134, ILMN_1701424, ILMN_1808220, ILMN_1655884, ILMN_1706505, ILMN_1697733, ILMN_1684391, ILMN_1785699, ILMN_1770612, ILMN_1698666, ILMN_16…
GO:0042127~regulation of cell proliferation	66	12	2.63836	7.85224e-13	1.99535e-09	6.65116e-10	1.38785e-09	430	787	13528	ILMN_1724480, ILMN_1651942, ILMN_1801632, ILMN_1737314, ILMN_1765668, ILMN_1721022, ILMN_1681283, ILMN_1803392, ILMN_1735220, ILMN_1806607, ILMN_1775672, ILMN_1812461, ILMN_1740609, ILMN_1814327, ILMN_1715715, ILMN_1701204, ILMN_1714820, ILMN_1722244, ILMN_1786125, ILMN_1714433, ILMN_1687583, ILMN_1658709, ILMN_1656057, ILMN_1723123, ILMN_1718671, ILMN_1740938, ILMN_1777534, ILMN_1763260, ILMN_16…
GO:0007155~cell adhesion	57	10.3636	2.56178	1.29575e-10	3.2925e-07	8.23124e-08	2.29006e-07	430	700	13528	ILMN_1798892, ILMN_1748384, ILMN_1808114, ILMN_1752932, ILMN_1812461, ILMN_1704294, ILMN_1677636, ILMN_1754795, ILMN_1805665, ILMN_1704730, ILMN_1775486, ILMN_1714820, ILMN_1663685, ILMN_1781388, ILMN_1722872, ILMN_1791447, ILMN_1658709, ILMN_1655884, ILMN_1709590, ILMN_1730928, ILMN_1752968, ILMN_1685397, ILMN_1663716, ILMN_1718984, ILMN_1688642, ILMN_1696585, ILMN_1670490, ILMN_1723564, ILMN_18…
GO:0022610~biological adhesion	57	10.3636	2.55813	1.33975e-10	3.4043e-07	6.8086e-08	2.36783e-07	430	701	13528	ILMN_1798892, ILMN_1748384, ILMN_1808114, ILMN_1752932, ILMN_1812461, ILMN_1704294, ILMN_1677636, ILMN_1754795, ILMN_1805665, ILMN_1704730, ILMN_1775486, ILMN_1714820, ILMN_1663685, ILMN_1781388, ILMN_1722872, ILMN_1791447, ILMN_1658709, ILMN_1655884, ILMN_1709590, ILMN_1730928, ILMN_1752968, ILMN_1685397, ILMN_1663716, ILMN_1718984, ILMN_1688642, ILMN_1696585, ILMN_1670490, ILMN_1723564, ILMN_18…
GO:0008285~negative regulation of cell proliferation	38	6.90909	3.31163	2.88562e-10	7.33235e-07	1.22206e-07	5.09994e-07	430	361	13528	ILMN_1724480, ILMN_1822155, ILMN_1801632, ILMN_1737314, ILMN_1765668, ILMN_1725510, ILMN_1803392, ILMN_1806607, ILMN_1735220, ILMN_1687315, ILMN_1775672, ILMN_1760727, ILMN_1790234, ILMN_1812461, ILMN_1677511, ILMN_1682846, ILMN_1715715, ILMN_1750101, ILMN_1740586, ILMN_1741566, ILMN_1791702, ILMN_1778991, ILMN_1722244, ILMN_1775501, ILMN_1805519, ILMN_1687583, ILMN_1740418, ILMN_1785699, ILMN_18…
GO:0009611~response to wounding	47	8.54545	2.78989	4.89192e-10	1.24304e-06	1.77577e-07	8.64582e-07	430	530	13528	ILMN_1765668, ILMN_1681283, ILMN_1808114, ILMN_1718552, ILMN_1775672, ILMN_1810910, ILMN_1704294, ILMN_1767766, ILMN_1717163, ILMN_1772964, ILMN_1713182, ILMN_1656057, ILMN_1729180, ILMN_1666507, ILMN_1752968, ILMN_1804151, ILMN_1763260, ILMN_1723684, ILMN_1670490, ILMN_1810835, ILMN_1744381, ILMN_1801043, ILMN_1687315, ILMN_1748915, ILMN_1790234, ILMN_1769129, ILMN_1671928, ILMN_1792679, ILMN_17…
GO:0030216~keratinocyte differentiation	14	2.54545	6.67343	1.21196e-07	0.000307912	3.84942e-05	0.000214198	430	66	13528	ILMN_1721134, ILMN_1808220, ILMN_1718395, ILMN_1806607, ILMN_1777949, ILMN_1704599, ILMN_1669299, ILMN_1711174, ILMN_1681783, ILMN_1697448, ILMN_1795359, ILMN_1669888, ILMN_1810835, ILMN_1756522
GO:0009913~epidermal cell differentiation	14	2.54545	6.11731	3.53483e-07	0.000897796	9.97949e-05	0.000624732	430	72	13528	ILMN_1721134, ILMN_1808220, ILMN_1718395, ILMN_1806607, ILMN_1777949, ILMN_1704599, ILMN_1669299, ILMN_1711174, ILMN_1681783, ILMN_1697448, ILMN_1795359, ILMN_1669888, ILMN_1810835, ILMN_1756522
GO:0032101~regulation of response to external stimulus	20	3.63636	3.95729	6.78097e-07	0.00172156	0.00017229	0.00119844	430	159	13528	ILMN_1744381, ILMN_1796629, ILMN_1713182, ILMN_1737314, ILMN_1805519, ILMN_1687583, ILMN_1765668, ILMN_1710386, ILMN_1656057, ILMN_1740418, ILMN_1653751, ILMN_1677511, ILMN_1804948, ILMN_1683263, ILMN_1814327, ILMN_1711899, ILMN_1740938, ILMN_1804151, ILMN_1740586, ILMN_1689111, ILMN_1670490, ILMN_1791447
GO:0030855~epithelial cell differentiation	18	3.27273	4.13349	1.5472e-06	0.00392373	0.000357341	0.00273444	430	137	13528	ILMN_1721134, ILMN_1808220, ILMN_1801632, ILMN_1718395, ILMN_1806607, ILMN_1785699, ILMN_1777949, ILMN_1704599, ILMN_1669299, ILMN_1711174, ILMN_1681783, ILMN_1697448, ILMN_1795359, ILMN_1669888, ILMN_1665035, ILMN_1741566, ILMN_1810835, ILMN_1756522
GO:0010035~response to inorganic substance	22	4	3.37625	2.27408e-06	0.00576179	0.000481422	0.00401906	430	205	13528	ILMN_1744381, ILMN_1801043, ILMN_1687583, ILMN_1712305, ILMN_1715068, ILMN_1704961, ILMN_1687315, ILMN_1691364, ILMN_1775672, ILMN_1729180, ILMN_1688480, ILMN_1677511, ILMN_1697448, ILMN_1728049, ILMN_1809931, ILMN_1690105, ILMN_1701308, ILMN_1740938, ILMN_1665035, ILMN_1777296, ILMN_1651958, ILMN_1662795, ILMN_1767766
GO:0006954~inflammatory response	28	5.09091	2.71044	4.99951e-06	0.0126234	0.000976738	0.00883561	430	325	13528	ILMN_1765668, ILMN_1681283, ILMN_1718552, ILMN_1687315, ILMN_1748915, ILMN_1790234, ILMN_1769129, ILMN_1810910, ILMN_1767113, ILMN_1671142, ILMN_1785732, ILMN_1767766, ILMN_1775501, ILMN_1772964, ILMN_1781155, ILMN_1713182, ILMN_1805519, ILMN_1777190, ILMN_1791759, ILMN_1719597, ILMN_1730995, ILMN_1783593, ILMN_1681783, ILMN_1753823, ILMN_1658483, ILMN_1804151, ILMN_1670490, ILMN_1723684, ILMN_17…
GO:0043627~response to estrogen stimulus	15	2.72727	4.49435	5.55075e-06	0.0140055	0.00100696	0.00980977	430	105	13528	ILMN_1775501, ILMN_1805519, ILMN_1687583, ILMN_1740418, ILMN_1735220, ILMN_1651611, ILMN_1688480, ILMN_1677511, ILMN_1667081, ILMN_1697448, ILMN_1727652, ILMN_1775814, ILMN_1741566, ILMN_1662795, ILMN_1786125
GO:0006928~cell motion	35	6.36364	2.31814	8.19437e-06	0.0206067	0.00138717	0.0144815	430	475	13528	ILMN_1688868, ILMN_1812031, ILMN_1782918, ILMN_1681283, ILMN_1808114, ILMN_1735220, ILMN_1656111, ILMN_1704961, ILMN_1763390, ILMN_1760727, ILMN_1669299, ILMN_1677511, ILMN_1701204, ILMN_1659895, ILMN_1714820, ILMN_1792679, ILMN_1689111, ILMN_1722872, ILMN_1741566, ILMN_1791447, ILMN_1811313, ILMN_1775501, ILMN_1805519, ILMN_1725852, ILMN_1706505, ILMN_1656057, ILMN_1666507, ILMN_1730928, ILMN_16…
GO:0060429~epithelium development	22	4	3.04903	1.12966e-05	0.0282968	0.00179245	0.0199634	430	227	13528	ILMN_1721134, ILMN_1808220, ILMN_1801632, ILMN_1718395, ILMN_1806607, ILMN_1785699, ILMN_1777949, ILMN_1704599, ILMN_1711174, ILMN_1669299, ILMN_1681783, ILMN_1697448, ILMN_1795359, ILMN_1666392, ILMN_1701204, ILMN_1665035, ILMN_1669888, ILMN_1763012, ILMN_1741566, ILMN_1810835, ILMN_1662795, ILMN_1756522
GO:0010038~response to metal ion	16	2.90909	3.90207	1.41704e-05	0.0353668	0.00211584	0.0250414	430	129	13528	ILMN_1801043, ILMN_1687583, ILMN_1712305, ILMN_1715068, ILMN_1687315, ILMN_1704961, ILMN_1729180, ILMN_1688480, ILMN_1677511, ILMN_1697448, ILMN_1728049, ILMN_1809931, ILMN_1665035, ILMN_1777296, ILMN_1662795, ILMN_1651958
GO:0044236~multicellular organismal metabolic process	9	1.63636	7.65255	1.64765e-05	0.0410029	0.00232325	0.0291161	430	37	13528	ILMN_1701308, ILMN_1751028, ILMN_1796316, ILMN_1741847, ILMN_1706505, ILMN_1775814, ILMN_1681283, ILMN_1763260, ILMN_1784459, ILMN_1726448
GO:0045596~negative regulation of cell differentiation	21	3.81818	3.05866	1.8027e-05	0.0447737	0.00240799	0.0318555	430	216	13528	ILMN_1724480, ILMN_1697717, ILMN_1737314, ILMN_1811468, ILMN_1805519, ILMN_1687583, ILMN_1785699, ILMN_1775672, ILMN_1763390, ILMN_1653751, ILMN_1688480, ILMN_1666392, ILMN_1763487, ILMN_1714820, ILMN_1740586, ILMN_1690621, ILMN_1741566, ILMN_1802615, ILMN_1767766, ILMN_1784287, ILMN_1722244
GO:0032963~collagen metabolic process	8	1.45455	8.9887	2.04042e-05	0.0505265	0.00258902	0.0360556	430	28	13528	ILMN_1701308, ILMN_1751028, ILMN_1796316, ILMN_1741847, ILMN_1706505, ILMN_1681283, ILMN_1763260, ILMN_1784459, ILMN_1726448
GO:0044259~multicellular organismal macromolecule metabolic process	8	1.45455	8.11883	4.17339e-05	0.100619	0.00503718	0.0737335	430	31	13528	ILMN_1701308, ILMN_1751028, ILMN_1796316, ILMN_1741847, ILMN_1706505, ILMN_1681283, ILMN_1763260, ILMN_1784459, ILMN_1726448
GO:0009725~response to hormone stimulus	28	5.09091	2.40025	4.43263e-05	0.106524	0.00510672	0.0783119	430	367	13528	ILMN_1793859, ILMN_1721022, ILMN_1735220, ILMN_1651611, ILMN_1691364, ILMN_1687315, ILMN_1760727, ILMN_1688480, ILMN_1677511, ILMN_1701308, ILMN_1668411, ILMN_1727652, ILMN_1760303, ILMN_1749792, ILMN_1741566, ILMN_1651958, ILMN_1786125, ILMN_1775501, ILMN_1781155, ILMN_1805519, ILMN_1687583, ILMN_1740418, ILMN_1729180, ILMN_1667081, ILMN_1697448, ILMN_1690105, ILMN_1775814, ILMN_1662795, ILMN_17…
GO:0001944~vasculature development	22	4	2.75749	5.05555e-05	0.120555	0.00556986	0.0893125	430	251	13528	ILMN_1796629, ILMN_1775501, ILMN_1690939, ILMN_1688868, ILMN_1687583, ILMN_1766319, ILMN_1706505, ILMN_1656057, ILMN_1681283, ILMN_1760727, ILMN_1711899, ILMN_1701308, ILMN_1740938, ILMN_1701204, ILMN_1689111, ILMN_1689004, ILMN_1722872, ILMN_1670490, ILMN_1791447, ILMN_1763260, ILMN_1688630, ILMN_1707727, ILMN_1784287, ILMN_1790338
GO:0031424~keratinization	9	1.63636	6.58475	5.23819e-05	0.124628	0.00553072	0.0925376	430	43	13528	ILMN_1721134, ILMN_1795359, ILMN_1808220, ILMN_1718395, ILMN_1777949, ILMN_1810835, ILMN_1756522, ILMN_1669299, ILMN_1711174
GO:0008284~positive regulation of cell proliferation	30	5.45455	2.27974	5.65709e-05	0.133896	0.00573353	0.0999345	430	414	13528	ILMN_1651942, ILMN_1737314, ILMN_1681283, ILMN_1721022, ILMN_1691364, ILMN_1760727, ILMN_1688480, ILMN_1677511, ILMN_1740609, ILMN_1701204, ILMN_1714820, ILMN_1748591, ILMN_1768505, ILMN_1751465, ILMN_1786125, ILMN_1714433, ILMN_1775501, ILMN_1781155, ILMN_1805519, ILMN_1658709, ILMN_1791759, ILMN_1723123, ILMN_1785699, ILMN_1680512, ILMN_1667081, ILMN_1690105, ILMN_1793990, ILMN_1777534, ILMN_17…
GO:0031099~regeneration	11	2	5.01544	5.90387e-05	0.139311	0.00575345	0.104292	430	69	13528	ILMN_1744381, ILMN_1752968, ILMN_1801043, ILMN_1784749, ILMN_1779558, ILMN_1656057, ILMN_1687315, ILMN_1729180, ILMN_1815086, ILMN_1786125, ILMN_1666507, ILMN_1688480
GO:0055066~di-, tri-valent inorganic cation homeostasis	21	3.81818	2.76431	7.63594e-05	0.176372	0.00716078	0.134869	430	239	13528	ILMN_1796629, ILMN_1775501, ILMN_1805519, ILMN_1687583, ILMN_1655884, ILMN_1740418, ILMN_1718552, ILMN_1690957, ILMN_1775672, ILMN_1683658, ILMN_1783593, ILMN_1769129, ILMN_1740609, ILMN_1814327, ILMN_1740938, ILMN_1739608, ILMN_1689111, ILMN_1795166, ILMN_1751062, ILMN_1791447, ILMN_1701441, ILMN_1773963
GO:0009719~response to endogenous stimulus	29	5.27273	2.25272	9.516e-05	0.214797	0.008599	0.168049	430	405	13528	ILMN_1793859, ILMN_1721022, ILMN_1735220, ILMN_1651611, ILMN_1691364, ILMN_1687315, ILMN_1760727, ILMN_1688480, ILMN_1677511, ILMN_1701308, ILMN_1668411, ILMN_1727652, ILMN_1760303, ILMN_1749792, ILMN_1741566, ILMN_1651958, ILMN_1786125, ILMN_1775501, ILMN_1781155, ILMN_1805519, ILMN_1687583, ILMN_1740418, ILMN_1729180, ILMN_1667081, ILMN_1697448, ILMN_1690105, ILMN_1775814, ILMN_1662795, ILMN_17…
GO:0010033~response to organic substance	43	7.81818	1.87628	0.000101137	0.226633	0.00882296	0.178595	430	721	13528	ILMN_1793859, ILMN_1801043, ILMN_1721022, ILMN_1735220, ILMN_1715068, ILMN_1651611, ILMN_1687315, ILMN_1691364, ILMN_1760727, ILMN_1688480, ILMN_1677511, ILMN_1701308, ILMN_1668411, ILMN_1727652, ILMN_1712888, ILMN_1686367, ILMN_1760303, ILMN_1749792, ILMN_1741566, ILMN_1651958, ILMN_1767766, ILMN_1786125, ILMN_1775501, ILMN_1796629, ILMN_1781155, ILMN_1789074, ILMN_1805519, ILMN_1687583, ILMN_16…
GO:0001568~blood vessel development	21	3.81818	2.69661	0.000107478	0.238995	0.00906253	0.189782	430	245	13528	ILMN_1796629, ILMN_1775501, ILMN_1690939, ILMN_1688868, ILMN_1687583, ILMN_1766319, ILMN_1706505, ILMN_1656057, ILMN_1681283, ILMN_1760727, ILMN_1711899, ILMN_1701308, ILMN_1740938, ILMN_1701204, ILMN_1689111, ILMN_1689004, ILMN_1722872, ILMN_1791447, ILMN_1763260, ILMN_1688630, ILMN_1707727, ILMN_1784287, ILMN_1790338
GO:0030198~extracellular matrix organization	13	2.36364	3.93256	0.000109532	0.242957	0.00893837	0.193406	430	104	13528	ILMN_1666672, ILMN_1796316, ILMN_1706505, ILMN_1724994, ILMN_1683658, ILMN_1747118, ILMN_1711899, ILMN_1701308, ILMN_1751028, ILMN_1729117, ILMN_1789507, ILMN_1708107, ILMN_1688630
GO:0042592~homeostatic process	44	8	1.84322	0.000123382	0.26914	0.00975008	0.217837	430	751	13528	ILMN_1744381, ILMN_1737163, ILMN_1737314, ILMN_1676609, ILMN_1765668, ILMN_1681283, ILMN_1718552, ILMN_1715068, ILMN_1690957, ILMN_1651611, ILMN_1775672, ILMN_1760727, ILMN_1769129, ILMN_1791226, ILMN_1740609, ILMN_1814327, ILMN_1785095, ILMN_1689037, ILMN_1689111, ILMN_1736700, ILMN_1791447, ILMN_1724658, ILMN_1767766, ILMN_1773963, ILMN_1775501, ILMN_1796629, ILMN_1781155, ILMN_1805519, ILMN_16…
GO:0018149~peptide cross-linking	7	1.27273	8.47013	0.000131783	0.284578	0.0100966	0.232653	430	26	13528	ILMN_1721134, ILMN_1681783, ILMN_1717163, ILMN_1666672, ILMN_1679391, ILMN_1669888, ILMN_1711174
GO:0048545~response to steroid hormone stimulus	18	3.27273	2.94942	0.00013216	0.285263	0.00982903	0.233318	430	192	13528	ILMN_1793859, ILMN_1775501, ILMN_1805519, ILMN_1687583, ILMN_1740418, ILMN_1735220, ILMN_1687315, ILMN_1651611, ILMN_1688480, ILMN_1677511, ILMN_1667081, ILMN_1697448, ILMN_1701308, ILMN_1727652, ILMN_1775814, ILMN_1741566, ILMN_1662795, ILMN_1786125
GO:0006935~chemotaxis	16	2.90909	3.14605	0.000173562	0.356645	0.0125226	0.306304	430	160	13528	ILMN_1775501, ILMN_1690939, ILMN_1772964, ILMN_1791759, ILMN_1656057, ILMN_1718552, ILMN_1719597, ILMN_1680965, ILMN_1666507, ILMN_1783593, ILMN_1769129, ILMN_1740609, ILMN_1700686, ILMN_1689111, ILMN_1705442, ILMN_1791447, ILMN_1677505
GO:0042330~taxis	16	2.90909	3.14605	0.000173562	0.356645	0.0125226	0.306304	430	160	13528	ILMN_1775501, ILMN_1690939, ILMN_1772964, ILMN_1791759, ILMN_1656057, ILMN_1718552, ILMN_1719597, ILMN_1680965, ILMN_1666507, ILMN_1783593, ILMN_1769129, ILMN_1740609, ILMN_1700686, ILMN_1689111, ILMN_1705442, ILMN_1791447, ILMN_1677505
GO:0048878~chemical homeostasis	33	6	2.02773	0.000201469	0.400695	0.0141211	0.355472	430	512	13528	ILMN_1744381, ILMN_1676609, ILMN_1681283, ILMN_1718552, ILMN_1715068, ILMN_1690957, ILMN_1651611, ILMN_1775672, ILMN_1769129, ILMN_1740609, ILMN_1814327, ILMN_1785095, ILMN_1689037, ILMN_1689111, ILMN_1791447, ILMN_1724658, ILMN_1773963, ILMN_1775501, ILMN_1796629, ILMN_1805519, ILMN_1655884, ILMN_1687583, ILMN_1740418, ILMN_1785699, ILMN_1683658, ILMN_1783593, ILMN_1724686, ILMN_1696187, ILMN_17…
GO:0042327~positive regulation of phosphorylation	12	2.18182	3.89202	0.000245606	0.464289	0.0167277	0.433188	430	97	13528	ILMN_1667081, ILMN_1775501, ILMN_1796629, ILMN_1781155, ILMN_1701204, ILMN_1805519, ILMN_1687583, ILMN_1710386, ILMN_1775814, ILMN_1741566, ILMN_1760727, ILMN_1688480
GO:0030199~collagen fibril organization	7	1.27273	7.59391	0.000250845	0.471376	0.0166358	0.442409	430	29	13528	ILMN_1711899, ILMN_1701308, ILMN_1751028, ILMN_1729117, ILMN_1706505, ILMN_1789507, ILMN_1708107
GO:0051272~positive regulation of cell motion	12	2.18182	3.8523	0.000268936	0.495133	0.0173719	0.474245	430	98	13528	ILMN_1781155, ILMN_1737314, ILMN_1791759, ILMN_1658709, ILMN_1796316, ILMN_1667519, ILMN_1681283, ILMN_1701204, ILMN_1689111, ILMN_1760303, ILMN_1791447, ILMN_1763260, ILMN_1670490, ILMN_1687538
GO:0055080~cation homeostasis	22	4	2.42004	0.000312865	0.54847	0.0196816	0.551507	430	286	13528	ILMN_1796629, ILMN_1775501, ILMN_1805519, ILMN_1687583, ILMN_1655884, ILMN_1740418, ILMN_1718552, ILMN_1690957, ILMN_1775672, ILMN_1683658, ILMN_1783593, ILMN_1769129, ILMN_1740609, ILMN_1814327, ILMN_1740938, ILMN_1785095, ILMN_1739608, ILMN_1689111, ILMN_1795166, ILMN_1751062, ILMN_1791447, ILMN_1701441, ILMN_1773963
GO:0030036~actin cytoskeleton organization	19	3.45455	2.64491	0.000318217	0.554571	0.0195315	0.560916	430	226	13528	ILMN_1798892, ILMN_1801043, ILMN_1737314, ILMN_1808707, ILMN_1704961, ILMN_1670379, ILMN_1760727, ILMN_1812392, ILMN_1745994, ILMN_1704369, ILMN_1690125, ILMN_1714820, ILMN_1763012, ILMN_1728258, ILMN_1736700, ILMN_1730491, ILMN_1722872, ILMN_1749792, ILMN_1759513
GO:0010562~positive regulation of phosphorus metabolic process	12	2.18182	3.77526	0.00032124	0.55798	0.0192504	0.56623	430	100	13528	ILMN_1667081, ILMN_1775501, ILMN_1796629, ILMN_1781155, ILMN_1701204, ILMN_1805519, ILMN_1687583, ILMN_1710386, ILMN_1775814, ILMN_1741566, ILMN_1760727, ILMN_1688480
GO:0045937~positive regulation of phosphate metabolic process	12	2.18182	3.77526	0.00032124	0.55798	0.0192504	0.56623	430	100	13528	ILMN_1667081, ILMN_1775501, ILMN_1796629, ILMN_1781155, ILMN_1701204, ILMN_1805519, ILMN_1687583, ILMN_1710386, ILMN_1775814, ILMN_1741566, ILMN_1760727, ILMN_1688480
GO:0055074~calcium ion homeostasis	17	3.09091	2.84483	0.000324611	0.561752	0.0190025	0.572157	430	188	13528	ILMN_1775501, ILMN_1796629, ILMN_1805519, ILMN_1687583, ILMN_1655884, ILMN_1740418, ILMN_1718552, ILMN_1683658, ILMN_1783593, ILMN_1769129, ILMN_1740609, ILMN_1814327, ILMN_1740938, ILMN_1689111, ILMN_1795166, ILMN_1791447, ILMN_1701441, ILMN_1773963
GO:0030005~cellular di-, tri-valent inorganic cation homeostasis	19	3.45455	2.63325	0.000335293	0.573491	0.0191801	0.590931	430	227	13528	ILMN_1796629, ILMN_1775501, ILMN_1805519, ILMN_1687583, ILMN_1655884, ILMN_1718552, ILMN_1690957, ILMN_1683658, ILMN_1783593, ILMN_1769129, ILMN_1740609, ILMN_1814327, ILMN_1740938, ILMN_1739608, ILMN_1689111, ILMN_1795166, ILMN_1751062, ILMN_1791447, ILMN_1701441, ILMN_1773963
GO:0042060~wound healing	17	3.09091	2.80015	0.000387629	0.626619	0.0216544	0.682873	430	191	13528	ILMN_1744381, ILMN_1724789, ILMN_1717163, ILMN_1775501, ILMN_1801043, ILMN_1706505, ILMN_1681283, ILMN_1656057, ILMN_1757338, ILMN_1729180, ILMN_1666507, ILMN_1704294, ILMN_1671928, ILMN_1792679, ILMN_1752993, ILMN_1763260, ILMN_1810835, ILMN_1815086
GO:0051270~regulation of cell motion	17	3.09091	2.77113	0.000435265	0.669203	0.023762	0.766489	430	193	13528	ILMN_1781155, ILMN_1798892, ILMN_1737314, ILMN_1796316, ILMN_1658709, ILMN_1791759, ILMN_1667519, ILMN_1681283, ILMN_1704599, ILMN_1740938, ILMN_1701204, ILMN_1689111, ILMN_1760303, ILMN_1670490, ILMN_1791447, ILMN_1763260, ILMN_1687538, ILMN_1655595, ILMN_1784287
GO:0030003~cellular cation homeostasis	20	3.63636	2.4772	0.000475331	0.701237	0.0253768	0.836764	430	254	13528	ILMN_1796629, ILMN_1775501, ILMN_1805519, ILMN_1687583, ILMN_1655884, ILMN_1718552, ILMN_1690957, ILMN_1683658, ILMN_1783593, ILMN_1769129, ILMN_1740609, ILMN_1814327, ILMN_1740938, ILMN_1785095, ILMN_1739608, ILMN_1689111, ILMN_1795166, ILMN_1751062, ILMN_1791447, ILMN_1701441, ILMN_1773963
GO:0001934~positive regulation of protein amino acid phosphorylation	11	2	3.88837	0.000502733	0.721341	0.0262689	0.884799	430	89	13528	ILMN_1667081, ILMN_1775501, ILMN_1796629, ILMN_1781155, ILMN_1701204, ILMN_1805519, ILMN_1687583, ILMN_1710386, ILMN_1775814, ILMN_1741566, ILMN_1688480
GO:0007584~response to nutrient	14	2.54545	3.14605	0.0005085	0.725396	0.0260313	0.894906	430	140	13528	ILMN_1775501, ILMN_1801043, ILMN_1687583, ILMN_1740418, ILMN_1687315, ILMN_1691364, ILMN_1729180, ILMN_1688480, ILMN_1677511, ILMN_1690105, ILMN_1701308, ILMN_1689037, ILMN_1739608, ILMN_1741566, ILMN_1651958
GO:0016337~cell-cell adhesion	21	3.81818	2.39373	0.000515401	0.730172	0.0258592	0.906999	430	276	13528	ILMN_1723564, ILMN_1815388, ILMN_1805519, ILMN_1710544, ILMN_1730007, ILMN_1752932, ILMN_1724686, ILMN_1730928, ILMN_1655468, ILMN_1704294, ILMN_1754795, ILMN_1704730, ILMN_1659895, ILMN_1663716, ILMN_1792679, ILMN_1714820, ILMN_1789507, ILMN_1782125, ILMN_1690621, ILMN_1722872, ILMN_1670490, ILMN_1651958
GO:0016477~cell migration	21	3.81818	2.39373	0.000515401	0.730172	0.0258592	0.906999	430	276	13528	ILMN_1775501, ILMN_1688868, ILMN_1805519, ILMN_1725852, ILMN_1706505, ILMN_1656057, ILMN_1681283, ILMN_1735220, ILMN_1763390, ILMN_1760727, ILMN_1669299, ILMN_1730928, ILMN_1801216, ILMN_1701204, ILMN_1659895, ILMN_1792679, ILMN_1714820, ILMN_1689111, ILMN_1689004, ILMN_1722872, ILMN_1791447, ILMN_1763260, ILMN_1784287
GO:0001501~skeletal system development	23	4.18182	2.26831	0.000547591	0.751375	0.0269214	0.963388	430	319	13528	ILMN_1724480, ILMN_1796316, ILMN_1800317, ILMN_1723123, ILMN_1740418, ILMN_1682176, ILMN_1785699, ILMN_1677511, ILMN_1747118, ILMN_1711899, ILMN_1677636, ILMN_1701308, ILMN_1668411, ILMN_1690125, ILMN_1729117, ILMN_1716246, ILMN_1789507, ILMN_1775814, ILMN_1795166, ILMN_1741566, ILMN_1651958, ILMN_1790338, ILMN_1722244
GO:0006952~defense response	36	6.54545	1.84159	0.00058775	0.775507	0.0283203	1.0337	430	615	13528	ILMN_1714587, ILMN_1765668, ILMN_1681283, ILMN_1718552, ILMN_1680965, ILMN_1687315, ILMN_1748915, ILMN_1684308, ILMN_1790234, ILMN_1769129, ILMN_1810910, ILMN_1727652, ILMN_1714820, ILMN_1740586, ILMN_1767113, ILMN_1671142, ILMN_1724658, ILMN_1785732, ILMN_1767766, ILMN_1775501, ILMN_1781155, ILMN_1772964, ILMN_1713182, ILMN_1777190, ILMN_1805519, ILMN_1791759, ILMN_1740418, ILMN_1719597, ILMN_17…
GO:0050727~regulation of inflammatory response	10	1.81818	4.13953	0.000647224	0.807012	0.0305633	1.13773	430	76	13528	ILMN_1677511, ILMN_1796629, ILMN_1713182, ILMN_1814327, ILMN_1737314, ILMN_1740938, ILMN_1805519, ILMN_1804151, ILMN_1765668, ILMN_1710386, ILMN_1740586
GO:0009991~response to extracellular stimulus	18	3.27273	2.57404	0.000654918	0.810751	0.0303573	1.15118	430	220	13528	ILMN_1775501, ILMN_1781155, ILMN_1801043, ILMN_1687583, ILMN_1740418, ILMN_1687315, ILMN_1691364, ILMN_1775672, ILMN_1729180, ILMN_1688480, ILMN_1677511, ILMN_1690105, ILMN_1701308, ILMN_1689037, ILMN_1739608, ILMN_1775814, ILMN_1741566, ILMN_1722898, ILMN_1651958
GO:0030029~actin filament-based process	19	3.45455	2.48029	0.000685481	0.824901	0.0311835	1.2046	430	241	13528	ILMN_1798892, ILMN_1801043, ILMN_1737314, ILMN_1808707, ILMN_1704961, ILMN_1670379, ILMN_1760727, ILMN_1812392, ILMN_1745994, ILMN_1704369, ILMN_1690125, ILMN_1714820, ILMN_1763012, ILMN_1728258, ILMN_1736700, ILMN_1730491, ILMN_1722872, ILMN_1749792, ILMN_1759513
GO:0040007~growth	16	2.90909	2.75064	0.000733207	0.844912	0.0327337	1.28795	430	183	13528	ILMN_1744381, ILMN_1801043, ILMN_1723123, ILMN_1656057, ILMN_1687315, ILMN_1729180, ILMN_1790234, ILMN_1666507, ILMN_1677511, ILMN_1752968, ILMN_1660806, ILMN_1785095, ILMN_1805842, ILMN_1741566, ILMN_1784287, ILMN_1815086
GO:0006874~cellular calcium ion homeostasis	16	2.90909	2.75064	0.000733207	0.844912	0.0327337	1.28795	430	183	13528	ILMN_1775501, ILMN_1796629, ILMN_1805519, ILMN_1687583, ILMN_1655884, ILMN_1718552, ILMN_1683658, ILMN_1783593, ILMN_1769129, ILMN_1740609, ILMN_1814327, ILMN_1740938, ILMN_1689111, ILMN_1795166, ILMN_1791447, ILMN_1701441, ILMN_1773963
GO:0051674~localization of cell	22	4	2.2545	0.000804161	0.870516	0.0352276	1.41176	430	307	13528	ILMN_1775501, ILMN_1688868, ILMN_1805519, ILMN_1725852, ILMN_1706505, ILMN_1656057, ILMN_1681283, ILMN_1735220, ILMN_1763390, ILMN_1760727, ILMN_1669299, ILMN_1730928, ILMN_1801216, ILMN_1701204, ILMN_1659895, ILMN_1792679, ILMN_1714820, ILMN_1689111, ILMN_1689004, ILMN_1722872, ILMN_1791447, ILMN_1763260, ILMN_1687538, ILMN_1784287
GO:0048870~cell motility	22	4	2.2545	0.000804161	0.870516	0.0352276	1.41176	430	307	13528	ILMN_1775501, ILMN_1688868, ILMN_1805519, ILMN_1725852, ILMN_1706505, ILMN_1656057, ILMN_1681283, ILMN_1735220, ILMN_1763390, ILMN_1760727, ILMN_1669299, ILMN_1730928, ILMN_1801216, ILMN_1701204, ILMN_1659895, ILMN_1792679, ILMN_1714820, ILMN_1689111, ILMN_1689004, ILMN_1722872, ILMN_1791447, ILMN_1763260, ILMN_1687538, ILMN_1784287
GO:0051258~protein polymerization	8	1.45455	5.1364	0.000833941	0.87996	0.0358906	1.46368	430	49	13528	ILMN_1697132, ILMN_1791726, ILMN_1702636, ILMN_1801043, ILMN_1687583, ILMN_1735220, ILMN_1343292, ILMN_1760727, ILMN_1745994
GO:0055065~metal ion homeostasis	17	3.09091	2.60892	0.000840173	0.881847	0.0355522	1.47454	430	205	13528	ILMN_1775501, ILMN_1796629, ILMN_1805519, ILMN_1687583, ILMN_1655884, ILMN_1740418, ILMN_1718552, ILMN_1683658, ILMN_1783593, ILMN_1769129, ILMN_1740609, ILMN_1814327, ILMN_1740938, ILMN_1689111, ILMN_1795166, ILMN_1791447, ILMN_1701441, ILMN_1773963
GO:0030193~regulation of blood coagulation	7	1.27273	6.11731	0.000852721	0.885558	0.0354833	1.49641	430	36	13528	ILMN_1744381, ILMN_1683263, ILMN_1711899, ILMN_1740938, ILMN_1687583, ILMN_1656057, ILMN_1670490
GO:0019725~cellular homeostasis	29	5.27273	1.95784	0.000923865	0.9045	0.0377703	1.62029	430	466	13528	ILMN_1737163, ILMN_1676609, ILMN_1681283, ILMN_1718552, ILMN_1690957, ILMN_1775672, ILMN_1769129, ILMN_1791226, ILMN_1740609, ILMN_1814327, ILMN_1785095, ILMN_1689111, ILMN_1736700, ILMN_1791447, ILMN_1724658, ILMN_1767766, ILMN_1773963, ILMN_1796629, ILMN_1775501, ILMN_1805519, ILMN_1655884, ILMN_1687583, ILMN_1683658, ILMN_1783593, ILMN_1724686, ILMN_1740938, ILMN_1739608, ILMN_1795166, ILMN_17…
GO:0006955~immune response	38	6.90909	1.73261	0.00124034	0.957304	0.0495933	2.16961	430	690	13528	ILMN_1655429, ILMN_1765668, ILMN_1705302, ILMN_1718552, ILMN_1715068, ILMN_1680965, ILMN_1681301, ILMN_1805750, ILMN_1769129, ILMN_1740609, ILMN_1810910, ILMN_1689111, ILMN_1780349, ILMN_1791447, ILMN_1724658, ILMN_1767766, ILMN_1701114, ILMN_1775501, ILMN_1781155, ILMN_1772964, ILMN_1697717, ILMN_1713182, ILMN_1777190, ILMN_1805519, ILMN_1791759, ILMN_1756953, ILMN_1740418, ILMN_1719597, ILMN_17…
GO_Cellular compartment_FAT
Term	Count	%	Fold Enrichment	PValue	Bonfer-roni	Benja-mini	FDR	List Total	Pop Hits	Pop Total	Genes
GO:0005576~extracellular region	151	27.4545	2.15784	5.35314e-22	1.8736e-19	1.8736e-19	7.32138e-19	445	2010	12782	ILMN_1658356, ILMN_1693192, ILMN_1672717, ILMN_1718552, ILMN_1680965, ILMN_1777740, ILMN_1684308, ILMN_1810910, ILMN_1725912, ILMN_1768469, ILMN_1694840, ILMN_1780349, ILMN_1736700, ILMN_1663685, ILMN_1778240, ILMN_1766264, ILMN_1707727, ILMN_1670899, ILMN_1717163, ILMN_1729288, ILMN_1772869, ILMN_1702363, ILMN_1699243, ILMN_1796316, ILMN_1697733, ILMN_1790906, ILMN_1698666, ILMN_1802192, ILMN_16…
GO:0044421~extracellular region part	89	16.1818	2.66292	8.32722e-18	2.91453e-15	1.45726e-15	1.1389e-14	445	960	12782	ILMN_1693192, ILMN_1806607, ILMN_1718552, ILMN_1812463, ILMN_1719641, ILMN_1747118, ILMN_1740609, ILMN_1810910, ILMN_1677636, ILMN_1701308, ILMN_1723847, ILMN_1689037, ILMN_1701204, ILMN_1805665, ILMN_1711514, ILMN_1694840, ILMN_1736700, ILMN_1663685, ILMN_1791447, ILMN_1707727, ILMN_1774685, ILMN_1670899, ILMN_1811313, ILMN_1772964, ILMN_1713182, ILMN_1702363, ILMN_1699243, ILMN_1658709, ILMN_17…
GO:0005578~proteinaceous extracellular matrix	44	8	3.94949	1.7388e-14	6.10068e-12	2.0336e-12	2.38365e-11	445	320	12782	ILMN_1722713, ILMN_1666672, ILMN_1693192, ILMN_1700541, ILMN_1658333, ILMN_1724994, ILMN_1760727, ILMN_1704599, ILMN_1791396, ILMN_1747118, ILMN_1719641, ILMN_1672536, ILMN_1723847, ILMN_1701308, ILMN_1677636, ILMN_1805665, ILMN_1729117, ILMN_1653824, ILMN_1711514, ILMN_1789507, ILMN_1694840, ILMN_1663685, ILMN_1792301, ILMN_1651958, ILMN_1707727, ILMN_1701424, ILMN_1670899, ILMN_1766914, ILMN_17…
GO:0031012~extracellular matrix	45	8.18182	3.74656	5.64066e-14	1.97398e-11	4.93494e-12	7.71383e-11	445	345	12782	ILMN_1693192, ILMN_1719641, ILMN_1747118, ILMN_1677636, ILMN_1701308, ILMN_1723847, ILMN_1805665, ILMN_1711514, ILMN_1694840, ILMN_1663685, ILMN_1707727, ILMN_1670899, ILMN_1658709, ILMN_1796316, ILMN_1679391, ILMN_1752968, ILMN_1711899, ILMN_1666392, ILMN_1770800, ILMN_1688642, ILMN_1722713, ILMN_1666672, ILMN_1700541, ILMN_1658333, ILMN_1724994, ILMN_1760727, ILMN_1791396, ILMN_1704599, ILMN_16…
GO:0005615~extracellular space	54	9.81818	2.26434	3.11251e-08	1.08937e-05	2.17875e-06	4.25691e-05	445	685	12782	ILMN_1806607, ILMN_1718552, ILMN_1812463, ILMN_1740609, ILMN_1810910, ILMN_1723847, ILMN_1689037, ILMN_1701204, ILMN_1791447, ILMN_1707727, ILMN_1774685, ILMN_1811313, ILMN_1772964, ILMN_1713182, ILMN_1702363, ILMN_1699243, ILMN_1796316, ILMN_1790906, ILMN_1658643, ILMN_1740938, ILMN_1804151, ILMN_1739608, ILMN_1775814, ILMN_1755059, ILMN_1655595, ILMN_1784287, ILMN_1722713, ILMN_1801043, ILMN_17…
GO:0044420~extracellular matrix part	19	3.45455	4.66452	1.07288e-07	3.75501e-05	6.25844e-06	0.000146735	445	117	12782	ILMN_1701424, ILMN_1766914, ILMN_1658709, ILMN_1706505, ILMN_1724994, ILMN_1653028, ILMN_1760727, ILMN_1704599, ILMN_1752968, ILMN_1719641, ILMN_1719759, ILMN_1711899, ILMN_1723847, ILMN_1701308, ILMN_1653824, ILMN_1729117, ILMN_1715684, ILMN_1789507, ILMN_1688642, ILMN_1792301
GO:0005604~basement membrane	14	2.54545	5.15552	2.53195e-06	0.00088579	0.000126589	0.00346283	445	78	12782	ILMN_1701424, ILMN_1658709, ILMN_1706505, ILMN_1724994, ILMN_1653028, ILMN_1760727, ILMN_1704599, ILMN_1752968, ILMN_1719641, ILMN_1719759, ILMN_1711899, ILMN_1653824, ILMN_1715684, ILMN_1688642, ILMN_1792301
GO:0005911~cell-cell junction	19	3.45455	2.87236	0.000111056	0.0381259	0.00484718	0.151782	445	190	12782	ILMN_1730229, ILMN_1721134, ILMN_1723564, ILMN_1815388, ILMN_1769388, ILMN_1718268, ILMN_1709590, ILMN_1729095, ILMN_1814526, ILMN_1718671, ILMN_1724686, ILMN_1748840, ILMN_1655468, ILMN_1704294, ILMN_1792679, ILMN_1782125, ILMN_1809256, ILMN_1781388, ILMN_1722872, ILMN_1749792
GO:0016323~basolateral plasma membrane	18	3.27273	2.54692	0.000724773	0.224124	0.027802	0.986716	445	203	12782	ILMN_1798892, ILMN_1687583, ILMN_1709590, ILMN_1735220, ILMN_1715068, ILMN_1782938, ILMN_1704599, ILMN_1704369, ILMN_1681783, ILMN_1668411, ILMN_1659895, ILMN_1714820, ILMN_1792679, ILMN_1795166, ILMN_1809256, ILMN_1781388, ILMN_1749792, ILMN_1696585, ILMN_1662795
GO:0001533~cornified envelope	6	1.09091	7.83371	0.000797778	0.243713	0.0275468	1.0856	445	22	12782	ILMN_1721134, ILMN_1681783, ILMN_1795359, ILMN_1669888, ILMN_1697733, ILMN_1698666, ILMN_1711174
GO:0070161~anchoring junction	16	2.90909	2.67196	0.000970473	0.288109	0.0304213	1.31916	445	172	12782	ILMN_1721134, ILMN_1798892, ILMN_1687583, ILMN_1709590, ILMN_1735220, ILMN_1704599, ILMN_1704369, ILMN_1655468, ILMN_1704294, ILMN_1668411, ILMN_1714820, ILMN_1792679, ILMN_1782125, ILMN_1781388, ILMN_1722872, ILMN_1749792, ILMN_1696585
GO_Molecular function_FAT
Term	Count	%	Fold Enrichment	PValue	Bonfer-roni	Benja-mini	FDR	List Total	Pop Hits	Pop Total	Genes
GO:0005198~structural molecule activity	49	8.90909	2.41787	2.06407e-08	1.43865e-05	1.43865e-05	3.11096e-05	415	634	12983	ILMN_1791726, ILMN_1738546, ILMN_1801632, ILMN_1666845, ILMN_1711174, ILMN_1697132, ILMN_1702636, ILMN_1701308, ILMN_1677636, ILMN_1694778, ILMN_1665035, ILMN_1781388, ILMN_1343292, ILMN_1811313, ILMN_1670899, ILMN_1658709, ILMN_1687583, ILMN_1709590, ILMN_1737517, ILMN_1770612, ILMN_1752968, ILMN_1666392, ILMN_1688642, ILMN_1810835, ILMN_1750722, ILMN_1722713, ILMN_1711117, ILMN_1723564, ILMN_18…
GO:0005509~calcium ion binding	58	10.5455	1.97442	8.61433e-07	0.000600239	0.000300165	0.00129834	415	919	12983	ILMN_1798892, ILMN_1694548, ILMN_1676413, ILMN_1719641, ILMN_1704294, ILMN_1677636, ILMN_1754795, ILMN_1791302, ILMN_1704730, ILMN_1694840, ILMN_1717163, ILMN_1811313, ILMN_1670899, ILMN_1702363, ILMN_1793410, ILMN_1796316, ILMN_1655884, ILMN_1725852, ILMN_1730928, ILMN_1711899, ILMN_1685397, ILMN_1663716, ILMN_1664001, ILMN_1722713, ILMN_1801043, ILMN_1762084, ILMN_1725417, ILMN_1700541, ILMN_16…
GO:0004857~enzyme inhibitor activity	25	4.54545	2.8967	5.79326e-06	0.00402977	0.00134506	0.00873121	415	270	12983	ILMN_1744381, ILMN_1693192, ILMN_1694548, ILMN_1794863, ILMN_1806607, ILMN_1679133, ILMN_1669650, ILMN_1761797, ILMN_1671928, ILMN_1752993, ILMN_1688630, ILMN_1707727, ILMN_1766264, ILMN_1713182, ILMN_1811479, ILMN_1697733, ILMN_1670669, ILMN_1698666, ILMN_1681783, ILMN_1697448, ILMN_1711899, ILMN_1751028, ILMN_1804151, ILMN_1669888, ILMN_1782716, ILMN_1655595, ILMN_1661895
GO:0030414~peptidase inhibitor activity	18	3.27273	3.68051	7.59315e-06	0.00527847	0.00132224	0.0114437	415	153	12983	ILMN_1744381, ILMN_1693192, ILMN_1713182, ILMN_1811479, ILMN_1697733, ILMN_1679133, ILMN_1670669, ILMN_1698666, ILMN_1669650, ILMN_1761797, ILMN_1751028, ILMN_1671928, ILMN_1804151, ILMN_1752993, ILMN_1669888, ILMN_1782716, ILMN_1766264, ILMN_1688630, ILMN_1655595, ILMN_1661895
GO:0030247~polysaccharide binding	18	3.27273	3.65661	8.28998e-06	0.00576148	0.00115496	0.0124939	415	154	12983	ILMN_1701424, ILMN_1772964, ILMN_1666672, ILMN_1679391, ILMN_1808114, ILMN_1706505, ILMN_1746888, ILMN_1737517, ILMN_1760727, ILMN_1740609, ILMN_1740938, ILMN_1677636, ILMN_1689037, ILMN_1653824, ILMN_1780349, ILMN_1741566, ILMN_1785732, ILMN_1655595, ILMN_1784287
GO:0001871~pattern binding	18	3.27273	3.65661	8.28998e-06	0.00576148	0.00115496	0.0124939	415	154	12983	ILMN_1701424, ILMN_1772964, ILMN_1666672, ILMN_1679391, ILMN_1808114, ILMN_1706505, ILMN_1746888, ILMN_1737517, ILMN_1760727, ILMN_1740609, ILMN_1740938, ILMN_1677636, ILMN_1689037, ILMN_1653824, ILMN_1780349, ILMN_1741566, ILMN_1785732, ILMN_1655595, ILMN_1784287
GO:0005539~glycosaminoglycan binding	17	3.09091	3.79881	9.79758e-06	0.00680568	0.00113751	0.0147658	415	140	12983	ILMN_1701424, ILMN_1772964, ILMN_1666672, ILMN_1679391, ILMN_1808114, ILMN_1706505, ILMN_1746888, ILMN_1737517, ILMN_1760727, ILMN_1740609, ILMN_1740938, ILMN_1677636, ILMN_1689037, ILMN_1653824, ILMN_1741566, ILMN_1785732, ILMN_1655595, ILMN_1784287
GO:0008009~chemokine activity	10	1.81818	6.80094	1.2077e-05	0.00838237	0.00120181	0.0182008	415	46	12983	ILMN_1769129, ILMN_1772964, ILMN_1740609, ILMN_1791759, ILMN_1700686, ILMN_1689111, ILMN_1719597, ILMN_1718552, ILMN_1791447, ILMN_1677505, ILMN_1783593
GO:0005201~extracellular matrix structural constituent	13	2.36364	4.72903	1.70468e-05	0.0118114	0.00148411	0.0256897	415	86	12983	ILMN_1670899, ILMN_1722713, ILMN_1658709, ILMN_1700541, ILMN_1706505, ILMN_1724994, ILMN_1653028, ILMN_1774602, ILMN_1672536, ILMN_1666392, ILMN_1701308, ILMN_1677636, ILMN_1729117, ILMN_1789507, ILMN_1651958
GO:0042379~chemokine receptor binding	10	1.81818	6.38456	2.06925e-05	0.0143193	0.00160125	0.0311831	415	49	12983	ILMN_1769129, ILMN_1772964, ILMN_1740609, ILMN_1791759, ILMN_1700686, ILMN_1689111, ILMN_1719597, ILMN_1718552, ILMN_1791447, ILMN_1677505, ILMN_1783593
GO:0005200~structural constituent of cytoskeleton	12	2.18182	5.07314	2.07969e-05	0.014391	0.00144851	0.0313403	415	74	12983	ILMN_1738546, ILMN_1711117, ILMN_1801632, ILMN_1666845, ILMN_1704961, ILMN_1770612, ILMN_1814526, ILMN_1669299, ILMN_1659895, ILMN_1665035, ILMN_1777296, ILMN_1804530, ILMN_1736760
GO:0004866~endopeptidase inhibitor activity	16	2.90909	3.45206	6.01612e-05	0.0410666	0.00380489	0.0906363	415	145	12983	ILMN_1744381, ILMN_1713182, ILMN_1693192, ILMN_1811479, ILMN_1697733, ILMN_1679133, ILMN_1670669, ILMN_1698666, ILMN_1669650, ILMN_1761797, ILMN_1751028, ILMN_1671928, ILMN_1804151, ILMN_1752993, ILMN_1669888, ILMN_1782716, ILMN_1688630, ILMN_1655595
GO:0008201~heparin binding	13	2.36364	3.94851	0.000104666	0.0703583	0.00606123	0.157636	415	103	12983	ILMN_1701424, ILMN_1772964, ILMN_1706505, ILMN_1746888, ILMN_1737517, ILMN_1760727, ILMN_1740609, ILMN_1740938, ILMN_1677636, ILMN_1689037, ILMN_1653824, ILMN_1741566, ILMN_1784287, ILMN_1655595
GO:0030246~carbohydrate binding	26	4.72727	2.29772	0.000172495	0.113292	0.00920657	0.259669	415	354	12983	ILMN_1666672, ILMN_1723486, ILMN_1808114, ILMN_1760727, ILMN_1747118, ILMN_1740609, ILMN_1677636, ILMN_1689037, ILMN_1704730, ILMN_1653824, ILMN_1780349, ILMN_1736700, ILMN_1741566, ILMN_1785732, ILMN_1701424, ILMN_1742830, ILMN_1772964, ILMN_1805519, ILMN_1679391, ILMN_1706505, ILMN_1746888, ILMN_1737517, ILMN_1682176, ILMN_1696187, ILMN_1740938, ILMN_1655595, ILMN_1784287
GO:0004867~serine-type endopeptidase inhibitor activity	11	2	3.74052	0.000682305	0.378568	0.0334098	1.02344	415	92	12983	ILMN_1669650, ILMN_1744381, ILMN_1693192, ILMN_1751028, ILMN_1811479, ILMN_1752993, ILMN_1679133, ILMN_1782716, ILMN_1670669, ILMN_1688630, ILMN_1655595
